# Supplementary material for: Identification of tissue-specific cis-regulatory modules based on interactions between transcription factors
Source: BMC Bioinformatics. 2007 Nov 9;8:437. doi: 10.1186/1471-2105-8-437 (PMC2194798; doi:10.1186/1471-2105-8-437)
Supplement: Additional file 1 — Tissue specific genes. These preferentially expressed genes in 30 human tissues were derived from EST database using methods described in previous work [22]. [file 1471-2105-8-437-S1.xls]

## Sheet: yu_tissue_gene
Table S1: Tissue specific genes.
bladder
NM_000094	NM_000186	NM_000494	NM_000522	NM_000526	NM_000532	NM_000695	NM_000786	NM_000860	NM_000942
NM_001001660	NM_001001973	NM_001002014	NM_001002015	NM_001002295	NM_001002799	NM_001002800	NM_001002857	NM_001002858	NM_001003652
NM_001005340	NM_001005849	NM_001006612	NM_001006613	NM_001006614	NM_001007022	NM_001007098	NM_001007099	NM_001007100	NM_001007250
NM_001008544	NM_001009551	NM_001152	NM_001175	NM_001310	NM_001315	NM_001353	NM_001354	NM_001359	NM_001402
NM_001442	NM_001630	NM_001688	NM_001743	NM_001898	NM_001968	NM_002031	NM_002051	NM_002083	NM_002123
NM_002160	NM_002205	NM_002210	NM_002492	NM_002497	NM_002510	NM_002520	NM_002574	NM_002674	NM_002789
NM_002791	NM_002916	NM_002979	NM_003002	NM_003017	NM_003133	NM_003350	NM_003368	NM_003384	NM_003629
NM_003670	NM_003722	NM_003739	NM_003781	NM_003880	NM_003930	NM_004039	NM_004085	NM_004508	NM_004781
NM_004837	NM_004866	NM_005034	NM_005174	NM_005346	NM_005496	NM_005536	NM_005555	NM_005556	NM_005557
NM_005558	NM_005561	NM_005562	NM_005603	NM_005620	NM_005776	NM_005792	NM_005794	NM_005797	NM_005872
NM_005901	NM_005971	NM_005978	NM_006101	NM_006136	NM_006154	NM_006166	NM_006330	NM_006333	NM_006335
NM_006379	NM_006476	NM_006479	NM_006754	NM_006793	NM_006895	NM_006937	NM_007111	NM_007217	NM_012101
NM_012128	NM_012190	NM_014051	NM_014056	NM_014098	NM_014166	NM_014171	NM_014288	NM_014452	NM_014552
NM_014736	NM_015391	NM_015702	NM_015938	NM_016059	NM_016072	NM_016078	NM_016195	NM_016226	NM_016275
NM_016303	NM_016304	NM_016410	NM_016484	NM_017434	NM_017845	NM_017858	NM_018301	NM_018318	NM_018466
NM_018480	NM_018491	NM_018584	NM_018891	NM_018947	NM_019051	NM_020186	NM_020232	NM_020236	NM_020300
NM_020485	NM_020729	NM_021008	NM_021101	NM_021227	NM_021825	NM_021910	NM_021970	NM_022130	NM_022145
NM_022443	NM_023016	NM_024051	NM_024688	NM_025030	NM_025235	NM_031452	NM_032026	NM_032328	NM_032330
NM_032390	NM_033104	NM_033167	NM_033168	NM_033169	NM_033546	NM_052822	NM_052886	NM_057180	NM_058193
NM_130396	NM_130778	NM_138285	NM_138616	NM_138617	NM_138618	NM_138779	NM_139012	NM_139013	NM_139014
NM_144587	NM_144765	NM_145023	NM_145035	NM_145764	NM_145791	NM_145792	NM_145859	NM_145860	NM_152628
NM_152740	NM_152905	NM_173177	NM_174921	NM_175940	NM_181503	NM_181573	NM_181696	NM_181697	NM_182715
NM_182908	NM_198182	NM_198239	NM_198400	NM_199185	NM_201453	NM_205845	XM_056680	XM_090844	XM_208204
XM_209163	XM_371777	XM_372191	XM_374317	XM_375424	XM_376413	XM_377073	XM_379515	XM_380139	XM_497144
XM_498296	XM_498893	XM_499118
blood
NM_000032	NM_000037	NM_000045	NM_000067	NM_000072	NM_000081	NM_000130	NM_000206	NM_000211	NM_000239
NM_000250	NM_000265	NM_000324	NM_000342	NM_000397	NM_000433	NM_000480	NM_000518	NM_000519	NM_000560
NM_000565	NM_000569	NM_000570	NM_000631	NM_000632	NM_000655	NM_000660	NM_000698	NM_000760	NM_000849
NM_000896	NM_000937	NM_000997	NM_001001	NM_001001437	NM_001001547	NM_001001548	NM_001004426	NM_001005176	NM_001005736
NM_001012391	NM_001092	NM_001144	NM_001165	NM_001175	NM_001271	NM_001276	NM_001289	NM_001346	NM_001421
NM_001429	NM_001487	NM_001490	NM_001516	NM_001531	NM_001537	NM_001623	NM_001629	NM_001637	NM_001665
NM_001700	NM_001706	NM_001712	NM_001724	NM_001725	NM_001736	NM_001738	NM_001752	NM_001784	NM_001785
NM_001799	NM_001800	NM_001803	NM_001815	NM_001816	NM_001835	NM_001838	NM_001858	NM_001876	NM_001911
NM_001972	NM_001983	NM_002000	NM_002002	NM_002003	NM_002017	NM_002025	NM_002029	NM_002099	NM_002100
NM_002106	NM_002108	NM_002110	NM_002115	NM_002207	NM_002209	NM_002287	NM_002296	NM_002343	NM_002348
NM_002417	NM_002432	NM_002444	NM_002483	NM_002558	NM_002621	NM_002727	NM_002738	NM_002812	NM_002832
NM_002838	NM_002843	NM_002863	NM_002872	NM_002892	NM_002934	NM_002935	NM_002964	NM_002965	NM_003006
NM_003043	NM_003105	NM_003120	NM_003177	NM_003264	NM_003325	NM_003435	NM_003465	NM_003494	NM_003502
NM_003542	NM_003560	NM_003650	NM_003651	NM_003761	NM_003764	NM_003830	NM_003841	NM_003853	NM_004048
NM_004084	NM_004103	NM_004106	NM_004142	NM_004285	NM_004313	NM_004331	NM_004334	NM_004345	NM_004449
NM_004513	NM_004542	NM_004573	NM_004579	NM_004600	NM_004635	NM_004665	NM_004668	NM_004681	NM_004706
NM_004762	NM_004776	NM_004847	NM_004848	NM_004877	NM_004893	NM_004946	NM_004993	NM_004994	NM_005028
NM_005128	NM_005173	NM_005217	NM_005248	NM_005263	NM_005337	NM_005428	NM_005445	NM_005564	NM_005565
NM_005574	NM_005621	NM_005652	NM_005705	NM_005738	NM_005772	NM_005792	NM_005809	NM_005821	NM_005825
NM_005892	NM_005990	NM_006037	NM_006060	NM_006061	NM_006065	NM_006068	NM_006113	NM_006138	NM_006140
NM_006151	NM_006163	NM_006275	NM_006282	NM_006292	NM_006317	NM_006395	NM_006495	NM_006504	NM_006532
NM_006561	NM_006762	NM_006817	NM_006865	NM_006868	NM_006931	NM_006980	NM_007098	NM_007100	NM_007219
NM_007237	NM_007267	NM_007271	NM_007285	NM_007365	NM_012252	NM_012311	NM_012335	NM_012387	NM_013252
NM_013385	NM_013416	NM_013447	NM_014147	NM_014231	NM_014308	NM_014326	NM_014339	NM_014358	NM_014792
NM_014800	NM_014881	NM_014936	NM_015079	NM_015199	NM_015205	NM_015221	NM_015263	NM_015293	NM_015484
NM_015553	NM_015633	NM_015695	NM_015711	NM_015865	NM_015904	NM_016124	NM_016167	NM_016225	NM_016293
NM_016362	NM_016448	NM_016482	NM_016520	NM_016533	NM_016551	NM_016633	NM_016830	NM_017456	NM_017628
NM_017629	NM_017662	NM_017869	NM_018340	NM_018353	NM_018429	NM_018437	NM_018456	NM_018460	NM_018590
NM_018690	NM_018838	NM_018990	NM_019043	NM_019112	NM_020056	NM_020169	NM_020307	NM_020475	NM_020476
NM_020477	NM_020478	NM_020479	NM_020480	NM_020481	NM_020485	NM_020528	NM_020698	NM_021006	NM_021114
NM_021642	NM_021706	NM_021708	NM_021962	NM_022117	NM_022141	NM_022468	NM_022551	NM_022718	NM_022771
NM_023000	NM_023001	NM_023914	NM_024430	NM_024832	NM_024837	NM_024865	NM_024872	NM_030660	NM_030666
NM_030813	NM_032024	NM_032152	NM_032189	NM_032251	NM_032354	NM_032496	NM_032536	NM_032680	NM_032833
NM_032900	NM_032901	NM_032955	NM_033071	NM_033086	NM_033308	NM_033388	NM_033389	NM_033427	NM_033655
NM_052862	NM_052949	NM_052964	NM_054114	NM_078481	NM_078488	NM_079421	NM_079837	NM_080588	NM_080589
NM_080654	NM_080737	NM_080921	NM_080922	NM_080923	NM_130435	NM_130442	NM_130469	NM_133269	NM_133271
NM_133272	NM_133273	NM_133274	NM_133277	NM_133278	NM_133279	NM_133280	NM_133650	NM_138333	NM_138357
NM_138368	NM_138609	NM_138610	NM_138616	NM_138617	NM_138618	NM_138792	NM_138810	NM_138931	NM_138958
NM_139022	NM_139024	NM_139177	NM_139241	NM_139286	NM_144612	NM_144973	NM_145301	NM_145699	NM_145912
NM_147195	NM_148894	NM_152133	NM_152475	NM_152680	NM_152701	NM_152906	NM_152916	NM_152917	NM_152918
NM_152919	NM_152920	NM_152921	NM_153042	NM_153206	NM_153615	NM_153819	NM_156038	NM_156039	NM_170602
NM_170603	NM_170604	NM_170776	NM_172217	NM_172245	NM_172246	NM_172247	NM_172248	NM_172249	NM_172313
NM_173174	NM_173175	NM_173176	NM_173465	NM_174952	NM_174953	NM_174954	NM_174955	NM_174956	NM_174957
NM_174958	NM_174978	NM_176894	NM_178129	NM_178169	NM_178835	NM_178841	NM_181050	NM_181359	NM_181506
NM_181533	NM_181720	NM_181737	NM_181738	NM_181814	NM_181843	NM_182626	NM_182705	NM_182804	NM_182918
NM_182961	NM_182962	NM_183065	NM_194442	NM_197978	NM_198449	NM_198481	NM_198977	NM_199002	NM_199004
NM_199186	NM_199245	NM_202001	NM_207170	NM_207498	NM_212460	NM_212535	XM_029084	XM_029353	XM_042301
XM_058956	XM_171150	XM_211367	XM_291064	XM_294473	XM_370652	XM_370727	XM_371501	XM_371740	XM_371801
XM_371901	XM_373713	XM_373742	XM_373815	XM_374271	XM_375387	XM_376154	XM_378514	XM_379247	XM_379275
XM_379838	XM_495884	XM_496003	XM_496055	XM_496125	XM_496134	XM_496172	XM_496237	XM_496329	XM_496668
XM_497984	XM_498532	XM_498674	XM_498710	XM_499095
bone
NM_000088	NM_000089	NM_000093	NM_000095	NM_000428	NM_000493	NM_000627	NM_000660	NM_001004439	NM_001007090
NM_001008397	NM_001009936	NM_001010878	NM_001135	NM_001254	NM_001267	NM_001425	NM_001699	NM_001711	NM_001809
NM_001844	NM_001848	NM_001849	NM_001850	NM_001851	NM_001854	NM_001884	NM_001901	NM_001909	NM_001920
NM_002023	NM_002026	NM_002046	NM_002160	NM_002281	NM_002317	NM_002364	NM_002381	NM_002422	NM_002427
NM_002593	NM_002975	NM_003246	NM_003247	NM_003353	NM_003675	NM_003686	NM_004237	NM_004369	NM_004370
NM_004530	NM_004856	NM_004967	NM_005192	NM_005202	NM_005343	NM_005576	NM_005614	NM_006027	NM_006169
NM_006207	NM_006211	NM_006442	NM_006831	NM_006897	NM_012211	NM_013227	NM_014244	NM_014601	NM_015651
NM_016176	NM_016277	NM_016429	NM_016547	NM_017785	NM_017906	NM_018131	NM_018256	NM_018689	NM_019850
NM_020351	NM_020650	NM_020704	NM_020764	NM_021599	NM_021913	NM_022836	NM_022899	NM_024621	NM_024623
NM_024769	NM_025217	NM_031950	NM_032603	NM_033150	NM_054034	NM_057164	NM_057165	NM_057166	NM_057167
NM_058174	NM_058175	NM_078485	NM_080629	NM_080630	NM_080645	NM_080655	NM_080679	NM_080680	NM_080681
NM_130398	NM_130830	NM_133503	NM_133504	NM_133505	NM_133506	NM_133507	NM_138334	NM_138348	NM_138430
NM_138455	NM_138555	NM_145030	NM_153360	NM_176795	NM_181506	NM_183227	NM_198080	NM_199162	NM_199511
NM_199512	NM_206943	NM_212474	NM_212475	NM_212476	NM_212478	NM_212482	XM_027658	XM_371672	XM_371838
XM_378363	XM_495814	XM_496854	XM_498494	XM_499263
bone_marrow
NM_000072	NM_000089	NM_000155	NM_000318	NM_000367	NM_000419	NM_000502	NM_000518	NM_000528	NM_000584
NM_000631	NM_000632	NM_000635	NM_000887	NM_000889	NM_000908	NM_000999	NM_001001	NM_001001547	NM_001001548
NM_001001660	NM_001001973	NM_001005567	NM_001005737	NM_001005766	NM_001006637	NM_001006638	NM_001007098	NM_001007099	NM_001007100
NM_001007250	NM_001009551	NM_001010855	NM_001011724	NM_001011725	NM_001012409	NM_001012410	NM_001012411	NM_001012412	NM_001012413
NM_001013	NM_001030	NM_001032	NM_001109	NM_001146	NM_001155	NM_001175	NM_001287	NM_001402	NM_001465
NM_001568	NM_001752	NM_001774	NM_001781	NM_001828	NM_001850	NM_001870	NM_001901	NM_001968	NM_002026
NM_002033	NM_002099	NM_002100	NM_002106	NM_002119	NM_002162	NM_002209	NM_002311	NM_002315	NM_002358
NM_002467	NM_002520	NM_002649	NM_002664	NM_002789	NM_002831	NM_002890	NM_002916	NM_002922	NM_002964
NM_002965	NM_002974	NM_002979	NM_003002	NM_003023	NM_003107	NM_003133	NM_003142	NM_003335	NM_003350
NM_003384	NM_003401	NM_003526	NM_003542	NM_003636	NM_003641	NM_003914	NM_004033	NM_004085	NM_004107
NM_004119	NM_004288	NM_004341	NM_004370	NM_004477	NM_004509	NM_004510	NM_004547	NM_004573	NM_004675
NM_004681	NM_004811	NM_004865	NM_004867	NM_004905	NM_004972	NM_004987	NM_004996	NM_005000	NM_005001
NM_005120	NM_005127	NM_005139	NM_005174	NM_005211	NM_005263	NM_005328	NM_005375	NM_005536	NM_005541
NM_005567	NM_005635	NM_005687	NM_005749	NM_005770	NM_005776	NM_005825	NM_005868	NM_005872	NM_006019
NM_006053	NM_006065	NM_006138	NM_006330	NM_006333	NM_006335	NM_006360	NM_006476	NM_006479	NM_006495
NM_006547	NM_006675	NM_006702	NM_006748	NM_006793	NM_006818	NM_007150	NM_007217	NM_013234	NM_013284
NM_013324	NM_013372	NM_013416	NM_013447	NM_013975	NM_014050	NM_014056	NM_014060	NM_014098	NM_014140
NM_014166	NM_014171	NM_014267	NM_014320	NM_014736	NM_014880	NM_014959	NM_015014	NM_015122	NM_015136
NM_015355	NM_015469	NM_015481	NM_015492	NM_015702	NM_015933	NM_016030	NM_016090	NM_016101	NM_016124
NM_016225	NM_016275	NM_016304	NM_016338	NM_016410	NM_017693	NM_017735	NM_017999	NM_018063	NM_018189
NM_018460	NM_018464	NM_018491	NM_018947	NM_018990	NM_019043	NM_019862	NM_019898	NM_019899	NM_019900
NM_019901	NM_019902	NM_020070	NM_020236	NM_020319	NM_020351	NM_020485	NM_020652	NM_020666	NM_020857
NM_022136	NM_022145	NM_022406	NM_022550	NM_022650	NM_022837	NM_022918	NM_024028	NM_024577	NM_024621
NM_024832	NM_024913	NM_024943	NM_025165	NM_025235	NM_030666	NM_030763	NM_031471	NM_032026	NM_032042
NM_032390	NM_032479	NM_032852	NM_032855	NM_033387	NM_052949	NM_053053	NM_054034	NM_080424	NM_080548
NM_080549	NM_080645	NM_130782	NM_133328	NM_134433	NM_138288	NM_138484	NM_138616	NM_138617	NM_138618
NM_138790	NM_139290	NM_144594	NM_144646	NM_144649	NM_144701	NM_145071	NM_145859	NM_145860	NM_147131
NM_147132	NM_152275	NM_152281	NM_152501	NM_152687	NM_152855	NM_152916	NM_152917	NM_152918	NM_152919
NM_152920	NM_152921	NM_153337	NM_153819	NM_170602	NM_170603	NM_170604	NM_172003	NM_172130	NM_172177
NM_172178	NM_172364	NM_173177	NM_173487	NM_173555	NM_175738	NM_178221	NM_178229	NM_178336	NM_178443
NM_178824	NM_180981	NM_180982	NM_181304	NM_181305	NM_181306	NM_181307	NM_181506	NM_181573	NM_181782
NM_182854	NM_198282	NM_198449	NM_198928	NM_198929	NM_198930	NM_199185	NM_199335	NM_203406	NM_207315
NM_207397	NM_212474	NM_212475	NM_212476	NM_212478	NM_212482	XM_056681	XM_166300	XM_211367	XM_294473
XM_370727	XM_371084	XM_371487	XM_375838	XM_376043	XM_495954	XM_496488	XM_498818
brain
NM_000515	NM_000533	NM_000738	NM_000744	NM_000787	NM_000806	NM_000809	NM_000810	NM_000811	NM_000815
NM_000827	NM_000832	NM_000833	NM_000838	NM_000839	NM_000840	NM_000842	NM_000953	NM_001001994	NM_001001995
NM_001001996	NM_001003406	NM_001003665	NM_001003927	NM_001004334	NM_001004360	NM_001005367	NM_001007279	NM_001008228	NM_001008229
NM_001009939	NM_001009959	NM_001010848	NM_001010852	NM_001012393	NM_001115	NM_001118	NM_001332	NM_001420	NM_001525
NM_001585	NM_001650	NM_001702	NM_001703	NM_001704	NM_001939	NM_002045	NM_002055	NM_002236	NM_002248
NM_002251	NM_002347	NM_002361	NM_002390	NM_002433	NM_002522	NM_002545	NM_002590	NM_002677	NM_002688
NM_002739	NM_002851	NM_002930	NM_003042	NM_003061	NM_003081	NM_003178	NM_003259	NM_003285	NM_003612
NM_004028	NM_004065	NM_004171	NM_004386	NM_004518	NM_004538	NM_004588	NM_004709	NM_004767	NM_004802
NM_004979	NM_004981	NM_005076	NM_005097	NM_005169	NM_005249	NM_005277	NM_005278	NM_005291	NM_005297
NM_005458	NM_005543	NM_005604	NM_005634	NM_005806	NM_005883	NM_005954	NM_006011	NM_006032	NM_006087
NM_006176	NM_006334	NM_006365	NM_006477	NM_006501	NM_006539	NM_006574	NM_006593	NM_006668	NM_006695
NM_006950	NM_007029	NM_007327	NM_012109	NM_012306	NM_012344	NM_014210	NM_014229	NM_014271	NM_014279
NM_014351	NM_014379	NM_014587	NM_014690	NM_014759	NM_014839	NM_014926	NM_014954	NM_015052	NM_015166
NM_015381	NM_015557	NM_015564	NM_015912	NM_015980	NM_015981	NM_016257	NM_016540	NM_016564	NM_017435
NM_018008	NM_018055	NM_018674	NM_018711	NM_018942	NM_018967	NM_018977	NM_019065	NM_020134	NM_020209
NM_020309	NM_020341	NM_020344	NM_020416	NM_020659	NM_020697	NM_020711	NM_020818	NM_020851	NM_020868
NM_020882	NM_021026	NM_021096	NM_021136	NM_021165	NM_021189	NM_021257	NM_021569	NM_021612	NM_021808
NM_021817	NM_021948	NM_022006	NM_022559	NM_022560	NM_022561	NM_022562	NM_022728	NM_024027	NM_024034
NM_024046	NM_024411	NM_024812	NM_024871	NM_024897	NM_024909	NM_025058	NM_025231	NM_030770	NM_030795
NM_032281	NM_032289	NM_032422	NM_032446	NM_032512	NM_032594	NM_032649	NM_032781	NM_032949	NM_033064
NM_033207	NM_033345	NM_033401	NM_052874	NM_052904	NM_052910	NM_052953	NM_052958	NM_058199	NM_080600
NM_080723	NM_080741	NM_080863	NM_130811	NM_133499	NM_133625	NM_138460	NM_138983	NM_138994	NM_139202
NM_144642	NM_144770	NM_152314	NM_152479	NM_152591	NM_152679	NM_152704	NM_152722	NM_152725	NM_152742
NM_152745	NM_152765	NM_152868	NM_153355	NM_153442	NM_153836	NM_171825	NM_172106	NM_172107	NM_172108
NM_172109	NM_173536	NM_173798	NM_174945	NM_174976	NM_175885	NM_176874	NM_177400	NM_177990	NM_178012
NM_181618	NM_181876	NM_182511	NM_182546	NM_182700	NM_182847	NM_182934	NM_182935	NM_194248	NM_194303
NM_194322	NM_194323	NM_198406	NM_198427	NM_198545	NM_198956	NM_199051	NM_199138	NM_199235	NM_199450
NM_199451	NM_199452	NM_199478	NM_201591	NM_201592	NM_205548	NM_206809	NM_206810	NM_206811	NM_206812
NM_206813	NM_206814	NM_206852	NM_206857	NM_207645	NM_213609	XM_028810	XM_039393	XM_048592	XM_049078
XM_370691	XM_370758	XM_371078	XM_371230	XM_371592	XM_372159	XM_377720	XM_377725	XM_379117	XM_379163
XM_379927	XM_496810	XM_498028	XM_498213	XM_498907	XM_499119	XM_499443	XR_000282
cervix
NM_000027	NM_000033	NM_000050	NM_000077	NM_000107	NM_000135	NM_000339	NM_000422	NM_000425	NM_000694
NM_000716	NM_000802	NM_000968	NM_001003694	NM_001004304	NM_001006940	NM_001006941	NM_001006942	NM_001006944	NM_001008568
NM_001008569	NM_001008570	NM_001008571	NM_001008895	NM_001010862	NM_001011699	NM_001012300	NM_001049	NM_001190	NM_001200
NM_001216	NM_001229	NM_001274	NM_001388	NM_001415	NM_001452	NM_001532	NM_001654	NM_001809	NM_001847
NM_001875	NM_002032	NM_002149	NM_002260	NM_002261	NM_002561	NM_002599	NM_002653	NM_002849	NM_002969
NM_003083	NM_003486	NM_003575	NM_003589	NM_003733	NM_003811	NM_003815	NM_003937	NM_003940	NM_003942
NM_004059	NM_004110	NM_004124	NM_004147	NM_004323	NM_004577	NM_004629	NM_004634	NM_004694	NM_004721
NM_004925	NM_004957	NM_005094	NM_005225	NM_005693	NM_005709	NM_005741	NM_005787	NM_005823	NM_005975
NM_006101	NM_006337	NM_006440	NM_006626	NM_006643	NM_006674	NM_006764	NM_006799	NM_006800	NM_006893
NM_007197	NM_007312	NM_007333	NM_007360	NM_012101	NM_012160	NM_012280	NM_012310	NM_013301	NM_013404
NM_013431	NM_014212	NM_014328	NM_014564	NM_014811	NM_015198	NM_015450	NM_015549	NM_015939	NM_016223
NM_016256	NM_016640	NM_016647	NM_016724	NM_016725	NM_016729	NM_016730	NM_016731	NM_016932	NM_017409
NM_017410	NM_017527	NM_017777	NM_017805	NM_017814	NM_017891	NM_017947	NM_018006	NM_018172	NM_018186
NM_018414	NM_018502	NM_018668	NM_019018	NM_019025	NM_019052	NM_019058	NM_019096	NM_020385	NM_020445
NM_020679	NM_020866	NM_020896	NM_021088	NM_021138	NM_021154	NM_021158	NM_021732	NM_021831	NM_021944
NM_021958	NM_021972	NM_022061	NM_022346	NM_022478	NM_022493	NM_022746	NM_022769	NM_023004	NM_023080
NM_024003	NM_024063	NM_024089	NM_024098	NM_024100	NM_024105	NM_024111	NM_024417	NM_024663	NM_024685
NM_024955	NM_025077	NM_025150	NM_025155	NM_025215	NM_025232	NM_030812	NM_030928	NM_031231	NM_031232
NM_031306	NM_031430	NM_032290	NM_032355	NM_032484	NM_032492	NM_032709	NM_032750	NM_032752	NM_032797
NM_032843	NM_032876	NM_032916	NM_032996	NM_033054	NM_033159	NM_033208	NM_033414	NM_033415	NM_033417
NM_033641	NM_054012	NM_058179	NM_058193	NM_058195	NM_058197	NM_078628	NM_078629	NM_078630	NM_080621
NM_130846	NM_133375	NM_134421	NM_138431	NM_138788	NM_144717	NM_144956	NM_144957	NM_144985	NM_145638
NM_145747	NM_145748	NM_147129	NM_152260	NM_152288	NM_152328	NM_152351	NM_152440	NM_152482	NM_152487
NM_152563	NM_153246	NM_153265	NM_153281	NM_153282	NM_153283	NM_153284	NM_153285	NM_153286	NM_153676
NM_173481	NM_173502	NM_173575	NM_173608	NM_174913	NM_174936	NM_175080	NM_175081	NM_175839	NM_175840
NM_175841	NM_175842	NM_177434	NM_177439	NM_178138	NM_182774	NM_182775	NM_182965	NM_198086	NM_198213
NM_199165	NM_205849	NM_207191	NM_207194	NM_207195	NM_207196	NM_207197	NM_213604	XM_029353	XM_097886
XM_210908	XM_290598	XM_371330	XM_373981	XM_378224	XM_496003	XM_498555	XM_498570	XM_499048
colon
NM_000021	NM_000111	NM_000149	NM_000218	NM_000333	NM_000343	NM_000457	NM_000492	NM_000537	NM_000625
NM_000845	NM_001003954	NM_001004430	NM_001005242	NM_001007231	NM_001010922	NM_001011720	NM_001012302	NM_001012960	NM_001012961
NM_001046	NM_001169	NM_001202	NM_001265	NM_001285	NM_001306	NM_001500	NM_001644	NM_001712	NM_001804
NM_001898	NM_001989	NM_002083	NM_002142	NM_002181	NM_002278	NM_002334	NM_002447	NM_002457	NM_002483
NM_002555	NM_002644	NM_002842	NM_003048	NM_003226	NM_003536	NM_003712	NM_003770	NM_003842	NM_003854
NM_003890	NM_004063	NM_004306	NM_004363	NM_004406	NM_004413	NM_004443	NM_004497	NM_004532	NM_004572
NM_004591	NM_004655	NM_004751	NM_004963	NM_005069	NM_005170	NM_005202	NM_005240	NM_005301	NM_005379
NM_005495	NM_005515	NM_005588	NM_005709	NM_005727	NM_005814	NM_005889	NM_005946	NM_005971	NM_006149
NM_006418	NM_006587	NM_006890	NM_007028	NM_007105	NM_007127	NM_007318	NM_007319	NM_007329	NM_009586
NM_012067	NM_012128	NM_012206	NM_012467	NM_014080	NM_014256	NM_014326	NM_014352	NM_014498	NM_014555
NM_014799	NM_014854	NM_014861	NM_014882	NM_015265	NM_016276	NM_017579	NM_017671	NM_017717	NM_017726
NM_017763	NM_017817	NM_018173	NM_018406	NM_018952	NM_019010	NM_019062	NM_019618	NM_019894	NM_020208
NM_020384	NM_020997	NM_021220	NM_021258	NM_021910	NM_021924	NM_021978	NM_022336	NM_022405	NM_022552
NM_024016	NM_024017	NM_024022	NM_024729	NM_024780	NM_024841	NM_024850	NM_024902	NM_024921	NM_025045
NM_025130	NM_025225	NM_030622	NM_030908	NM_031264	NM_031265	NM_032044	NM_032387	NM_032401	NM_032404
NM_032405	NM_032951	NM_032952	NM_032953	NM_032954	NM_032994	NM_033049	NM_033229	NM_033266	NM_033342
NM_033504	NM_052812	NM_052816	NM_130850	NM_130851	NM_138297	NM_138298	NM_138299	NM_138456	NM_138737
NM_138788	NM_138805	NM_139025	NM_139026	NM_139027	NM_139028	NM_139248	NM_144633	NM_144670	NM_144707
NM_144976	NM_147187	NM_152311	NM_152338	NM_152369	NM_152559	NM_152633	NM_152699	NM_152739	NM_152999
NM_153229	NM_153246	NM_153292	NM_153676	NM_153759	NM_156036	NM_156037	NM_170693	NM_173466	NM_173479
NM_173481	NM_173593	NM_173640	NM_175629	NM_175630	NM_177526	NM_177543	NM_178491	NM_178849	NM_178850
NM_178859	NM_178868	NM_181797	NM_181798	NM_182518	NM_182558	NM_182762	NM_182838	NM_183233	NM_183247
NM_194289	NM_203293	NM_203294	NM_203295	NM_203296	NM_203297	NM_207361	NM_207373	NM_207581	XM_039877
XM_043739	XM_059341	XM_168578	XM_211837	XM_291001	XM_371555	XM_371943	XM_372004	XM_374341	XM_374501
XM_374502	XM_374589	XM_376212	XM_378649	XM_378828	XM_379904	XM_379958	XM_496214	XM_496770	XM_496905
XM_496933	XM_498487	XM_498559	XM_498568	XM_498728	XM_498825	XM_499338	XM_499351	XM_499499	XR_000175
eye
NM_000087	NM_000091	NM_000172	NM_000180	NM_000223	NM_000239	NM_000261	NM_000280	NM_000322	NM_000325
NM_000326	NM_000327	NM_000329	NM_000350	NM_000394	NM_000409	NM_000440	NM_000496	NM_000539	NM_000541
NM_000550	NM_000554	NM_000557	NM_000691	NM_000797	NM_000829	NM_000929	NM_000954	NM_000981	NM_001001502
NM_001001668	NM_001001935	NM_001001937	NM_001007470	NM_001007471	NM_001007531	NM_001050	NM_001063	NM_001158	NM_001195
NM_001297	NM_001330	NM_001459	NM_001463	NM_001534	NM_001563	NM_001604	NM_001617	NM_001661	NM_001794
NM_001878	NM_001885	NM_001886	NM_001887	NM_001942	NM_002075	NM_002084	NM_002098	NM_002202	NM_002297
NM_002378	NM_002407	NM_002442	NM_002500	NM_002602	NM_002652	NM_002686	NM_002900	NM_002903	NM_002921
NM_003015	NM_003085	NM_003179	NM_003221	NM_003322	NM_003571	NM_004046	NM_004076	NM_004112	NM_004183
NM_004312	NM_004378	NM_004452	NM_004727	NM_004732	NM_004789	NM_004794	NM_004826	NM_004884	NM_004939
NM_004974	NM_004975	NM_005031	NM_005183	NM_005208	NM_005209	NM_005272	NM_005413	NM_005459	NM_005584
NM_005906	NM_005951	NM_006072	NM_006177	NM_006198	NM_006205	NM_006239	NM_006269	NM_006615	NM_006651
NM_006671	NM_006841	NM_006891	NM_006914	NM_007035	NM_007123	NM_007191	NM_007244	NM_007374	NM_009590
NM_012064	NM_012076	NM_012418	NM_012476	NM_013343	NM_013348	NM_013435	NM_014249	NM_014336	NM_014359
NM_014410	NM_014564	NM_014907	NM_015481	NM_015692	NM_015725	NM_016170	NM_016247	NM_016346	NM_016452
NM_016541	NM_016571	NM_017482	NM_017483	NM_017484	NM_017485	NM_017486	NM_017487	NM_017488	NM_017541
NM_018938	NM_019016	NM_019098	NM_019855	NM_020116	NM_020226	NM_020373	NM_020418	NM_020708	NM_020952
NM_020989	NM_021072	NM_021146	NM_021191	NM_021225	NM_021728	NM_021819	NM_021902	NM_023002	NM_024035
NM_024522	NM_024645	NM_024971	NM_030657	NM_031289	NM_031362	NM_031363	NM_031364	NM_031365	NM_031366
NM_031416	NM_031429	NM_031475	NM_031478	NM_031498	NM_032291	NM_032536	NM_032623	NM_032753	NM_033008
NM_033009	NM_033010	NM_033036	NM_033066	NM_033100	NM_033215	NM_033277	NM_053276	NM_057088	NM_057093
NM_057094	NM_133497	NM_138415	NM_138443	NM_139354	NM_139355	NM_144499	NM_144719	NM_144720	NM_145045
NM_145805	NM_147196	NM_152296	NM_152388	NM_152390	NM_152443	NM_152732	NM_152774	NM_152933	NM_152934
NM_153426	NM_153427	NM_153823	NM_170720	NM_172337	NM_173050	NM_173530	NM_173567	NM_173587	NM_173669
NM_175066	NM_178138	NM_178857	NM_181533	NM_181654	NM_181807	NM_181814	NM_182608	NM_182894	NM_183059
NM_198317	NM_198462	NM_198993	NM_199167	NM_199351	NM_201253	NM_206933	NM_206944	NM_206945	NM_206946
NM_206947	NM_206948	XM_039908	XM_046531	XM_085138	XM_085234	XM_085578	XM_088797	XM_172874	XM_211408
XM_291019	XM_292779	XM_295178	XM_297816	XM_370638	XM_371145	XM_371184	XM_371214	XM_371488	XM_372574
XM_373977	XM_374227	XM_375333	XM_376586	XM_377265	XM_378706	XM_379089	XM_379096	XM_379798	XM_495917
XM_496070	XM_496238	XM_497042	XM_497321	XM_498496	XM_499114	XM_499141	XM_499201	XM_499530
heart
NM_000072	NM_000076	NM_000087	NM_000231	NM_000256	NM_000257	NM_000258	NM_000337	NM_000345	NM_000363
NM_000364	NM_000366	NM_000432	NM_000559	NM_000609	NM_000803	NM_001001430	NM_001001431	NM_001001432	NM_001001547
NM_001001548	NM_001002034	NM_001002841	NM_001002909	NM_001003696	NM_001003697	NM_001003701	NM_001003703	NM_001005463	NM_001006114
NM_001006603	NM_001010851	NM_001010874	NM_001010896	NM_001010977	NM_001011658	NM_001012973	NM_001035	NM_001103	NM_001134
NM_001232	NM_001244	NM_001323	NM_001422	NM_001431	NM_001442	NM_001448	NM_001449	NM_001453	NM_001541
NM_001623	NM_001685	NM_001773	NM_001792	NM_001825	NM_001927	NM_001937	NM_001942	NM_002048	NM_002307
NM_002402	NM_002403	NM_002469	NM_002470	NM_002471	NM_002476	NM_002488	NM_002491	NM_002495	NM_002521
NM_002593	NM_002639	NM_002667	NM_002960	NM_002961	NM_002989	NM_003012	NM_003030	NM_003063	NM_003226
NM_003280	NM_003319	NM_003383	NM_003399	NM_003476	NM_003480	NM_003603	NM_003722	NM_003745	NM_003803
NM_003970	NM_004347	NM_004349	NM_004374	NM_004543	NM_004772	NM_004847	NM_005014	NM_005159	NM_005161
NM_005181	NM_005213	NM_005330	NM_005368	NM_005398	NM_005420	NM_005904	NM_006063	NM_006121	NM_006172
NM_006182	NM_006307	NM_006308	NM_006393	NM_006443	NM_006475	NM_006522	NM_006533	NM_006557	NM_006634
NM_006807	NM_006823	NM_006846	NM_006884	NM_006902	NM_007034	NM_007038	NM_007078	NM_007085	NM_007308
NM_007351	NM_007356	NM_007361	NM_012278	NM_012394	NM_013231	NM_014031	NM_014207	NM_014272	NM_014332
NM_014367	NM_014391	NM_014424	NM_014446	NM_014563	NM_015429	NM_016242	NM_016343	NM_016429	NM_016599
NM_016633	NM_017410	NM_017459	NM_017855	NM_018094	NM_018194	NM_018648	NM_019005	NM_019104	NM_019554
NM_020663	NM_020774	NM_021069	NM_021097	NM_021223	NM_021636	NM_021992	NM_022135	NM_022716	NM_024076
NM_024296	NM_024579	NM_024689	NM_024749	NM_024875	NM_030623	NM_030820	NM_031302	NM_032014	NM_032273
NM_032303	NM_032784	NM_032955	NM_033058	NM_033089	NM_033317	NM_052846	NM_053044	NM_057179	NM_058181
NM_080722	NM_080862	NM_130830	NM_133378	NM_133379	NM_133432	NM_133437	NM_138425	NM_138569	NM_139055
NM_139155	NM_139240	NM_152308	NM_152362	NM_152372	NM_152451	NM_152551	NM_152655	NM_152667	NM_152755
NM_153020	NM_153235	NM_153370	NM_170678	NM_172244	NM_172341	NM_173080	NM_173465	NM_174928	NM_175053
NM_175068	NM_175634	NM_175635	NM_175636	NM_177524	NM_177525	NM_181534	NM_181539	NM_181839	NM_181872
NM_182487	NM_184085	NM_184086	NM_184087	NM_194293	NM_198271	NM_198274	NM_198381	NM_198465	NM_198501
NM_199126	NM_199168	NM_199184	NM_199342	NM_203371	NM_203377	NM_203378	NM_203495	NM_203497	NM_207370
NM_207392	NM_213569	XM_371019	XM_371262	XM_371853	XM_371885	XM_372048	XM_375550	XM_379111	XM_379485
XM_380104	XM_495897	XM_496340	XM_496405	XM_496467	XM_496907	XM_497769	XM_498398	XM_499269	XM_499343
kidney
NM_000047	NM_000049	NM_000085	NM_000102	NM_000150	NM_000151	NM_000170	NM_000187	NM_000212	NM_000220
NM_000277	NM_000278	NM_000298	NM_000301	NM_000338	NM_000339	NM_000340	NM_000341	NM_000358	NM_000388
NM_000452	NM_000457	NM_000458	NM_000486	NM_000537	NM_000582	NM_000672	NM_000706	NM_000785	NM_000790
NM_000792	NM_000804	NM_000893	NM_000902	NM_000908	NM_000934	NM_000955	NM_000956	NM_000957	NM_001001290
NM_001002921	NM_001003818	NM_001003819	NM_001003841	NM_001004314	NM_001004434	NM_001005353	NM_001005783	NM_001007538	NM_001008389
NM_001009997	NM_001010845	NM_001011554	NM_001039	NM_001044	NM_001056	NM_001074	NM_001078	NM_001081	NM_001133
NM_001171	NM_001249	NM_001252	NM_001369	NM_001385	NM_001482	NM_001609	NM_001680	NM_001713	NM_001729
NM_001825	NM_001917	NM_001935	NM_001963	NM_001966	NM_001977	NM_002021	NM_002142	NM_002148	NM_002243
NM_002257	NM_002304	NM_002445	NM_002494	NM_002591	NM_002614	NM_002837	NM_002852	NM_002854	NM_002968
NM_002984	NM_003041	NM_003052	NM_003058	NM_003155	NM_003320	NM_003361	NM_003399	NM_003411	NM_003466
NM_003645	NM_003740	NM_003759	NM_003847	NM_003891	NM_003960	NM_003963	NM_003984	NM_003986	NM_003987
NM_003988	NM_003989	NM_003990	NM_004040	NM_004042	NM_004062	NM_004097	NM_004098	NM_004132	NM_004133
NM_004170	NM_004186	NM_004213	NM_004254	NM_004483	NM_004490	NM_004503	NM_004525	NM_004666	NM_004668
NM_004683	NM_004731	NM_004790	NM_004795	NM_004861	NM_004929	NM_004932	NM_004944	NM_005021	NM_005074
NM_005122	NM_005123	NM_005195	NM_005218	NM_005309	NM_005360	NM_005376	NM_005568	NM_005589	NM_005764
NM_005838	NM_005847	NM_006144	NM_006164	NM_006236	NM_006252	NM_006481	NM_006557	NM_006580	NM_006632
NM_006657	NM_006672	NM_006682	NM_006895	NM_006898	NM_006984	NM_007137	NM_007180	NM_007287	NM_007288
NM_007289	NM_012108	NM_012206	NM_012252	NM_013261	NM_013281	NM_013391	NM_013410	NM_013951	NM_013952
NM_013953	NM_013992	NM_014039	NM_014079	NM_014169	NM_014213	NM_014270	NM_014324	NM_014362	NM_014464
NM_014475	NM_014495	NM_014550	NM_014553	NM_014586	NM_014620	NM_014621	NM_014625	NM_014934	NM_015424
NM_015433	NM_016242	NM_016246	NM_016276	NM_016327	NM_016518	NM_016527	NM_016590	NM_016615	NM_016931
NM_017584	NM_017614	NM_017655	NM_017658	NM_017662	NM_017717	NM_017806	NM_017888	NM_017898	NM_018168
NM_018245	NM_018397	NM_018401	NM_018456	NM_018658	NM_018953	NM_019062	NM_019558	NM_020041	NM_020384
NM_020632	NM_020665	NM_020682	NM_020702	NM_020897	NM_020973	NM_021077	NM_021232	NM_021603	NM_021804
NM_021924	NM_022128	NM_022129	NM_022444	NM_022568	NM_022829	NM_022901	NM_024016	NM_024501	NM_024572
NM_024653	NM_024719	NM_024726	NM_024743	NM_024758	NM_025048	NM_030572	NM_030661	NM_030769	NM_030943
NM_031264	NM_031265	NM_031305	NM_031463	NM_031467	NM_031491	NM_031900	NM_031939	NM_032029	NM_032411
NM_032513	NM_032549	NM_032562	NM_032717	NM_033058	NM_033276	NM_052832	NM_052871	NM_052944	NM_052947
NM_052964	NM_052970	NM_058166	NM_080658	NM_080661	NM_080682	NM_080829	NM_130840	NM_130841	NM_133262
NM_133326	NM_134266	NM_138316	NM_138326	NM_138413	NM_138424	NM_138434	NM_138476	NM_138694	NM_138715
NM_138716	NM_138786	NM_138801	NM_138809	NM_138817	NM_144581	NM_144654	NM_144712	NM_144981	NM_145204
NM_145282	NM_145913	NM_147189	NM_148977	NM_148978	NM_152311	NM_152372	NM_152375	NM_152404	NM_152435
NM_152565	NM_152611	NM_152673	NM_152685	NM_152739	NM_152864	NM_152869	NM_152889	NM_152908	NM_153022
NM_153191	NM_153217	NM_153276	NM_153277	NM_153278	NM_153279	NM_153320	NM_153338	NM_153343	NM_153345
NM_153631	NM_153632	NM_153633	NM_153683	NM_153693	NM_153764	NM_153765	NM_153766	NM_153767	NM_153840
NM_170693	NM_170724	NM_170736	NM_170737	NM_170741	NM_170742	NM_170771	NM_173160	NM_173355	NM_173462
NM_173557	NM_173561	NM_173588	NM_176825	NM_177972	NM_178498	NM_178826	NM_178840	NM_178849	NM_178850
NM_178859	NM_180991	NM_181776	NM_181871	NM_181872	NM_182532	NM_182585	NM_182617	NM_182619	NM_182758
NM_182848	NM_184085	NM_184086	NM_184087	NM_194270	NM_194298	NM_198047	NM_198391	NM_198712	NM_198713
NM_198714	NM_198715	NM_198716	NM_198717	NM_198718	NM_198719	NM_198720	NM_198968	NM_199005	NM_199328
NM_201648	NM_201651	NM_203382	NM_203395	NM_203464	NM_205858	NM_206914	NM_206965	NM_207316	NM_207352
NM_207361	NM_212552	NM_213593	NM_213606	XM_040910	XM_086308	XM_114166	XM_211988	XM_293687	XM_294778
XM_295155	XM_370777	XM_371006	XM_371196	XM_371250	XM_372732	XM_373431	XM_373497	XM_373726	XM_373779
XM_373823	XM_374141	XM_374890	XM_376677	XM_376874	XM_378327	XM_378897	XM_379089	XM_379298	XM_379432
XM_379931	XM_496216	XM_496282	XM_496338	XM_496688	XM_497406	XM_497486	XM_497783	XM_497950	XM_498166
XM_498510	XM_498561	XM_498562	XM_498676	XM_498893	XM_498897	XM_498925	XM_499094
larynx
NM_000034	NM_000094	NM_000165	NM_000186	NM_000239	NM_000351	NM_000359	NM_000422	NM_000424	NM_000494
NM_000526	NM_000540	NM_000565	NM_000577	NM_000921	NM_000944	NM_000981	NM_001001396	NM_001001549	NM_001001550
NM_001001555	NM_001008493	NM_001009999	NM_001010905	NM_001011553	NM_001011885	NM_001012960	NM_001012961	NM_001015	NM_001100
NM_001103	NM_001110	NM_001161	NM_001200	NM_001264	NM_001266	NM_001293	NM_001338	NM_001345	NM_001429
NM_001445	NM_001553	NM_001660	NM_001684	NM_001788	NM_001797	NM_001927	NM_001944	NM_002160	NM_002268
NM_002272	NM_002274	NM_002275	NM_002335	NM_002382	NM_002393	NM_002473	NM_002481	NM_002638	NM_002639
NM_002776	NM_002820	NM_002963	NM_002964	NM_002965	NM_003064	NM_003125	NM_003174	NM_003235	NM_003245
NM_003292	NM_003319	NM_003322	NM_003395	NM_003457	NM_003483	NM_003621	NM_003626	NM_003632	NM_003658
NM_003719	NM_003879	NM_003894	NM_003999	NM_004165	NM_004313	NM_004380	NM_004385	NM_004412	NM_004543
NM_004562	NM_004604	NM_004762	NM_004792	NM_004796	NM_004830	NM_004969	NM_004995	NM_005017	NM_005034
NM_005042	NM_005168	NM_005231	NM_005244	NM_005311	NM_005356	NM_005402	NM_005416	NM_005547	NM_005554
NM_005555	NM_005557	NM_005594	NM_005763	NM_005963	NM_005978	NM_005987	NM_005988	NM_006250	NM_006345
NM_006353	NM_006527	NM_006596	NM_006669	NM_006729	NM_006749	NM_006919	NM_007078	NM_007085	NM_007190
NM_007202	NM_007214	NM_007244	NM_007252	NM_007309	NM_007345	NM_012101	NM_012111	NM_012215	NM_012244
NM_012308	NM_012316	NM_012474	NM_013987	NM_013988	NM_014014	NM_014071	NM_014300	NM_014445	NM_014500
NM_014552	NM_014610	NM_014633	NM_014647	NM_014680	NM_014724	NM_014840	NM_015009	NM_015013	NM_015062
NM_015089	NM_015288	NM_015322	NM_015323	NM_015329	NM_015335	NM_015378	NM_015457	NM_015515	NM_015926
NM_015958	NM_015963	NM_015964	NM_015979	NM_016014	NM_016119	NM_016140	NM_016143	NM_016280	NM_016321
NM_016583	NM_016620	NM_017456	NM_017534	NM_017553	NM_017556	NM_017636	NM_017707	NM_017714	NM_017762
NM_017774	NM_018039	NM_018156	NM_018181	NM_018193	NM_018212	NM_018312	NM_018557	NM_018839	NM_018933
NM_018976	NM_019024	NM_019044	NM_019081	NM_019120	NM_019600	NM_019619	NM_020361	NM_020365	NM_020382
NM_020699	NM_020718	NM_020738	NM_021023	NM_021033	NM_021105	NM_021180	NM_021738	NM_021828	NM_021956
NM_022552	NM_022817	NM_023015	NM_024077	NM_024311	NM_024603	NM_024721	NM_024816	NM_025126	NM_025164
NM_025194	NM_025236	NM_025238	NM_030796	NM_031407	NM_031468	NM_031483	NM_031935	NM_032103	NM_032104
NM_032105	NM_032141	NM_032186	NM_032196	NM_032476	NM_032566	NM_032578	NM_032601	NM_032752	NM_032773
NM_032899	NM_033197	NM_033388	NM_033664	NM_052843	NM_052950	NM_058193	NM_058242	NM_130778	NM_130852
NM_133378	NM_133379	NM_133432	NM_133437	NM_133637	NM_138565	NM_138785	NM_138970	NM_139057	NM_145112
NM_145113	NM_145114	NM_145116	NM_145888	NM_147172	NM_147173	NM_152312	NM_152372	NM_152381	NM_152531
NM_152586	NM_152588	NM_152609	NM_152730	NM_153354	NM_153451	NM_153490	NM_153759	NM_170769	NM_170770
NM_172110	NM_172111	NM_172112	NM_172113	NM_173086	NM_173213	NM_173485	NM_173841	NM_173842	NM_173843
NM_175629	NM_175630	NM_175768	NM_176081	NM_176083	NM_176084	NM_176085	NM_176086	NM_177423	NM_177964
NM_178275	NM_181359	NM_182483	NM_182518	NM_182728	NM_184041	NM_184043	NM_194271	NM_194293	NM_197957
NM_198173	NM_198174	NM_198182	NM_198334	NM_198335	NM_198964	NM_198965	NM_198966	NM_199004	NM_199420
NM_201269	NM_201444	NM_201445	NM_201554	NM_207006	NM_207306	NM_207381	NM_207392	XM_038436	XM_042833
XM_059061	XM_085151	XM_088768	XM_295213	XM_370652	XM_371024	XM_371034	XM_371267	XM_371469	XM_371478
XM_371542	XM_371740	XM_371901	XM_372719	XM_376212	XM_378002	XM_379108	XM_379398	XM_379920	XM_380077
XM_496332	XM_496592	XM_496596	XM_497331	XM_497335	XM_498541	XM_498613	XM_498974	XM_499080	XM_499118
XM_499534
liver
NM_000014	NM_000015	NM_000029	NM_000030	NM_000032	NM_000035	NM_000039	NM_000040	NM_000042	NM_000045
NM_000064	NM_000065	NM_000066	NM_000092	NM_000106	NM_000119	NM_000128	NM_000133	NM_000151	NM_000156
NM_000185	NM_000186	NM_000187	NM_000221	NM_000236	NM_000252	NM_000253	NM_000277	NM_000295	NM_000298
NM_000301	NM_000312	NM_000324	NM_000331	NM_000340	NM_000342	NM_000353	NM_000354	NM_000384	NM_000392
NM_000412	NM_000421	NM_000429	NM_000446	NM_000457	NM_000477	NM_000483	NM_000488	NM_000505	NM_000506
NM_000508	NM_000509	NM_000538	NM_000562	NM_000567	NM_000576	NM_000583	NM_000592	NM_000606	NM_000607
NM_000608	NM_000613	NM_000624	NM_000638	NM_000663	NM_000667	NM_000668	NM_000669	NM_000670	NM_000672
NM_000680	NM_000685	NM_000715	NM_000716	NM_000762	NM_000764	NM_000765	NM_000767	NM_000770	NM_000771
NM_000772	NM_000773	NM_000775	NM_000777	NM_000780	NM_000792	NM_000846	NM_000892	NM_000893	NM_000934
NM_000940	NM_001001872	NM_001002029	NM_001002235	NM_001002236	NM_001002294	NM_001003938	NM_001005783	NM_001010845	NM_001063
NM_001075	NM_001082	NM_001085	NM_001086	NM_001133	NM_001134	NM_001145	NM_001159	NM_001181	NM_001185
NM_001266	NM_001308	NM_001353	NM_001354	NM_001385	NM_001395	NM_001443	NM_001461	NM_001466	NM_001468
NM_001472	NM_001474	NM_001482	NM_001609	NM_001622	NM_001633	NM_001639	NM_001643	NM_001645	NM_001646
NM_001657	NM_001671	NM_001701	NM_001710	NM_001713	NM_001735	NM_001737	NM_001756	NM_001818	NM_001862
NM_001872	NM_001875	NM_001889	NM_001902	NM_001914	NM_001966	NM_001994	NM_002089	NM_002108	NM_002113
NM_002150	NM_002151	NM_002215	NM_002216	NM_002217	NM_002218	NM_002302	NM_002465	NM_002570	NM_002665
NM_002864	NM_002937	NM_002993	NM_003049	NM_003057	NM_003126	NM_003167	NM_003227	NM_003708	NM_003725
NM_003739	NM_003822	NM_003855	NM_003889	NM_003891	NM_004132	NM_004139	NM_004188	NM_004273	NM_004467
NM_004617	NM_004750	NM_004835	NM_004944	NM_004951	NM_004959	NM_005122	NM_005123	NM_005141	NM_005143
NM_005332	NM_005410	NM_005438	NM_005518	NM_005538	NM_005651	NM_005666	NM_005794	NM_005836	NM_005838
NM_005899	NM_005950	NM_005951	NM_005989	NM_006137	NM_006154	NM_006169	NM_006215	NM_006229	NM_006438
NM_006446	NM_006467	NM_006488	NM_006512	NM_006610	NM_006672	NM_006744	NM_006778	NM_006843	NM_006894
NM_006944	NM_007011	NM_007127	NM_007157	NM_007293	NM_009585	NM_012083	NM_012196	NM_012224	NM_012254
NM_013261	NM_013391	NM_013453	NM_014353	NM_014375	NM_014495	NM_014576	NM_015496	NM_016186	NM_016280
NM_016327	NM_016356	NM_016413	NM_016518	NM_016527	NM_017416	NM_017460	NM_017545	NM_017614	NM_017634
NM_017888	NM_018018	NM_018029	NM_018437	NM_018687	NM_018960	NM_019101	NM_019559	NM_019844	NM_020686
NM_020980	NM_020995	NM_020998	NM_021023	NM_021123	NM_021139	NM_021870	NM_021871	NM_021957	NM_021969
NM_021977	NM_022002	NM_022129	NM_022447	NM_022568	NM_022820	NM_024106	NM_024560	NM_024773	NM_024945
NM_030589	NM_030754	NM_030878	NM_031481	NM_031850	NM_031858	NM_031862	NM_031900	NM_031938	NM_032049
NM_032383	NM_032578	NM_032876	NM_033013	NM_033127	NM_033302	NM_033303	NM_033304	NM_052828	NM_052831
NM_052971	NM_052972	NM_057095	NM_057096	NM_080283	NM_080912	NM_080913	NM_080914	NM_130786	NM_138319
NM_138320	NM_138321	NM_138322	NM_138323	NM_138324	NM_138325	NM_138924	NM_138932	NM_138933	NM_139208
NM_144639	NM_145277	NM_145662	NM_145740	NM_147203	NM_148923	NM_152311	NM_152381	NM_152635	NM_152780
NM_152924	NM_153187	NM_153320	NM_153609	NM_153742	NM_170771	NM_172386	NM_175616	NM_177550	NM_178507
NM_178849	NM_178850	NM_181871	NM_182617	NM_182908	NM_182983	NM_183009	NM_194294	NM_194430	NM_194431
NM_197978	NM_198086	NM_198400	NM_198503	NM_199161	NM_201552	NM_201553	NM_201648	NM_202004	NM_205845
NM_205860	NM_206819	NM_206820	NM_206821	NM_207117	NM_213593	NM_213605	NM_213652	NM_213653	XM_096642
XM_211090	XM_294765	XM_370629	XM_371134	XM_372532	XM_375148	XM_377476	XM_379243	XM_496536	XM_496537
XM_497054	XM_497945	XM_498379
lung
NM_000192	NM_000475	NM_000542	NM_000673	NM_000758	NM_000779	NM_000795	NM_000869	NM_001004128	NM_001005375
NM_001008783	NM_001009813	NM_001011705	NM_001011718	NM_001012512	NM_001012513	NM_001136	NM_001354	NM_001460	NM_001918
NM_002042	NM_002091	NM_002196	NM_002233	NM_002351	NM_002438	NM_002826	NM_002980	NM_002988	NM_002994
NM_003018	NM_003019	NM_003181	NM_003317	NM_003357	NM_003395	NM_003862	NM_004081	NM_004115	NM_004179
NM_004246	NM_004316	NM_004851	NM_005282	NM_005598	NM_005853	NM_005982	NM_005986	NM_005992	NM_006022
NM_006026	NM_006078	NM_006274	NM_006658	NM_006774	NM_007015	NM_007037	NM_007073	NM_007117	NM_014398
NM_015379	NM_016073	NM_016116	NM_016529	NM_016574	NM_016583	NM_017600	NM_020160	NM_020299	NM_020370
NM_020420	NM_021233	NM_021615	NM_021784	NM_024335	NM_024889	NM_025245	NM_031457	NM_032109	NM_032123
NM_032545	NM_033194	NM_033259	NM_033649	NM_052863	NM_054023	NM_058248	NM_080646	NM_080647	NM_080717
NM_080718	NM_130852	NM_139054	NM_144565	NM_144647	NM_144976	NM_145872	NM_147147	NM_152500	NM_152545
NM_152601	NM_152750	NM_153010	NM_153675	NM_153813	NM_172197	NM_173533	NM_173642	NM_174918	NM_174947
NM_174975	NM_175929	NM_176813	NM_178172	NM_178504	NM_181486	NM_181785	NM_183422	NM_194300	NM_198181
NM_198557	NM_198843	NM_199179	NM_199180	NM_199355	NM_205845	NM_206996	NM_207336	NM_207379	NM_213621
XM_059578	XM_084868	XM_208930	XM_293034	XM_293396	XM_370648	XM_370898	XM_372416	XM_373347	XM_373557
XM_374803	XM_378312	XM_378329	XM_378452	XM_378472	XM_378730	XM_379097	XM_379603	XM_496103	XM_496302
XM_496823	XM_498670	XM_498700	XM_498954	XM_499019	XM_499036
lymph_node
NM_000057	NM_000059	NM_000061	NM_000215	NM_000246	NM_000265	NM_000377	NM_000397	NM_000560	NM_000573
NM_000626	NM_000651	NM_000655	NM_000675	NM_000698	NM_000869	NM_000887	NM_000958	NM_001001711	NM_001002876
NM_001003399	NM_001004419	NM_001004420	NM_001005176	NM_001005852	NM_001006658	NM_001006666	NM_001007188	NM_001008756	NM_001009182
NM_001009183	NM_001010853	NM_001010915	NM_001010974	NM_001012391	NM_001079	NM_001080	NM_001125	NM_001165	NM_001192
NM_001197	NM_001242	NM_001244	NM_001250	NM_001379	NM_001558	NM_001715	NM_001716	NM_001770	NM_001771
NM_001774	NM_001775	NM_001778	NM_001782	NM_001783	NM_001786	NM_001813	NM_001841	NM_001877	NM_001951
NM_002002	NM_002119	NM_002120	NM_002121	NM_002123	NM_002124	NM_002163	NM_002200	NM_002201	NM_002209
NM_002221	NM_002249	NM_002298	NM_002339	NM_002341	NM_002348	NM_002349	NM_002405	NM_002661	NM_002664
NM_002697	NM_002698	NM_002738	NM_002832	NM_002838	NM_002872	NM_002908	NM_002927	NM_002972	NM_003032
NM_003037	NM_003039	NM_003120	NM_003121	NM_003177	NM_003200	NM_003215	NM_003219	NM_003387	NM_003616
NM_003764	NM_003775	NM_004049	NM_004103	NM_004226	NM_004233	NM_004271	NM_004288	NM_004310	NM_004350
NM_004355	NM_004416	NM_004513	NM_004653	NM_004658	NM_004665	NM_004673	NM_004833	NM_004836	NM_004901
NM_004918	NM_005026	NM_005057	NM_005089	NM_005173	NM_005335	NM_005337	NM_005356	NM_005449	NM_005489
NM_005540	NM_005541	NM_005546	NM_005582	NM_005583	NM_005608	NM_005739	NM_005919	NM_005933	NM_006060
NM_006068	NM_006152	NM_006162	NM_006218	NM_006228	NM_006235	NM_006502	NM_006529	NM_006613	NM_006639
NM_006669	NM_006674	NM_006785	NM_006850	NM_006990	NM_007018	NM_007074	NM_007080	NM_007162	NM_007181
NM_007237	NM_007331	NM_009588	NM_012108	NM_012292	NM_012340	NM_012447	NM_012455	NM_012463	NM_012468
NM_013269	NM_013309	NM_013314	NM_013366	NM_013378	NM_014002	NM_014146	NM_014265	NM_014345	NM_014376
NM_014395	NM_014418	NM_014450	NM_014488	NM_014661	NM_014662	NM_014707	NM_014737	NM_014792	NM_014919
NM_014922	NM_014957	NM_014959	NM_015033	NM_015044	NM_015056	NM_015122	NM_015129	NM_015148	NM_015150
NM_015173	NM_015187	NM_015196	NM_015349	NM_015568	NM_015621	NM_015864	NM_016021	NM_016428	NM_016459
NM_016734	NM_017412	NM_017442	NM_017843	NM_017918	NM_017923	NM_017935	NM_018014	NM_018136	NM_018211
NM_018351	NM_018353	NM_018440	NM_018990	NM_018996	NM_019043	NM_019111	NM_020056	NM_020400	NM_020402
NM_020458	NM_020550	NM_020552	NM_020553	NM_020554	NM_020661	NM_020939	NM_020979	NM_021601	NM_021602
NM_021777	NM_021798	NM_021813	NM_021822	NM_021950	NM_021966	NM_021983	NM_022040	NM_022082	NM_022115
NM_022555	NM_022893	NM_024007	NM_024053	NM_024508	NM_024608	NM_024631	NM_024652	NM_024675	NM_024807
NM_024872	NM_024876	NM_024943	NM_025113	NM_025208	NM_025228	NM_030764	NM_030767	NM_030956	NM_031281
NM_031282	NM_031471	NM_031915	NM_031965	NM_032117	NM_032276	NM_032369	NM_032415	NM_032463	NM_032464
NM_032505	NM_032576	NM_032591	NM_032608	NM_032643	NM_032680	NM_032738	NM_032855	NM_032966	NM_033004
NM_033006	NM_033007	NM_033054	NM_033135	NM_033379	NM_033554	NM_052838	NM_052842	NM_052862	NM_052864
NM_052931	NM_052938	NM_052939	NM_054114	NM_058176	NM_058177	NM_078488	NM_080588	NM_080589	NM_080612
NM_080921	NM_080922	NM_080923	NM_130446	NM_130807	NM_133267	NM_133330	NM_133331	NM_133332	NM_133333
NM_133334	NM_133335	NM_133336	NM_138335	NM_138352	NM_138371	NM_138458	NM_138553	NM_138559	NM_138639
NM_138640	NM_138688	NM_138738	NM_138739	NM_138790	NM_138810	NM_144766	NM_145006	NM_145007	NM_145298
NM_145799	NM_145800	NM_145802	NM_148674	NM_152133	NM_152286	NM_152309	NM_152468	NM_152515	NM_152524
NM_152547	NM_152624	NM_152785	NM_152854	NM_152866	NM_152867	NM_153337	NM_153697	NM_153835	NM_153837
NM_170600	NM_170672	NM_170740	NM_170773	NM_170774	NM_170782	NM_172217	NM_172373	NM_172387	NM_172388
NM_172389	NM_172390	NM_173084	NM_173091	NM_173174	NM_173175	NM_173176	NM_173216	NM_173217	NM_173529
NM_173544	NM_173675	NM_173844	NM_174953	NM_174954	NM_174955	NM_174956	NM_174957	NM_174958	NM_175739
NM_175870	NM_177532	NM_178129	NM_178423	NM_178425	NM_178443	NM_178831	NM_178844	NM_181078	NM_181079
NM_181339	NM_181720	NM_181784	NM_182621	NM_182625	NM_182854	NM_182962	NM_194284	NM_198253	NM_198254
NM_198255	NM_198449	NM_198463	NM_198517	NM_198799	NM_198947	NM_199072	NM_199206	NM_201431	NM_203447
NM_203481	NM_207103	NM_207442	NM_207519	NM_212535	NM_212559	NM_213601	NM_213621	XM_029353	XM_032901
XM_034274	XM_047357	XM_058513	XM_085383	XM_088331	XM_089384	XM_166103	XM_210826	XM_291154	XM_293042
XM_371738	XM_372035	XM_374038	XM_374142	XM_375298	XM_375418	XM_376010	XM_376602	XM_377742	XM_378983
XM_379200	XM_379820	XM_495846	XM_496003	XM_496145	XM_496321	XM_496895	XM_498359	XM_498516	XM_498532
XM_498680	XM_498733	XM_498867	XM_499090	XM_499144	XM_499197	XM_499323	XM_499545	XR_000169
mammary_gland
NM_000044	NM_000695	NM_000722	NM_000764	NM_000906	NM_000921	NM_000949	NM_001002861	NM_001002880	NM_001003702
NM_001010914	NM_001011645	NM_001093	NM_001170	NM_001498	NM_001616	NM_001648	NM_001742	NM_001979	NM_002281
NM_002411	NM_002426	NM_002515	NM_003225	NM_003238	NM_003594	NM_003658	NM_003866	NM_003881	NM_003973
NM_004690	NM_005236	NM_005264	NM_005361	NM_005435	NM_005719	NM_005932	NM_006389	NM_006419	NM_006489
NM_006491	NM_007231	NM_012123	NM_012309	NM_012323	NM_012391	NM_013439	NM_014112	NM_014211	NM_014314
NM_014409	NM_014420	NM_014429	NM_014668	NM_014676	NM_015130	NM_015373	NM_016953	NM_017422	NM_019002
NM_020394	NM_020890	NM_020974	NM_020994	NM_021101	NM_021105	NM_022367	NM_022478	NM_022784	NM_024110
NM_024620	NM_024896	NM_025090	NM_030589	NM_030777	NM_030958	NM_030979	NM_031308	NM_032043	NM_032046
NM_032219	NM_032291	NM_032477	NM_032582	NM_032583	NM_032875	NM_033090	NM_033151	NM_033197	NM_052819
NM_052997	NM_053283	NM_058170	NM_058173	NM_080574	NM_080823	NM_133266	NM_133645	NM_138330	NM_138433
NM_139021	NM_144775	NM_144985	NM_145186	NM_145793	NM_145864	NM_148903	NM_152475	NM_152878	NM_153043
NM_153488	NM_172377	NM_173167	NM_173677	NM_174910	NM_175737	NM_175742	NM_175743	NM_178134	NM_178272
NM_178273	NM_178840	NM_182505	NM_182762	NM_198276	NM_198394	NM_198485	NM_207488	NM_207495	XM_030559
XM_042301	XM_056681	XM_071712	XM_087800	XM_094074	XM_371761	XM_372058	XM_372719	XM_374904	XM_375353
XM_375558	XM_376412	XM_376463	XM_378356	XM_378650	XM_379622	XM_495800	XM_495826	XM_496576	XM_496601
XM_496751	XM_497661	XM_497983	XM_498681	XM_498731	XM_498740	XM_498961	XM_499129
muscle
NM_000023	NM_000028	NM_000036	NM_000069	NM_000075	NM_000079	NM_000200	NM_000257	NM_000258	NM_000290
NM_000322	NM_000334	NM_000366	NM_000432	NM_000440	NM_000476	NM_000511	NM_000518	NM_000540	NM_000541
NM_000620	NM_000642	NM_000643	NM_000644	NM_000645	NM_000646	NM_000679	NM_000899	NM_000997	NM_000998
NM_001000	NM_001001713	NM_001001928	NM_001001929	NM_001001930	NM_001001975	NM_001004127	NM_001007176	NM_001007271	NM_001007272
NM_001007273	NM_001007274	NM_001007275	NM_001009181	NM_001010874	NM_001011513	NM_001011514	NM_001011515	NM_001011516	NM_001057
NM_001100	NM_001103	NM_001104	NM_001179	NM_001221	NM_001232	NM_001449	NM_001458	NM_001541	NM_001681
NM_001687	NM_001824	NM_001825	NM_001864	NM_001867	NM_001885	NM_001927	NM_001976	NM_002011	NM_002152
NM_002159	NM_002465	NM_002469	NM_002471	NM_002478	NM_002612	NM_002667	NM_002711	NM_002905	NM_002969
NM_003063	NM_003154	NM_003196	NM_003279	NM_003280	NM_003281	NM_003282	NM_003283	NM_003289	NM_003319
NM_003356	NM_003476	NM_003637	NM_003673	NM_003741	NM_003803	NM_003837	NM_003932	NM_003970	NM_003994
NM_004100	NM_004118	NM_004132	NM_004465	NM_004468	NM_004527	NM_004533	NM_004541	NM_004543	NM_004933
NM_004990	NM_005031	NM_005036	NM_005042	NM_005055	NM_005061	NM_005181	NM_005205	NM_005235	NM_005269
NM_005368	NM_005412	NM_005420	NM_005609	NM_005675	NM_005952	NM_005963	NM_006063	NM_006137	NM_006151
NM_006157	NM_006175	NM_006269	NM_006271	NM_006294	NM_006457	NM_006634	NM_006661	NM_006685	NM_006741
NM_006757	NM_006790	NM_006823	NM_007078	NM_007101	NM_007108	NM_007224	NM_007286	NM_007341	NM_012118
NM_012134	NM_012390	NM_013292	NM_013353	NM_013381	NM_013999	NM_014249	NM_014332	NM_014370	NM_014424
NM_014446	NM_014479	NM_014710	NM_014753	NM_015064	NM_015714	NM_016150	NM_016190	NM_016247	NM_016346
NM_016363	NM_016364	NM_016518	NM_016599	NM_017534	NM_018376	NM_018676	NM_018943	NM_019035	NM_019059
NM_020211	NM_020241	NM_020349	NM_020647	NM_020707	NM_021104	NM_021245	NM_021634	NM_021902	NM_021914
NM_021998	NM_022105	NM_022466	NM_022475	NM_022803	NM_022963	NM_024074	NM_024332	NM_024816	NM_024875
NM_030751	NM_030775	NM_031210	NM_031424	NM_031479	NM_032108	NM_032546	NM_032588	NM_032593	NM_032642
NM_032644	NM_032645	NM_032854	NM_033058	NM_033061	NM_033066	NM_033118	NM_033647	NM_052843	NM_052860
NM_053013	NM_079420	NM_079422	NM_080283	NM_080574	NM_080748	NM_080796	NM_080797	NM_080874	NM_133327
NM_133371	NM_133378	NM_133379	NM_133432	NM_133437	NM_133477	NM_138638	NM_139166	NM_144573	NM_144616
NM_144617	NM_144620	NM_144962	NM_144994	NM_145064	NM_145277	NM_145807	NM_152291	NM_152328	NM_152381
NM_153020	NM_153235	NM_170665	NM_170678	NM_172103	NM_172104	NM_172105	NM_172115	NM_172127	NM_172128
NM_172386	NM_173833	NM_174925	NM_177978	NM_177979	NM_178037	NM_178038	NM_178039	NM_178040	NM_178463
NM_178545	NM_181712	NM_181839	NM_184085	NM_184086	NM_184087	NM_187841	NM_194293	NM_198060	NM_198271
NM_198274	NM_198501	NM_198584	NM_199165	NM_199263	NM_199459	NM_202004	NM_203377	NM_203378	NM_203402
NM_206819	NM_206820	NM_206821	NM_207013	NM_207121	NM_207335	NM_207348	NM_213647	NM_213652	NM_213653
NM_213674	NM_214711	XM_035497	XM_037817	XM_057040	XM_166203	XM_293828	XM_294592	XM_371079	XM_371106
XM_371949	XM_373030	XM_373541	XM_374169	XM_376353	XM_376420	XM_496319	XM_496442	XM_496612	XM_498966
XM_499041	XM_499114	XM_499364	XM_499467	XR_000217
ovary
NM_000222	NM_000369	NM_000378	NM_000597	NM_000802	NM_000999	NM_001003713	NM_001003714	NM_001003807	NM_001007139
NM_001508	NM_001672	NM_001718	NM_001851	NM_001937	NM_002052	NM_002316	NM_002425	NM_002571	NM_002621
NM_002776	NM_003087	NM_003466	NM_003507	NM_003518	NM_003613	NM_003687	NM_003745	NM_003844	NM_003872
NM_003945	NM_003955	NM_003973	NM_004107	NM_004378	NM_004527	NM_004603	NM_004889	NM_004932	NM_005046
NM_005069	NM_005203	NM_005257	NM_005525	NM_005545	NM_005568	NM_005689	NM_005823	NM_006103	NM_006108
NM_006350	NM_006424	NM_006681	NM_006853	NM_006952	NM_007139	NM_009586	NM_012296	NM_012427	NM_013234
NM_013246	NM_013324	NM_013368	NM_013404	NM_013409	NM_013951	NM_013952	NM_013953	NM_013992	NM_013999
NM_014265	NM_014428	NM_014762	NM_015629	NM_016086	NM_016724	NM_016725	NM_016729	NM_016730	NM_016731
NM_017693	NM_017767	NM_018053	NM_018286	NM_018316	NM_018431	NM_018534	NM_020386	NM_020652	NM_021102
NM_021195	NM_021217	NM_021249	NM_021777	NM_021973	NM_022052	NM_022454	NM_022837	NM_023004	NM_023067
NM_023068	NM_024310	NM_024424	NM_024425	NM_024426	NM_024496	NM_024563	NM_024626	NM_024674	NM_024926
NM_031461	NM_031475	NM_032034	NM_032040	NM_032046	NM_032120	NM_032219	NM_032477	NM_032683	NM_032772
NM_032790	NM_033467	NM_052846	NM_052884	NM_052933	NM_052937	NM_053276	NM_078485	NM_080491	NM_080733
NM_080734	NM_080735	NM_080736	NM_080798	NM_080799	NM_080800	NM_080801	NM_080802	NM_080803	NM_080804
NM_080805	NM_080806	NM_080807	NM_080808	NM_080809	NM_080810	NM_080811	NM_080812	NM_080813	NM_080814
NM_080815	NM_130459	NM_130849	NM_133457	NM_138477	NM_139055	NM_139058	NM_139277	NM_144947	NM_144965
NM_145071	NM_145805	NM_145888	NM_152233	NM_152429	NM_152626	NM_152754	NM_173555	NM_177959	NM_177964
NM_178004	NM_178013	NM_178229	NM_178537	NM_178867	NM_181755	NM_182487	NM_201264	NM_201266	NM_201267
NM_201279	NM_201526	NM_203344	NM_207436	NM_213649	NM_213650	XM_029323	XM_056681	XM_059037	XM_085463
XM_088331	XM_171892	XM_172801	XM_290842	XM_370603	XM_370777	XM_371487	XM_372058	XM_378620	XM_496395
XM_496707	XM_497622	XM_498487	XM_498818	XM_499128	XR_000278
pancreas
NM_000114	NM_000164	NM_000207	NM_000209	NM_000280	NM_000281	NM_000352	NM_000371	NM_000415	NM_000439
NM_000492	NM_000699	NM_000818	NM_000888	NM_000928	NM_000936	NM_001001563	NM_001001939	NM_001005473	NM_001007240
NM_001007241	NM_001007242	NM_001007595	NM_001008218	NM_001008219	NM_001008387	NM_001010859	NM_001012303	NM_001048	NM_001117
NM_001248	NM_001502	NM_001604	NM_001807	NM_001819	NM_001832	NM_001868	NM_001869	NM_001871	NM_001873
NM_001906	NM_001907	NM_001910	NM_002054	NM_002196	NM_002234	NM_002257	NM_002500	NM_002508	NM_002509
NM_002523	NM_002531	NM_002578	NM_002594	NM_002722	NM_002769	NM_002770	NM_002771	NM_002909	NM_003015
NM_003020	NM_003122	NM_003143	NM_003180	NM_003378	NM_003469	NM_003695	NM_003717	NM_003835	NM_003936
NM_004617	NM_004714	NM_004778	NM_005068	NM_005396	NM_005461	NM_005515	NM_005747	NM_006133	NM_006215
NM_006217	NM_006229	NM_006423	NM_006483	NM_006484	NM_006507	NM_006688	NM_006741	NM_006789	NM_006849
NM_006998	NM_007185	NM_007272	NM_007352	NM_012121	NM_013271	NM_013389	NM_014222	NM_014276	NM_014696
NM_015063	NM_015899	NM_016261	NM_016584	NM_017521	NM_017681	NM_018476	NM_019596	NM_019886	NM_019891
NM_020685	NM_020844	NM_021176	NM_021248	NM_022034	NM_022834	NM_022835	NM_024087	NM_024886	NM_024955
NM_025257	NM_025265	NM_030818	NM_031914	NM_032115	NM_032545	NM_032639	NM_032794	NM_032885	NM_033194
NM_033440	NM_052934	NM_052960	NM_053049	NM_080860	NM_080870	NM_134325	NM_138397	NM_139058	NM_139161
NM_144676	NM_144974	NM_145702	NM_148964	NM_152477	NM_152644	NM_152774	NM_152913	NM_153046	NM_153635
NM_172365	NM_173507	NM_173560	NM_173802	NM_173851	NM_173853	NM_174881	NM_174882	NM_175923	NM_178820
NM_182532	NM_182553	NM_198151	NM_198445	NM_198447	NM_198448	NM_198466	NM_198585	NM_199121	NM_201589
NM_207032	NM_207033	NM_207034	NM_207322	NM_213606	XM_039877	XM_058719	XM_068632	XM_085236	XM_209640
XM_293903	XM_294960	XM_371165	XM_371167	XM_371678	XM_371878	XM_372128	XM_373578	XM_373670	XM_373922
XM_374405	XM_376284	XM_376829	XM_377343	XM_378698	XM_379531	XM_380155	XM_495860	XM_496145	XM_496169
XM_496453	XM_499050	XM_499066	XM_499222	XM_499516
peripheral_nervous_system
NM_000240	NM_000304	NM_000360	NM_000465	NM_000530	NM_000668	NM_000743	NM_000787	NM_000905	NM_001002231
NM_001002232	NM_001256	NM_001310	NM_001496	NM_001554	NM_002045	NM_002135	NM_002374	NM_002616	NM_002666
NM_003053	NM_003102	NM_003212	NM_003371	NM_003381	NM_003615	NM_003704	NM_003727	NM_004080	NM_004209
NM_004842	NM_005177	NM_005345	NM_005382	NM_005551	NM_005639	NM_005822	NM_006089	NM_006158	NM_006195
NM_006262	NM_006667	NM_006828	NM_006931	NM_007029	NM_007067	NM_007368	NM_007373	NM_012202	NM_012338
NM_012445	NM_014262	NM_014573	NM_014767	NM_014787	NM_015321	NM_015417	NM_015980	NM_016090	NM_016157
NM_016377	NM_016577	NM_016608	NM_017641	NM_017768	NM_017875	NM_017938	NM_018091	NM_018189	NM_018641
NM_020451	NM_020465	NM_020546	NM_020781	NM_020783	NM_020927	NM_020956	NM_021076	NM_021083	NM_021238
NM_021952	NM_022091	NM_022344	NM_022910	NM_022912	NM_024025	NM_024674	NM_024865	NM_025021	NM_025150
NM_030795	NM_030819	NM_031412	NM_031845	NM_031846	NM_031847	NM_053064	NM_138633	NM_145695	NM_152286
NM_153321	NM_153322	NM_153703	NM_170686	NM_173050	NM_173157	NM_173158	NM_173582	NM_177555	NM_177556
NM_177557	NM_177558	NM_178004	NM_178013	NM_181882	NM_194435	NM_199292	NM_199293	NM_206926	XM_048898
XM_208766	XM_377774	XM_378430	XM_380107	XM_497864	XM_499294
placenta
NM_000078	NM_000103	NM_000129	NM_000192	NM_000196	NM_000325	NM_000351	NM_000395	NM_000413	NM_000517
NM_000521	NM_000596	NM_000601	NM_000612	NM_000685	NM_000729	NM_000735	NM_000737	NM_000756	NM_000760
NM_000781	NM_000847	NM_000860	NM_000862	NM_001001709	NM_001001851	NM_001002273	NM_001002274	NM_001002275	NM_001002295
NM_001002810	NM_001002811	NM_001002812	NM_001004317	NM_001004434	NM_001005221	NM_001005224	NM_001005277	NM_001005410	NM_001005411
NM_001005412	NM_001005851	NM_001005914	NM_001006608	NM_001006667	NM_001007224	NM_001008530	NM_001008566	NM_001010931	NM_001010932
NM_001010933	NM_001010934	NM_001010980	NM_001012642	NM_001043	NM_001045	NM_001091	NM_001106	NM_001124	NM_001199
NM_001238	NM_001245	NM_001296	NM_001317	NM_001318	NM_001362	NM_001632	NM_001724	NM_001795	NM_001934
NM_001996	NM_001999	NM_002019	NM_002020	NM_002051	NM_002059	NM_002060	NM_002127	NM_002133	NM_002153
NM_002164	NM_002195	NM_002256	NM_002288	NM_002315	NM_002379	NM_002449	NM_002543	NM_002575	NM_002581
NM_002632	NM_002704	NM_002728	NM_002744	NM_002780	NM_002781	NM_002782	NM_002783	NM_002784	NM_002785
NM_003265	NM_003328	NM_003391	NM_003474	NM_003595	NM_003643	NM_003652	NM_003710	NM_003836	NM_003856
NM_004001	NM_004154	NM_004155	NM_004484	NM_004613	NM_004636	NM_004669	NM_004696	NM_004810	NM_004835
NM_004864	NM_004885	NM_004918	NM_004938	NM_004950	NM_005170	NM_005220	NM_005224	NM_005279	NM_005364
NM_005366	NM_005606	NM_005755	NM_005860	NM_005938	NM_005940	NM_005996	NM_006018	NM_006025	NM_006033
NM_006041	NM_006128	NM_006129	NM_006130	NM_006131	NM_006132	NM_006208	NM_006227	NM_006278	NM_006287
NM_006485	NM_006486	NM_006487	NM_006528	NM_006564	NM_006635	NM_006665	NM_006691	NM_006699	NM_006905
NM_007003	NM_007268	NM_009585	NM_012275	NM_012450	NM_012468	NM_013251	NM_013268	NM_013369	NM_014143
NM_014209	NM_014257	NM_014289	NM_014418	NM_014485	NM_014644	NM_014725	NM_014879	NM_014900	NM_015065
NM_015480	NM_015507	NM_015515	NM_016206	NM_016232	NM_016267	NM_016293	NM_016315	NM_016358	NM_016511
NM_016569	NM_017977	NM_017986	NM_018302	NM_018306	NM_018308	NM_018324	NM_018327	NM_018371	NM_018382
NM_018419	NM_018484	NM_018643	NM_018646	NM_019016	NM_019032	NM_019079	NM_019609	NM_020129	NM_020177
NM_020318	NM_020379	NM_020455	NM_020550	NM_020552	NM_020553	NM_020554	NM_020863	NM_020991	NM_021016
NM_021270	NM_021641	NM_021796	NM_021936	NM_022164	NM_022359	NM_022556	NM_022557	NM_022558	NM_022579
NM_022580	NM_022581	NM_022640	NM_022641	NM_022642	NM_022644	NM_022645	NM_022646	NM_024577	NM_024674
NM_024711	NM_024756	NM_024807	NM_025008	NM_025243	NM_025261	NM_030569	NM_030643	NM_031226	NM_031246
NM_031418	NM_031460	NM_031850	NM_031910	NM_031917	NM_032049	NM_032471	NM_032513	NM_032609	NM_032638
NM_032817	NM_033043	NM_033142	NM_033183	NM_053036	NM_057182	NM_080717	NM_080718	NM_130759	NM_130776
NM_130777	NM_133179	NM_134444	NM_138281	NM_138700	NM_138961	NM_145041	NM_145273	NM_145650	NM_145660
NM_152335	NM_152342	NM_153022	NM_153362	NM_153375	NM_153426	NM_153427	NM_153692	NM_156038	NM_156039
NM_170699	NM_172313	NM_173170	NM_173213	NM_173459	NM_173681	NM_173800	NM_174900	NM_175867	NM_176796
NM_176797	NM_176798	NM_178493	NM_178497	NM_181486	NM_181642	NM_181789	NM_181794	NM_181795	NM_182486
NM_182509	NM_182524	NM_182573	NM_182608	NM_182676	NM_182707	NM_182832	NM_182925	NM_194294	NM_198465
NM_198569	NM_198845	NM_198846	NM_198951	NM_199186	NM_199206	NM_199265	NM_199296	NM_201563	NM_203287
NM_203405	NM_203471	NM_206967	NM_207330	NM_207357	NM_207582	NM_213633	NM_214462	NM_214675	NM_214676
NM_214677	NM_214678	NM_214679	XM_038920	XM_039570	XM_086761	XM_114000	XM_173160	XM_294093	XM_371015
XM_371097	XM_371299	XM_371590	XM_371923	XM_372330	XM_373985	XM_375684	XM_376099	XM_377947	XM_378365
XM_378462	XM_378564	XM_379247	XM_379587	XM_380012	XM_380103	XM_496314	XM_496559	XM_496704	XM_496726
XM_497679	XM_498459	XM_498744	XM_499121	XM_499362	XM_499580	XM_499589
prostate
NM_000044	NM_000229	NM_000348	NM_000447	NM_000486	NM_000522	NM_000618	NM_000782	NM_000890	NM_000905
NM_000959	NM_000963	NM_001000	NM_001001567	NM_001001568	NM_001001569	NM_001001570	NM_001001571	NM_001001572	NM_001001573
NM_001001574	NM_001001575	NM_001001576	NM_001001577	NM_001001578	NM_001001579	NM_001001580	NM_001001581	NM_001001582	NM_001001583
NM_001001584	NM_001001585	NM_001001666	NM_001001891	NM_001002231	NM_001002232	NM_001003799	NM_001003806	NM_001004053	NM_001004313
NM_001005356	NM_001005357	NM_001007525	NM_001008401	NM_001010870	NM_001011645	NM_001099	NM_001141	NM_001174	NM_001185
NM_001203	NM_001369	NM_001371	NM_001564	NM_001615	NM_001648	NM_001911	NM_001979	NM_002001	NM_002443
NM_002447	NM_002474	NM_002571	NM_002606	NM_002652	NM_002971	NM_003007	NM_003008	NM_003175	NM_003241
NM_003357	NM_003420	NM_003543	NM_003638	NM_003840	NM_004476	NM_004496	NM_004605	NM_004917	NM_005009
NM_005213	NM_005551	NM_005656	NM_005672	NM_005791	NM_005845	NM_006125	NM_006167	NM_006198	NM_006361
NM_006911	NM_006953	NM_007003	NM_007253	NM_012152	NM_012449	NM_012486	NM_013309	NM_013422	NM_013423
NM_013427	NM_014213	NM_014324	NM_014579	NM_014779	NM_015296	NM_015644	NM_015711	NM_015865	NM_016026
NM_016192	NM_016590	NM_017570	NM_017700	NM_018035	NM_018933	NM_019120	NM_020406	NM_020462	NM_020974
NM_021076	NM_021819	NM_022844	NM_023932	NM_023938	NM_024080	NM_024762	NM_024840	NM_024915	NM_025083
NM_025209	NM_030760	NM_030774	NM_030775	NM_032048	NM_032391	NM_032642	NM_032899	NM_033102	NM_052832
NM_052863	NM_058168	NM_130808	NM_134266	NM_138294	NM_138634	NM_139136	NM_139137	NM_144596	NM_144724
NM_145176	NM_145252	NM_145261	NM_145864	NM_152303	NM_152329	NM_152408	NM_152430	NM_153344	NM_153748
NM_153752	NM_173080	NM_177452	NM_177973	NM_198139	NM_198309	NM_198310	NM_198472	NM_199046	NM_199456
NM_201259	NM_201260	NM_201261	NM_203382	NM_203466	NM_203467	NM_206539	NM_207006	NM_207513	NM_213600
XM_007651	XM_043989	XM_058719	XM_086937	XM_114317	XM_211529	XM_290734	XM_294688	XM_371901	XM_375077
XM_376783	XM_379102	XM_379234	XM_379408	XM_497517	XM_498490	XM_498516	XM_498625	XM_498628	XM_498672
XR_000219
skin
NM_000070	NM_000117	NM_000166	NM_000248	NM_000273	NM_000372	NM_000421	NM_000438	NM_000526	NM_000641
NM_000754	NM_000759	NM_000930	NM_000931	NM_001004720	NM_001004722	NM_001011540	NM_001011543	NM_001012509	NM_001012984
NM_001141	NM_001279	NM_001308	NM_001374	NM_001394	NM_001720	NM_001721	NM_001747	NM_001780	NM_001798
NM_001897	NM_001922	NM_002363	NM_002364	NM_002386	NM_002420	NM_002460	NM_002517	NM_002562	NM_002699
NM_003147	NM_003251	NM_003378	NM_003581	NM_003820	NM_004101	NM_004143	NM_004265	NM_004455	NM_004694
NM_005098	NM_005185	NM_005362	NM_005363	NM_005364	NM_005367	NM_005462	NM_005511	NM_005530	NM_005555
NM_005557	NM_005635	NM_005929	NM_006115	NM_006121	NM_006272	NM_006339	NM_006373	NM_006533	NM_006556
NM_006722	NM_006928	NM_006941	NM_006981	NM_006982	NM_007110	NM_007253	NM_007310	NM_012396	NM_012407
NM_012413	NM_013290	NM_013942	NM_014364	NM_015900	NM_016113	NM_016155	NM_016180	NM_016249	NM_016495
NM_016556	NM_017422	NM_017527	NM_018004	NM_018438	NM_019020	NM_020814	NM_020904	NM_021013	NM_021048
NM_021153	NM_021614	NM_021972	NM_022161	NM_022337	NM_024114	NM_024344	NM_024509	NM_025225	NM_031945
NM_032255	NM_032648	NM_032738	NM_033011	NM_033069	NM_033113	NM_033199	NM_033316	NM_052827	NM_052943
NM_057158	NM_080764	NM_130467	NM_138781	NM_138814	NM_139317	NM_152310	NM_152491	NM_152495	NM_152512
NM_152738	NM_152891	NM_153339	NM_170775	NM_172219	NM_172220	NM_173086	NM_173087	NM_173088	NM_173089
NM_173090	NM_173198	NM_173199	NM_173200	NM_173550	NM_174983	NM_175698	NM_175834	NM_175868	NM_177404
NM_177415	NM_177427	NM_178559	NM_181457	NM_181458	NM_181459	NM_181460	NM_181461	NM_181533	NM_181814
NM_182525	NM_182526	NM_182795	NM_182965	NM_198141	NM_198158	NM_198159	NM_198177	NM_198178	NM_198289
NM_198510	NM_198525	NM_203281	NM_203311	NM_206953	NM_206954	NM_206955	NM_206956	NM_212464	NM_212465
NM_212467	XM_035497	XM_058404	XM_211305	XM_371081	XM_371200	XM_371286	XM_375185	XM_375353	XM_377933
XM_378921	XM_379781	XM_379995	XM_495907	XM_495988	XM_496704	XM_498434	XM_498629	XM_498683	XM_498684
XM_498832	XM_498853	XM_499045	XM_499101	XM_499496	XM_499563
small_intestine
NM_000035	NM_000111	NM_000152	NM_000253	NM_000280	NM_000345	NM_000356	NM_000384	NM_000393	NM_000689
NM_000899	NM_001002292	NM_001006603	NM_001008656	NM_001008657	NM_001008701	NM_001010911	NM_001011548	NM_001011549	NM_001011550
NM_001041	NM_001089	NM_001202	NM_001285	NM_001287	NM_001294	NM_001360	NM_001543	NM_001604	NM_001901
NM_001946	NM_001957	NM_002054	NM_002210	NM_002355	NM_002362	NM_002425	NM_002569	NM_003003	NM_003040
NM_003234	NM_003342	NM_003483	NM_003633	NM_003840	NM_003994	NM_004063	NM_004321	NM_004343	NM_004440
NM_004461	NM_004465	NM_004787	NM_004949	NM_005063	NM_005588	NM_005842	NM_005925	NM_005968	NM_006159
NM_006302	NM_006354	NM_006589	NM_006670	NM_006685	NM_006702	NM_006931	NM_007308	NM_007351	NM_012242
NM_012256	NM_012302	NM_012390	NM_013336	NM_013352	NM_014437	NM_014610	NM_014613	NM_014752	NM_014815
NM_014878	NM_014884	NM_014921	NM_015492	NM_015603	NM_016613	NM_017649	NM_018192	NM_018471	NM_018647
NM_019035	NM_020403	NM_020455	NM_020781	NM_022652	NM_024422	NM_024507	NM_024658	NM_024888	NM_024911
NM_030579	NM_030782	NM_030783	NM_030938	NM_031203	NM_032038	NM_032335	NM_032434	NM_032458	NM_053001
NM_130850	NM_130851	NM_133480	NM_133481	NM_145347	NM_145348	NM_148957	NM_152359	NM_153711	NM_170686
NM_172229	NM_173599	NM_177424	NM_182682	NM_198264	NM_198334	NM_198335	NM_198569	NM_199076	NM_199077
NM_203487	XM_031246	XM_379339
soft_tissue
NM_000063	NM_000072	NM_000129	NM_000177	NM_000237	NM_000275	NM_000300	NM_000362	NM_000416	NM_000552
NM_000587	NM_000609	NM_000668	NM_000829	NM_000906	NM_001001547	NM_001001548	NM_001001556	NM_001003940	NM_001003942
NM_001003943	NM_001004019	NM_001005387	NM_001005388	NM_001005389	NM_001007470	NM_001007471	NM_001083	NM_001093	NM_001279
NM_001400	NM_001423	NM_001442	NM_001733	NM_001753	NM_001850	NM_001928	NM_001937	NM_001998	NM_002026
NM_002030	NM_002044	NM_002135	NM_002178	NM_002197	NM_002290	NM_002291	NM_002421	NM_002422	NM_002507
NM_002666	NM_002736	NM_002905	NM_002938	NM_003012	NM_003251	NM_003277	NM_003564	NM_003918	NM_003955
NM_004079	NM_004120	NM_004244	NM_004361	NM_004370	NM_004657	NM_004684	NM_004797	NM_005063	NM_005252
NM_005276	NM_005345	NM_005410	NM_005545	NM_005691	NM_005693	NM_005807	NM_005907	NM_005924	NM_006094
NM_006434	NM_006472	NM_006500	NM_006774	NM_007021	NM_007085	NM_012072	NM_012098	NM_015090	NM_015106
NM_015149	NM_015191	NM_015292	NM_015383	NM_015385	NM_015509	NM_015714	NM_015962	NM_017625	NM_017738
NM_017750	NM_018197	NM_018230	NM_018240	NM_018309	NM_018326	NM_019023	NM_019071	NM_020125	NM_020163
NM_020297	NM_020298	NM_020351	NM_020918	NM_020952	NM_021005	NM_021626	NM_022088	NM_022094	NM_022138
NM_024745	NM_024767	NM_024843	NM_024953	NM_024971	NM_030781	NM_031455	NM_032564	NM_033031	NM_033430
NM_033431	NM_033437	NM_033503	NM_033646	NM_033670	NM_033671	NM_054034	NM_054110	NM_080645	NM_130386
NM_138698	NM_152331	NM_152536	NM_152547	NM_152647	NM_172367	NM_173157	NM_173158	NM_173647	NM_173688
NM_174916	NM_175736	NM_182643	NM_198148	NM_198252	NM_198266	NM_198267	NM_198289	NM_198900	NM_199168
NM_199283	NM_199345	NM_199426	NM_199427	NM_199511	NM_199512	NM_201526	NM_203416	NM_206944	NM_206945
NM_206946	NM_206947	NM_206948	NM_212474	NM_212475	NM_212476	NM_212478	NM_212482	XM_055636	XM_371591
XM_375558	XM_496203
spleen
NM_000032	NM_000035	NM_000037	NM_000039	NM_000040	NM_000152	NM_000184	NM_000211	NM_000347	NM_000384
NM_000437	NM_000477	NM_000491	NM_000501	NM_000517	NM_000518	NM_000552	NM_000558	NM_000559	NM_000560
NM_000609	NM_000733	NM_000878	NM_001002260	NM_001003828	NM_001006665	NM_001008736	NM_001012391	NM_001066	NM_001078
NM_001134	NM_001242	NM_001335	NM_001643	NM_001711	NM_001760	NM_001770	NM_002002	NM_002117	NM_002121
NM_002123	NM_002125	NM_002133	NM_002198	NM_002216	NM_002339	NM_002341	NM_002350	NM_002595	NM_002599
NM_002621	NM_002800	NM_002832	NM_002953	NM_002993	NM_003006	NM_003150	NM_003355	NM_003370	NM_003650
NM_003730	NM_004145	NM_004188	NM_004342	NM_004355	NM_004387	NM_004476	NM_004848	NM_004925	NM_004959
NM_004994	NM_005248	NM_005308	NM_005330	NM_005335	NM_005400	NM_005446	NM_005449	NM_005516	NM_005894
NM_006006	NM_006074	NM_006137	NM_006289	NM_006415	NM_006419	NM_006669	NM_006762	NM_006840	NM_006875
NM_007074	NM_007267	NM_009588	NM_012335	NM_013327	NM_013385	NM_014520	NM_015568	NM_015991	NM_016457
NM_016633	NM_017436	NM_017711	NM_017857	NM_018276	NM_018437	NM_018950	NM_019055	NM_020400	NM_020475
NM_020476	NM_020477	NM_020478	NM_020479	NM_020480	NM_020481	NM_020820	NM_020954	NM_021626	NM_021983
NM_022107	NM_022555	NM_024832	NM_024898	NM_025249	NM_031310	NM_031426	NM_031437	NM_031491	NM_032369
NM_032427	NM_032448	NM_033138	NM_033139	NM_033140	NM_033157	NM_052847	NM_052880	NM_080588	NM_080589
NM_080682	NM_133455	NM_138442	NM_139276	NM_145012	NM_148954	NM_152382	NM_152456	NM_172369	NM_178324
NM_181354	NM_181698	NM_182663	NM_182664	NM_182665	NM_197978	NM_199168	NM_199282	NM_213662	XM_114303
XM_291001	XM_371535	XM_379108	XM_496134	XM_496145	XM_496537	XM_496823	XM_498904
stomach
NM_000138	NM_000149	NM_000505	NM_000594	NM_000606	NM_000805	NM_000938	NM_001001415	NM_001002026	NM_001002264
NM_001004347	NM_001004430	NM_001005752	NM_001009813	NM_001009998	NM_001013258	NM_001056	NM_001230	NM_001299	NM_001422
NM_001490	NM_001545	NM_001552	NM_001562	NM_001630	NM_001651	NM_001657	NM_001910	NM_002006	NM_002342
NM_002360	NM_002370	NM_002416	NM_002456	NM_002580	NM_002630	NM_002668	NM_002774	NM_003080	NM_003122
NM_003225	NM_003271	NM_003327	NM_003661	NM_003708	NM_003823	NM_004103	NM_004140	NM_004190	NM_004213
NM_004241	NM_004275	NM_004364	NM_004406	NM_004482	NM_004616	NM_004785	NM_004843	NM_004964	NM_005130
NM_005142	NM_005242	NM_005257	NM_005379	NM_005423	NM_005434	NM_005472	NM_005564	NM_005845	NM_005863
NM_005975	NM_005980	NM_006084	NM_006183	NM_006408	NM_006433	NM_006453	NM_006907	NM_007061	NM_007063
NM_007190	NM_007193	NM_007199	NM_007329	NM_012067	NM_012116	NM_012162	NM_012215	NM_012427	NM_012483
NM_013246	NM_014224	NM_014258	NM_014265	NM_014312	NM_014337	NM_014343	NM_014434	NM_014448	NM_014488
NM_014576	NM_014624	NM_014793	NM_015230	NM_015424	NM_015925	NM_016119	NM_016369	NM_016434	NM_016486
NM_017556	NM_017579	NM_017659	NM_017723	NM_017781	NM_018950	NM_018974	NM_019617	NM_020160	NM_020192
NM_020440	NM_020664	NM_020672	NM_020914	NM_021010	NM_021095	NM_021777	NM_022052	NM_022119	NM_022659
NM_022914	NM_024009	NM_024036	NM_024320	NM_024507	NM_024526	NM_024555	NM_024760	NM_024780	NM_024792
NM_024810	NM_024921	NM_025047	NM_025098	NM_030622	NM_030753	NM_030936	NM_031295	NM_032017	NM_032044
NM_032510	NM_032576	NM_032627	NM_032756	NM_032770	NM_032792	NM_032945	NM_032957	NM_032974	NM_032976
NM_032977	NM_033084	NM_033255	NM_033266	NM_033510	NM_052924	NM_058186	NM_058238	NM_080621	NM_080870
NM_133181	NM_133467	NM_133483	NM_138340	NM_138349	NM_138429	NM_138768	NM_138805	NM_138932	NM_138933
NM_138937	NM_138938	NM_139053	NM_139182	NM_144640	NM_145037	NM_145057	NM_145343	NM_145344	NM_145347
NM_145348	NM_148175	NM_148176	NM_148912	NM_148913	NM_148914	NM_148915	NM_148916	NM_148964	NM_152243
NM_152326	NM_152369	NM_152574	NM_152744	NM_153029	NM_153229	NM_153358	NM_153451	NM_153480	NM_153481
NM_153482	NM_153483	NM_153486	NM_153824	NM_172229	NM_173174	NM_173175	NM_173176	NM_173608	NM_175866
NM_176813	NM_176825	NM_178817	NM_182536	NM_182741	NM_182947	NM_194436	NM_198381	NM_198477	NM_201651
NM_203434	NM_205543	NM_205834	NM_205835	NM_206898	NM_206964	NM_207322	NM_207323	NM_213603	XM_029353
XM_039877	XM_051264	XM_054983	XM_091830	XM_097622	XM_114735	XM_209196	XM_290540	XM_294249	XM_370674
XM_370880	XM_371936	XM_373298	XM_374600	XM_375698	XM_379228	XM_379692	XM_495860	XM_495908	XM_496003
XM_496617	XM_497072	XM_497092	XM_497523	XM_497613	XM_497943	XM_498825	XM_499076	XR_000190
testis
NM_000059	NM_000197	NM_000216	NM_000272	NM_000399	NM_000420	NM_000448	NM_000463	NM_000536	NM_000624
NM_000640	NM_000677	NM_000846	NM_000868	NM_001001394	NM_001001436	NM_001001552	NM_001001711	NM_001001732	NM_001001871
NM_001001874	NM_001001875	NM_001002838	NM_001002912	NM_001003937	NM_001004023	NM_001004056	NM_001004057	NM_001004323	NM_001004331
NM_001004338	NM_001004345	NM_001004347	NM_001004353	NM_001005241	NM_001007090	NM_001007255	NM_001007256	NM_001007531	NM_001007537
NM_001008387	NM_001008409	NM_001008534	NM_001008535	NM_001008544	NM_001008740	NM_001008779	NM_001008901	NM_001009185	NM_001009554
NM_001009571	NM_001010000	NM_001010846	NM_001010870	NM_001010907	NM_001010925	NM_001010940	NM_001010971	NM_001012337	NM_001012414
NM_001012423	NM_001012454	NM_001012644	NM_001012971	NM_001072	NM_001179	NM_001351	NM_001369	NM_001371	NM_001372
NM_001464	NM_001468	NM_001472	NM_001474	NM_001516	NM_001555	NM_001612	NM_001717	NM_001726	NM_002068
NM_002269	NM_002301	NM_002440	NM_002497	NM_002649	NM_002761	NM_002762	NM_002920	NM_003027	NM_003039
NM_003041	NM_003176	NM_003284	NM_003291	NM_003296	NM_003318	NM_003429	NM_003447	NM_003459	NM_003551
NM_003582	NM_003602	NM_003738	NM_003886	NM_003888	NM_003914	NM_003948	NM_004066	NM_004205	NM_004296
NM_004298	NM_004336	NM_004362	NM_004365	NM_004432	NM_004505	NM_004561	NM_004645	NM_004662	NM_004664
NM_004671	NM_004679	NM_004744	NM_004764	NM_004769	NM_004858	NM_004923	NM_004959	NM_004962	NM_005167
NM_005215	NM_005307	NM_005369	NM_005375	NM_005504	NM_005602	NM_005756	NM_005824	NM_005893	NM_006001
NM_006089	NM_006152	NM_006237	NM_006382	NM_006422	NM_006584	NM_006664	NM_006686	NM_006687	NM_006716
NM_006781	NM_006799	NM_006931	NM_007009	NM_007017	NM_007031	NM_007058	NM_007120	NM_007281	NM_012076
NM_012141	NM_012144	NM_012172	NM_012189	NM_012196	NM_012253	NM_012409	NM_012420	NM_012436	NM_012443
NM_012451	NM_013264	NM_013270	NM_013315	NM_013320	NM_014037	NM_014237	NM_014269	NM_014364	NM_014383
NM_014386	NM_014398	NM_014419	NM_014429	NM_014433	NM_014469	NM_014549	NM_014554	NM_014736	NM_014812
NM_014906	NM_014907	NM_014978	NM_015143	NM_015256	NM_015369	NM_015432	NM_015596	NM_015668	NM_015896
NM_015982	NM_016125	NM_016153	NM_016178	NM_016212	NM_016271	NM_016459	NM_016483	NM_016611	NM_017425
NM_017440	NM_017448	NM_017481	NM_017539	NM_017559	NM_017573	NM_017576	NM_017578	NM_017673	NM_017809
NM_017826	NM_017915	NM_017954	NM_017975	NM_017984	NM_018039	NM_018076	NM_018082	NM_018159	NM_018208
NM_018219	NM_018272	NM_018296	NM_018324	NM_018417	NM_018430	NM_018436	NM_018437	NM_018492	NM_018665
NM_018679	NM_018700	NM_018897	NM_018968	NM_018990	NM_018995	NM_019021	NM_019038	NM_019039	NM_019075
NM_019076	NM_019077	NM_019078	NM_019093	NM_019612	NM_019644	NM_020069	NM_020107	NM_020108	NM_020109
NM_020110	NM_020111	NM_020113	NM_020114	NM_020115	NM_020128	NM_020144	NM_020242	NM_020321	NM_020322
NM_020348	NM_020359	NM_020369	NM_020386	NM_020398	NM_020426	NM_020433	NM_020482	NM_020645	NM_020683
NM_020817	NM_020922	NM_021027	NM_021036	NM_021114	NM_021123	NM_021185	NM_021647	NM_021779	NM_021780
NM_021804	NM_021951	NM_021979	NM_022052	NM_022053	NM_022055	NM_022072	NM_022133	NM_022142	NM_022342
NM_022357	NM_022443	NM_022471	NM_022482	NM_022571	NM_022742	NM_022784	NM_022785	NM_023036	NM_023945
NM_024059	NM_024415	NM_024505	NM_024506	NM_024629	NM_024643	NM_024669	NM_024687	NM_024688	NM_024744
NM_024772	NM_024783	NM_024800	NM_024885	NM_024887	NM_024899	NM_024944	NM_024997	NM_025059	NM_025145
NM_025208	NM_025211	NM_025244	NM_030663	NM_030672	NM_030763	NM_030766	NM_030906	NM_030923	NM_030924
NM_030932	NM_030933	NM_030941	NM_031217	NM_031272	NM_031291	NM_031301	NM_031414	NM_031423	NM_031436
NM_031451	NM_031456	NM_031898	NM_031916	NM_031949	NM_031952	NM_031955	NM_031956	NM_032028	NM_032037
NM_032126	NM_032132	NM_032133	NM_032136	NM_032146	NM_032147	NM_032149	NM_032165	NM_032243	NM_032246
NM_032257	NM_032262	NM_032265	NM_032269	NM_032306	NM_032445	NM_032489	NM_032491	NM_032498	NM_032503
NM_032517	NM_032518	NM_032528	NM_032559	NM_032561	NM_032567	NM_032573	NM_032596	NM_032597	NM_032598
NM_032599	NM_032600	NM_032604	NM_032705	NM_032858	NM_032867	NM_032930	NM_032944	NM_033030	NM_033052
NM_033067	NM_033085	NM_033105	NM_033108	NM_033122	NM_033123	NM_033124	NM_033125	NM_033135	NM_033195
NM_033214	NM_033310	NM_033311	NM_033328	NM_033364	NM_033506	NM_033516	NM_052878	NM_052896	NM_052926
NM_052956	NM_052961	NM_053006	NM_053285	NM_054108	NM_079836	NM_080282	NM_080385	NM_080386	NM_080431
NM_080610	NM_080611	NM_080618	NM_080653	NM_080739	NM_080745	NM_080746	NM_080764	NM_080825	NM_080834
NM_130810	NM_130896	NM_130897	NM_130902	NM_133498	NM_138285	NM_138341	NM_138344	NM_138379	NM_138574
NM_138643	NM_138644	NM_138718	NM_138722	NM_138723	NM_138724	NM_138733	NM_138789	NM_138791	NM_138796
NM_138811	NM_138813	NM_138819	NM_139073	NM_139158	NM_139163	NM_139173	NM_139243	NM_139289	NM_144594
NM_144605	NM_144612	NM_144627	NM_144629	NM_144637	NM_144644	NM_144645	NM_144659	NM_144661	NM_144662
NM_144666	NM_144673	NM_144674	NM_144681	NM_144685	NM_144688	NM_144696	NM_144725	NM_144956	NM_144957
NM_144979	NM_144980	NM_144990	NM_144992	NM_145004	NM_145017	NM_145023	NM_145028	NM_145036	NM_145038
NM_145046	NM_145047	NM_145050	NM_145170	NM_145172	NM_145231	NM_145248	NM_145250	NM_145258	NM_145263
NM_145269	NM_145273	NM_145274	NM_145276	NM_145292	NM_145316	NM_145658	NM_145697	NM_145755	NM_145910
NM_147168	NM_147169	NM_147180	NM_147195	NM_148675	NM_152290	NM_152319	NM_152325	NM_152358	NM_152366
NM_152377	NM_152380	NM_152384	NM_152394	NM_152402	NM_152404	NM_152410	NM_152423	NM_152433	NM_152436
NM_152442	NM_152453	NM_152465	NM_152467	NM_152483	NM_152489	NM_152503	NM_152505	NM_152510	NM_152511
NM_152524	NM_152525	NM_152533	NM_152534	NM_152538	NM_152539	NM_152542	NM_152548	NM_152584	NM_152589
NM_152598	NM_152606	NM_152614	NM_152638	NM_152657	NM_152670	NM_152672	NM_152676	NM_152686	NM_152764
NM_152770	NM_152775	NM_152782	NM_152786	NM_152836	NM_152837	NM_152870	NM_152889	NM_152892	NM_153183
NM_153226	NM_153254	NM_153289	NM_153323	NM_153330	NM_153364	NM_153449	NM_153485	NM_153606	NM_153614
NM_153694	NM_153704	NM_153706	NM_153707	NM_153752	NM_153768	NM_153769	NM_153770	NM_170696	NM_170697
NM_171997	NM_172242	NM_172312	NM_172365	NM_173081	NM_173206	NM_173341	NM_173360	NM_173460	NM_173472
NM_173478	NM_173480	NM_173486	NM_173488	NM_173489	NM_173499	NM_173506	NM_173509	NM_173526	NM_173531
NM_173542	NM_173563	NM_173571	NM_173574	NM_173610	NM_173623	NM_173636	NM_173641	NM_173672	NM_173698
NM_173801	NM_173806	NM_173807	NM_173812	NM_173824	NM_173846	NM_173855	NM_174890	NM_174927	NM_174944
NM_175734	NM_175741	NM_175913	NM_176791	NM_177976	NM_177991	NM_178122	NM_178424	NM_178452	NM_178453
NM_178456	NM_178477	NM_178525	NM_178527	NM_178552	NM_178553	NM_178813	NM_178816	NM_178821	NM_178823
NM_178827	NM_178829	NM_178836	NM_178837	NM_178842	NM_181502	NM_181510	NM_181645	NM_181705	NM_181707
NM_181710	NM_181727	NM_181788	NM_181880	NM_182477	NM_182496	NM_182499	NM_182541	NM_182570	NM_182577
NM_182581	NM_182607	NM_182634	NM_182756	NM_182766	NM_182831	NM_182902	NM_182903	NM_182911	NM_182971
NM_182982	NM_182985	NM_197970	NM_197978	NM_198081	NM_198128	NM_198393	NM_198439	NM_198448	NM_198459
NM_198463	NM_198469	NM_198493	NM_198499	NM_198521	NM_198547	NM_198572	NM_198721	NM_198844	NM_198856
NM_198857	NM_198995	NM_199046	NM_199232	NM_199259	NM_199260	NM_199261	NM_199321	NM_199346	NM_199350
NM_199456	NM_201253	NM_201377	NM_201435	NM_203299	NM_203393	NM_203454	NM_205833	NM_205861	NM_205862
NM_206834	NM_206837	NM_206892	NM_206919	NM_206921	NM_207181	NM_207189	NM_207310	NM_207312	NM_207331
NM_207474	NM_207491	NM_213594	NM_213631	NM_213632	XM_035953	XM_048128	XM_059104	XM_059384	XM_064190
XM_085367	XM_087137	XM_087182	XM_087490	XM_087671	XM_087800	XM_096885	XM_114430	XM_117030	XM_172801
XM_208524	XM_209489	XM_209918	XM_209936	XM_290780	XM_291028	XM_291063	XM_291543	XM_294723	XM_294751
XM_295155	XM_370537	XM_370664	XM_370837	XM_370917	XM_371082	XM_371248	XM_371311	XM_371429	XM_371504
XM_371586	XM_371664	XM_371783	XM_371850	XM_372161	XM_373553	XM_373557	XM_373675	XM_373906	XM_373981
XM_374002	XM_374004	XM_374078	XM_374103	XM_374188	XM_374266	XM_374877	XM_375042	XM_375152	XM_375358
XM_375378	XM_375387	XM_375606	XM_375729	XM_375738	XM_375912	XM_376099	XM_376233	XM_376444	XM_376615
XM_378346	XM_378542	XM_378746	XM_378753	XM_379030	XM_379112	XM_379135	XM_379154	XM_379230	XM_379260
XM_379295	XM_379438	XM_379493	XM_379494	XM_379605	XM_379664	XM_379843	XM_380112	XM_380113	XM_495799
XM_495917	XM_496143	XM_496500	XM_496513	XM_496519	XM_496547	XM_496588	XM_496592	XM_496618	XM_496715
XM_496786	XM_497051	XM_497283	XM_498436	XM_498492	XM_498652	XM_498696	XM_498909	XM_498933	XM_499044
XM_499061	XM_499104	XM_499349	XM_499510	XM_499566
thymus
NM_000184	NM_000206	NM_000422	NM_000448	NM_000502	NM_000517	NM_000536	NM_000559	NM_000616	NM_000635
NM_000733	NM_000734	NM_000788	NM_001012270	NM_001012271	NM_001012514	NM_001012516	NM_001016	NM_001030	NM_001034
NM_001168	NM_001333	NM_001465	NM_001744	NM_001765	NM_001775	NM_002185	NM_002319	NM_002351	NM_002417
NM_003107	NM_003202	NM_003340	NM_004000	NM_004071	NM_004355	NM_004778	NM_004779	NM_004867	NM_005015
NM_005185	NM_005330	NM_005337	NM_005624	NM_005717	NM_006887	NM_007074	NM_007103	NM_012412	NM_012455
NM_014456	NM_014854	NM_015995	NM_016091	NM_016360	NM_016423	NM_016459	NM_017623	NM_017668	NM_017866
NM_018460	NM_019885	NM_020405	NM_020924	NM_024898	NM_025228	NM_030893	NM_030912	NM_030926	NM_030957
NM_031423	NM_052838	NM_052932	NM_080836	NM_134433	NM_138635	NM_145341	NM_145697	NM_148888	NM_152468
NM_152710	NM_178502	NM_181354	NM_181886	NM_181887	NM_181888	NM_181889	NM_181890	NM_181891	NM_181892
NM_181893	NM_182838	NM_198053	NM_199078	NM_199335	NM_201436	NM_201516	NM_201517	NM_201632	NM_201633
NM_201634	NM_207336	NM_213648	XM_066058	XM_209920	XM_371848	XM_372682
tongue
NM_000021	NM_000079	NM_000158	NM_000163	NM_000178	NM_000186	NM_000201	NM_000227	NM_000228	NM_000232
NM_000299	NM_000327	NM_000424	NM_000465	NM_000494	NM_000516	NM_000544	NM_000577	NM_000676	NM_000962
NM_000978	NM_000989	NM_001002755	NM_001002756	NM_001002757	NM_001003684	NM_001004351	NM_001005337	NM_001005526	NM_001006616
NM_001006624	NM_001006625	NM_001007237	NM_001007559	NM_001008844	NM_001009921	NM_001010974	NM_001014	NM_001019	NM_001184
NM_001198	NM_001236	NM_001257	NM_001380	NM_001396	NM_001414	NM_001441	NM_001447	NM_001452	NM_001470
NM_001542	NM_001658	NM_001663	NM_001730	NM_001793	NM_001829	NM_001853	NM_001895	NM_001920	NM_001941
NM_001943	NM_001944	NM_001961	NM_001993	NM_002078	NM_002158	NM_002199	NM_002266	NM_002274	NM_002275
NM_002547	NM_002572	NM_002576	NM_002608	NM_002610	NM_002638	NM_002648	NM_002667	NM_002745	NM_002776
NM_002800	NM_002841	NM_002855	NM_002894	NM_002899	NM_002941	NM_003111	NM_003115	NM_003128	NM_003196
NM_003199	NM_003235	NM_003247	NM_003248	NM_003281	NM_003286	NM_003319	NM_003325	NM_003332	NM_003369
NM_003377	NM_003450	NM_003487	NM_003605	NM_003654	NM_003661	NM_003719	NM_003722	NM_003799	NM_003909
NM_003927	NM_003929	NM_003953	NM_004004	NM_004105	NM_004225	NM_004258	NM_004363	NM_004380	NM_004415
NM_004532	NM_004543	NM_004562	NM_004589	NM_004632	NM_004642	NM_004750	NM_004834	NM_004887	NM_004892
NM_004906	NM_004931	NM_004964	NM_005032	NM_005044	NM_005128	NM_005149	NM_005157	NM_005168	NM_005213
NM_005313	NM_005340	NM_005343	NM_005409	NM_005416	NM_005434	NM_005493	NM_005554	NM_005555	NM_005557
NM_005562	NM_005592	NM_005637	NM_005707	NM_005732	NM_005799	NM_005809	NM_005821	NM_005914	NM_005987
NM_005988	NM_006021	NM_006147	NM_006187	NM_006465	NM_006474	NM_006475	NM_006509	NM_006536	NM_006540
NM_006547	NM_006640	NM_006713	NM_006756	NM_006773	NM_006783	NM_006788	NM_006875	NM_006896	NM_006919
NM_006997	NM_007104	NM_007217	NM_007229	NM_007313	NM_007318	NM_007319	NM_012095	NM_012101	NM_012171
NM_012223	NM_012347	NM_012433	NM_013349	NM_013372	NM_013387	NM_013987	NM_013988	NM_014016	NM_014047
NM_014080	NM_014112	NM_014476	NM_014569	NM_014592	NM_014614	NM_014801	NM_014918	NM_015022	NM_015071
NM_015115	NM_015135	NM_015161	NM_015303	NM_015534	NM_015596	NM_015700	NM_015832	NM_015920	NM_016123
NM_016146	NM_016213	NM_016239	NM_016255	NM_016321	NM_016352	NM_016426	NM_016592	NM_016931	NM_017432
NM_017434	NM_017697	NM_017830	NM_017843	NM_017864	NM_017948	NM_018081	NM_018107	NM_018131	NM_018133
NM_018181	NM_018218	NM_018312	NM_018359	NM_018406	NM_018423	NM_018555	NM_018706	NM_018833	NM_018891
NM_018894	NM_018997	NM_019024	NM_019067	NM_019096	NM_019618	NM_019843	NM_019894	NM_020133	NM_020314
NM_020409	NM_020470	NM_020698	NM_020699	NM_020933	NM_021023	NM_021117	NM_021636	NM_021903	NM_021904
NM_021905	NM_022463	NM_022731	NM_022736	NM_022750	NM_022826	NM_023015	NM_023079	NM_024045	NM_024423
NM_024569	NM_024662	NM_024829	NM_024899	NM_024938	NM_025134	NM_025240	NM_030764	NM_030882	NM_030916
NM_030949	NM_031281	NM_031310	NM_031468	NM_031901	NM_031902	NM_031903	NM_031935	NM_032023	NM_032045
NM_032047	NM_032151	NM_032276	NM_032327	NM_032558	NM_032565	NM_032861	NM_032865	NM_032868	NM_032875
NM_032958	NM_032959	NM_033016	NM_033130	NM_033224	NM_033480	NM_033481	NM_033518	NM_033657	NM_052841
NM_058193	NM_058242	NM_080425	NM_080426	NM_080591	NM_101395	NM_130436	NM_130437	NM_130438	NM_130465
NM_130778	NM_130783	NM_133378	NM_133379	NM_133432	NM_133437	NM_133482	NM_133503	NM_133504	NM_133505
NM_133506	NM_133507	NM_133631	NM_138297	NM_138298	NM_138299	NM_138573	NM_138738	NM_138739	NM_138957
NM_139177	NM_139215	NM_144573	NM_144631	NM_144665	NM_144670	NM_144684	NM_144726	NM_145102	NM_145325
NM_145343	NM_145344	NM_145637	NM_145686	NM_145687	NM_145859	NM_145860	NM_145888	NM_148954	NM_152308
NM_152383	NM_152420	NM_152439	NM_152477	NM_152549	NM_152588	NM_152699	NM_152857	NM_152858	NM_153369
NM_153379	NM_153490	NM_170605	NM_172099	NM_172100	NM_172101	NM_172102	NM_172213	NM_173079	NM_173086
NM_173485	NM_173570	NM_173841	NM_173842	NM_173843	NM_173872	NM_175064	NM_175940	NM_176795	NM_176823
NM_176877	NM_176878	NM_177559	NM_177560	NM_177988	NM_178140	NM_178145	NM_178313	NM_181672	NM_181673
NM_181737	NM_181738	NM_181846	NM_182543	NM_182746	NM_182907	NM_183247	NM_183372	NM_198043	NM_198044
NM_198045	NM_198046	NM_198082	NM_198125	NM_198129	NM_198389	NM_198485	NM_198496	NM_198516	NM_198799
NM_198859	NM_199283	NM_199338	NM_199345	NM_201437	NM_203285	NM_203286	NM_203291	NM_203292	NM_206860
NM_206861	NM_206862	NM_206967	NM_207012	XM_033371	XM_042301	XM_047995	XM_067585	XM_166659	XM_290799
XM_290972	XM_292963	XM_371084	XM_371411	XM_371901	XM_372038	XM_372267	XM_372784	XM_374396	XM_377974
XM_378642	XM_379108	XM_379398	XM_379881	XM_380040	XM_496054	XM_496332	XM_496603	XM_496671	XM_498092
XM_498872	XM_498882	XM_498936	XM_499070	XM_499256	XM_499340	XM_499523	XR_000195	XR_000222
uterus
NM_000125	NM_000266	NM_000916	NM_000961	NM_001007544	NM_001008896	NM_001347	NM_002006	NM_002413	NM_002448
NM_002974	NM_003171	NM_003667	NM_004137	NM_005523	NM_006820	NM_012114	NM_014349	NM_015446	NM_016277
NM_017631	NM_020183	NM_020978	NM_022168	NM_023067	NM_024015	NM_030570	NM_030644	NM_052941	NM_052942
NM_080473	NM_138479	NM_145051	NM_145244	NM_145639	NM_145640	NM_145641	NM_145642	NM_152340	NM_153604
NM_153838	NM_173576	NM_173589	NM_177531	NM_182499	NM_182683	NM_182684	NM_183227	NM_198541	NM_207365
XM_294743	XM_374817	XM_376576	XM_378687	XM_378805	XM_379786	XM_498721	XR_000254
