# Supplementary material for: Identification of tissue-specific cis-regulatory modules based on interactions between transcription factors
Source: BMC Bioinformatics. 2007 Nov 9;8:437. doi: 10.1186/1471-2105-8-437 (PMC2194798; doi:10.1186/1471-2105-8-437)
Supplement: Additional file 2 — Tissue specific TF interactions. These significant TF pairs were calculated according to their overrepresented co-occurrence and distance constraint [22]. [file 1471-2105-8-437-S2.xls]

## Sheet: Yu_tissue_TFI
Table S2: Tissue specific TF interactions.
Motif_pair	TF_pair	Tissue	-log10(P_occ)	-log10(P_d)	-log10(P)
M00220:M00220	SREBP-1:SREBP-1	bladder	24.9994	26.1076	51.107
M00119:M00220	Max:SREBP-1	bladder	24.1754	24.668	48.8434
M00220:M00539	SREBP-1:Arnt	bladder	20.071	27.5739	47.6449
M00121:M00220	USF:SREBP-1	bladder	22.4126	23.9271	46.3397
M00122:M00220	USF:SREBP-1	bladder	21.9166	21.5718	43.4884
M00220:M00615	SREBP-1:c-Myc/Max	bladder	21.2929	21.9577	43.2506
M00220:M00726	SREBP-1:USF2	bladder	22.1869	20.9986	43.1855
M00217:M00220	USF:SREBP-1	bladder	22.2569	19.9294	42.1863
M00220:M00236	SREBP-1:Arnt	bladder	20.8965	19.2797	40.1762
M00187:M00220	USF:SREBP-1	bladder	18.3834	14.0498	32.4332
M00123:M00220	c-Myc/Max:SREBP-1	bladder	12.7686	13.4263	26.1949
M00119:M00539	Max:Arnt	bladder	9.90398	15.3468	25.2508
M00119:M00615	Max:c-Myc/Max	bladder	11.8879	12.6436	24.5315
M00119:M00121	Max:USF	bladder	11.1627	12.4841	23.6468
M00122:M00539	USF:Arnt	bladder	10.7809	12.6436	23.4245
M00122:M00615	USF:c-Myc/Max	bladder	11.3938	11.9885	23.3823
M00121:M00539	USF:Arnt	bladder	9.35241	13.8607	23.2131
M00220:M00251	SREBP-1:XBP-1	bladder	10.2861	12.8821	23.1682
M00119:M00122	Max:USF	bladder	11.7059	10.9502	22.6561
M00119:M00726	Max:USF2	bladder	11.6294	11.0055	22.6349
M00119:M00217	Max:USF	bladder	11.6657	10.5906	22.2563
M00121:M00122	USF:USF	bladder	10.6754	11.5024	22.1778
M00119:M00236	Max:Arnt	bladder	11.1991	10.771	21.9701
M00122:M00726	USF:USF2	bladder	11.1452	10.5417	21.6869
M00539:M00726	Arnt:USF2	bladder	9.69165	11.9542	21.6458
M00121:M00615	USF:c-Myc/Max	bladder	10.0314	11.2666	21.298
M00122:M00217	USF:USF	bladder	11.1801	10.1144	21.2945
M00217:M00539	USF:Arnt	bladder	9.72675	11.4783	21.205
M00119:M00187	Max:USF	bladder	11.9262	8.92124	20.8474
M00122:M00236	USF:Arnt	bladder	10.7103	10.114	20.8243
M00217:M00726	USF:USF2	bladder	11.8904	8.80232	20.6927
M00121:M00726	USF:USF2	bladder	10.2383	10.0505	20.2888
M00121:M00217	USF:USF	bladder	10.2734	9.74188	20.0153
M00121:M00236	USF:Arnt	bladder	9.89507	10.049	19.9441
M00615:M00726	c-Myc/Max:USF2	bladder	10.4488	9.11257	19.5614
M00236:M00726	Arnt:USF2	bladder	10.8696	8.56195	19.4316
M00217:M00615	USF:c-Myc/Max	bladder	10.4838	8.81666	19.3005
M00217:M00236	USF:Arnt	bladder	10.9061	8.08206	18.9882
M00122:M00187	USF:USF	bladder	11.681	7.27624	18.9572
M00539:M00615	Arnt:c-Myc/Max	bladder	7.59816	10.5652	18.1634
M00220:M00717	SREBP-1:Pax-8	bladder	10.6301	6.65844	17.2885
M00050:M00652	E2F:Nrf-1	bladder	15.6103	1.67273	17.283
M00187:M00539	USF:Arnt	bladder	6.85139	10.1962	17.0476
M00236:M00539	Arnt:Arnt	bladder	7.09397	9.75857	16.8525
M00121:M00187	USF:USF	bladder	9.31094	7.54118	16.8521
M00185:M00287	NF-Y:NF-Y	bladder	13.8699	2.73857	16.6085
M00652:M00652	Nrf-1:Nrf-1	bladder	15.699	0.0624444	15.7614
M00187:M00615	USF:c-Myc/Max	bladder	9.47459	5.83675	15.3113
M00236:M00615	Arnt:c-Myc/Max	bladder	8.16377	6.86992	15.0337
M00652:M00695	Nrf-1:ETF	bladder	13.4393	1.41638	14.8557
M00187:M00726	USF:USF2	bladder	9.6826	4.98711	14.6697
M00098:M00220	Pax-2:SREBP-1	bladder	7.68869	6.90484	14.5935
M00220:M00514	SREBP-1:ATF4	bladder	7.86321	6.68408	14.5473
M00187:M00217	USF:USF	bladder	9.71652	4.62564	14.3422
M00209:M00287	NF-Y:NF-Y	bladder	7.81561	6.30184	14.1175
M00187:M00236	USF:Arnt	bladder	8.00567	5.55282	13.5585
M00119:M00717	Max:Pax-8	bladder	6.30486	6.78357	13.0884
M00652:M00738	Nrf-1:E2F-4/DP-1	bladder	11.8235	1.16284	12.9863
M00119:M00119	Max:Max	bladder	6.37056	6.4951	12.8657
M00220:M00490	SREBP-1:Bach2	bladder	4.8409	7.76643	12.6073
M00122:M00251	USF:XBP-1	bladder	7.13335	5.41732	12.5507
M00185:M00209	NF-Y:NF-Y	bladder	6.91562	5.46798	12.3836
M00188:M00220	AP-1:SREBP-1	bladder	2.58173	9.57211	12.1538
M00121:M00123	USF:c-Myc/Max	bladder	4.48329	7.6346	12.1179
M00209:M00237	NF-Y:AhR/Arnt	bladder	3.93837	8.1735	12.1119
M00220:M00235	SREBP-1:AhR/Arnt	bladder	5.24497	6.66814	11.9131
M00123:M00539	c-Myc/Max:Arnt	bladder	4.24951	7.59702	11.8465
M00119:M00251	Max:XBP-1	bladder	5.90875	5.93022	11.839
M00119:M00123	Max:c-Myc/Max	bladder	5.98255	5.77882	11.7614
M00652:M00740	Nrf-1:Rb/E2F-1/DP-1	bladder	10.4784	1.0028	11.4812
M00122:M00122	USF:USF	bladder	5.87552	5.51981	11.3953
M00717:M00726	Pax-8:USF2	bladder	5.24485	6.0883	11.3331
M00121:M00251	USF:XBP-1	bladder	4.44271	6.78883	11.2315
M00121:M00121	USF:USF	bladder	4.90647	6.19034	11.0968
M00726:M00726	USF2:USF2	bladder	5.92798	4.99015	10.9181
M00539:M00539	Arnt:Arnt	bladder	3.06922	7.82618	10.8954
M00236:M00717	Arnt:Pax-8	bladder	4.81512	6.01495	10.8301
M00251:M00539	XBP-1:Arnt	bladder	2.82424	7.97543	10.7997
M00122:M00123	USF:c-Myc/Max	bladder	4.48151	6.29661	10.7781
M00025:M00652	Elk-1:Nrf-1	bladder	9.74738	0.977545	10.7249
M00236:M00251	Arnt:XBP-1	bladder	4.16331	6.5224	10.6857
M00217:M00717	USF:Pax-8	bladder	5.25828	5.399	10.6573
M00425:M00652	E2F:Nrf-1	bladder	9.87304	0.755865	10.6289
M00188:ME00001	AP-1:CRX	bladder	4.22144	6.31708	10.5385
M00431:M00652	E2F-1:Nrf-1	bladder	9.18696	1.32754	10.5145
M00217:M00217	USF:USF	bladder	5.96636	4.53284	10.4992
M00121:M00717	USF:Pax-8	bladder	4.48962	5.97332	10.4629
M00251:M00726	XBP-1:USF2	bladder	5.11483	5.29477	10.4096
M00539:M00717	Arnt:Pax-8	bladder	4.54844	5.76286	10.3113
M00185:M00619	NF-Y:Alx-4	bladder	4.0494	6.24707	10.2965
M00185:M00484	NF-Y:Ncx	bladder	5.21979	5.00579	10.2256
M00237:M00287	AhR/Arnt:NF-Y	bladder	5.14474	5.07311	10.2178
M00122:M00717	USF:Pax-8	bladder	5.40308	4.76072	10.1638
M00185:M00237	NF-Y:AhR/Arnt	bladder	4.75679	5.4067	10.1635
M00144:M00287	BSAP:NF-Y	bladder	5.72391	4.39763	10.1215
M00123:M00615	c-Myc/Max:c-Myc/Max	bladder	5.54367	4.5107	10.0544
M00123:M00726	c-Myc/Max:USF2	bladder	5.85975	4.16925	10.029
M00217:M00251	USF:XBP-1	bladder	5.13525	4.81072	9.94597
M00220:M00414	SREBP-1:AREB6	bladder	4.40602	5.3909	9.79692
M00050:M00695	E2F:ETF	bladder	9.66272	0.0852832	9.748
M00497:M00652	STAT3:Nrf-1	bladder	7.05779	2.64799	9.70578
M00123:M00217	c-Myc/Max:USF	bladder	5.88231	3.81509	9.6974
M00144:M00185	BSAP:NF-Y	bladder	5.30897	4.3753	9.68427
M00287:M00287	NF-Y:NF-Y	bladder	8.13852	1.42616	9.56468
M00174:M00220	AP-1:SREBP-1	bladder	2.05873	7.47487	9.5336
M00098:M00122	Pax-2:USF	bladder	4.04845	5.47124	9.51969
M00098:M00119	Pax-2:Max	bladder	3.96214	5.45051	9.41265
M00652:M00737	Nrf-1:E2F-1/DP-2	bladder	8.18973	1.21192	9.40165
M00236:M00236	Arnt:Arnt	bladder	4.40696	4.87718	9.28414
M00199:M00220	AP-1:SREBP-1	bladder	2.0768	7.15113	9.22793
M00695:M00736	ETF:E2F-1/DP-1	bladder	7.90982	1.31164	9.22146
M00615:M00717	c-Myc/Max:Pax-8	bladder	4.38847	4.79801	9.18648
M00220:M00693	SREBP-1:E12	bladder	7.11237	2.03652	9.14889
M00144:M00687	BSAP:alpha-CP1	bladder	7.03502	2.10991	9.14493
M00695:M00740	ETF:Rb/E2F-1/DP-1	bladder	7.65117	1.48335	9.13452
M00220:M00237	SREBP-1:AhR/Arnt	bladder	2.20387	6.82804	9.03191
M00144:M00209	BSAP:NF-Y	bladder	4.58084	4.39497	8.97581
M00251:M00615	XBP-1:c-Myc/Max	bladder	3.96809	4.97128	8.93937
M00113:M00220	CREB:SREBP-1	bladder	5.60901	3.32912	8.93813
M00427:M00652	E2F:Nrf-1	bladder	7.68848	1.14943	8.83791
M00428:M00652	E2F-1:Nrf-1	bladder	7.9549	0.79739	8.75229
M00220:M00412	SREBP-1:AREB6	bladder	3.10638	5.62662	8.733
M00144:M00652	BSAP:Nrf-1	bladder	6.69716	1.96561	8.66277
M00426:M00652	E2F:Nrf-1	bladder	6.66162	1.94431	8.60593
M00209:M00431	NF-Y:E2F-1	bladder	5.71127	2.83992	8.55119
M00098:M00121	Pax-2:USF	bladder	3.942	4.60225	8.54425
M00052:M00733	NF-kappaB_(p65):SMAD-4	bladder	2.08111	6.38019	8.4613
M00123:M00236	c-Myc/Max:Arnt	bladder	4.207	4.22139	8.42839
M00287:M00484	NF-Y:Ncx	bladder	4.34776	4.06821	8.41597
M00220:M00322	SREBP-1:c-Myc/Max	bladder	2.05415	6.34572	8.39987
M00173:ME00001	AP-1:CRX	bladder	3.95968	4.33913	8.29881
M00615:M00615	c-Myc/Max:c-Myc/Max	bladder	4.13178	4.11319	8.24497
M00287:M00431	NF-Y:E2F-1	bladder	5.31946	2.87574	8.1952
M00098:M00726	Pax-2:USF2	bladder	3.88335	4.25425	8.1376
M00652:M00736	Nrf-1:E2F-1/DP-1	bladder	6.96869	1.07919	8.04788
M00224:M00644	STAT1:LBP-1	bladder	3.31121	4.72638	8.03759
M00245:M00652	Egr-3:Nrf-1	bladder	7.89164	0.0662994	7.95794
M00008:M00652	Sp1:Nrf-1	bladder	7.93117	0.0011988	7.93237
M00428:M00695	E2F-1:ETF	bladder	7.84722	0.0484625	7.89568
M00427:M00695	E2F:ETF	bladder	5.81296	2.05199	7.86495
M00174:M00188	AP-1:AP-1	bladder	1.50601	6.33241	7.83842
M00287:M00698	NF-Y:HEB	bladder	5.91413	1.90978	7.82391
M00652:M00739	Nrf-1:E2F-4/DP-2	bladder	7.20323	0.584151	7.78738
M00195:M00626	Oct-1:EF-C	bladder	3.54532	4.23036	7.77568
M00189:M00652	AP-2:Nrf-1	bladder	6.56863	1.18668	7.75531
M00172:ME00001	AP-1:CRX	bladder	3.27364	4.43207	7.70571
M00531:M00652	NERF1a:Nrf-1	bladder	7.12868	0.570375	7.69906
M00119:M00514	Max:ATF4	bladder	2.92118	4.7727	7.69388
M00287:M00687	NF-Y:alpha-CP1	bladder	6.49688	1.18148	7.67836
M00451:ME00001	NKX3A:CRX	bladder	6.58088	1.06665	7.64753
M00426:M00695	E2F:ETF	bladder	5.63464	1.99002	7.62466
M00291:M00327	Freac-3:Pax-3	bladder	2.199	5.4142	7.6132
M00123:M00187	c-Myc/Max:USF	bladder	4.33545	3.24362	7.57907
M00187:M00251	USF:XBP-1	bladder	3.00947	4.52888	7.53835
M00098:M00217	Pax-2:USF	bladder	3.89788	3.62969	7.52757
M00220:M00517	SREBP-1:AP-1	bladder	1.53823	5.93324	7.47147
M00695:M00739	ETF:E2F-4/DP-2	bladder	6.59979	0.868795	7.46858
M00172:M00220	AP-1:SREBP-1	bladder	2.14897	5.29964	7.44861
M00069:M00287	YY1:NF-Y	bladder	5.4488	1.9635	7.4123
M00421:M00616	MEIS1B/HOXA9:AFP1	bladder	3.44737	3.92667	7.37404
M00025:M00341	Elk-1:GABP	bladder	7.07078	0.260178	7.33096
M00459:M00644	STAT5B_(homodimer):LBP-1	bladder	1.95017	5.37268	7.32285
M00634:M00747	GCM:IRF1	bladder	2.13286	5.12722	7.26008
M00185:M00698	NF-Y:HEB	bladder	5.34686	1.90838	7.25524
M00173:M00188	AP-1:AP-1	bladder	2.75256	4.49055	7.24311
M00172:M00188	AP-1:AP-1	bladder	2.79888	4.41849	7.21737
M00431:M00695	E2F-1:ETF	bladder	6.37965	0.835545	7.21519
M00457:M00644	STAT5A_(homodimer):LBP-1	bladder	1.95017	5.24828	7.19845
M00412:M00413	AREB6:AREB6	bladder	3.17597	4.02169	7.19766
M00474:ME00001	FOXO1:CRX	bladder	2.56189	4.62087	7.18276
M00290:M00671	Freac-2:TCF-4	bladder	2.37353	4.80898	7.18251
M00497:M00634	STAT3:GCM	bladder	5.42647	1.7356	7.16207
M00220:M00694	SREBP-1:E4F1	bladder	6.0395	1.06296	7.10246
M00121:M00514	USF:ATF4	bladder	3.21249	3.87486	7.08735
M00695:M00738	ETF:E2F-4/DP-1	bladder	6.56734	0.505427	7.07277
M00224:M00695	STAT1:ETF	bladder	5.12724	1.93941	7.06665
M00420:M00616	MEIS1A/HOXA9:AFP1	bladder	2.9802	4.08415	7.06435
M00024:M00652	E2F:Nrf-1	bladder	2.37809	4.62905	7.00714
M00209:M00694	NF-Y:E4F1	bladder	3.37227	3.61994	6.99221
M00209:M00209	NF-Y:NF-Y	bladder	3.45119	3.52761	6.9788
M00421:M00463	MEIS1B/HOXA9:POU3F2	bladder	1.44848	5.49777	6.94625
M00069:M00652	YY1:Nrf-1	bladder	5.87534	1.06774	6.94308
M00062:M00422	IRF-1:FOXJ2	bladder	3.97564	2.96292	6.93856
M00098:M00615	Pax-2:c-Myc/Max	bladder	3.19398	3.74355	6.93753
M00052:M00062	NF-kappaB_(p65):IRF-1	bladder	1.9479	4.98795	6.93585
M00122:M00514	USF:ATF4	bladder	2.12825	4.79315	6.9214
M00059:M00287	YY1:NF-Y	bladder	4.8773	2.03279	6.91009
M00109:M00195	C/EBPbeta:Oct-1	bladder	1.54345	5.36585	6.9093
M00177:M00651	CREB:NF-muE1	bladder	6.41355	0.474161	6.88771
M00007:M00652	Elk-1:Nrf-1	bladder	5.09323	1.7864	6.87963
M00236:M00328	Arnt:Pax-8	bladder	1.06808	5.80181	6.86989
M00220:M00492	SREBP-1:STAT1	bladder	4.06579	2.76444	6.83023
M00225:M00634	STAT3:GCM	bladder	1.37862	5.44316	6.82178
M00209:M00220	NF-Y:SREBP-1	bladder	3.05237	3.74629	6.79866
M00463:ME00001	POU3F2:CRX	bladder	3.68896	3.10112	6.79008
M00514:M00539	ATF4:Arnt	bladder	2.47831	4.30182	6.78013
M00454:M00652	MRF-2:Nrf-1	bladder	5.53511	1.24397	6.77908
M00098:M00236	Pax-2:Arnt	bladder	3.22051	3.55665	6.77716
M00292:M00474	Freac-4:FOXO1	bladder	1.75374	5.00294	6.75668
M00225:M00644	STAT3:LBP-1	bladder	1.01674	5.73735	6.75409
M00173:M00671	AP-1:TCF-4	bladder	1.79706	4.8752	6.67226
M00062:M00346	IRF-1:GATA-1	bladder	1.92267	4.70466	6.62733
M00289:M00293	HFH-3:Freac-7	bladder	3.21502	3.40067	6.61569
M00466:M00695	HIF-1:ETF	bladder	6.47214	0.126649	6.59879
M00415:M00652	AREB6:Nrf-1	bladder	4.87207	1.71606	6.58813
M00456:M00691	FAC1:ATF-1	bladder	4.89786	1.65311	6.55097
M00185:M00185	NF-Y:NF-Y	bladder	5.16614	1.37342	6.53956
M00007:M00177	Elk-1:CREB	bladder	3.76611	2.76894	6.53505
M00209:M00737	NF-Y:E2F-1/DP-2	bladder	2.99346	3.53716	6.53062
M00037:M00671	NF-E2:TCF-4	bladder	2.33459	4.19512	6.52971
M00146:M00188	HSF1:AP-1	bladder	2.05112	4.45675	6.50787
M00224:M00652	STAT1:Nrf-1	bladder	3.90182	2.58424	6.48606
M00209:M00739	NF-Y:E2F-4/DP-2	bladder	3.0714	3.39727	6.46867
M00220:M00272	SREBP-1:p53	bladder	3.42752	2.98901	6.41653
M00059:M00652	YY1:Nrf-1	bladder	2.68878	3.72257	6.41135
M00293:M00495	Freac-7:Bach1	bladder	2.32794	4.05662	6.38456
M00185:M00431	NF-Y:E2F-1	bladder	4.31957	2.05004	6.36961
M00287:M00652	NF-Y:Nrf-1	bladder	6.20001	0.149703	6.34971
M00085:M00287	ZID:NF-Y	bladder	4.71074	1.63361	6.34435
M00098:M00539	Pax-2:Arnt	bladder	2.76257	3.55134	6.31391
M00188:M00406	AP-1:MEF-2	bladder	2.9201	3.39177	6.31187
M00121:M00235	USF:AhR/Arnt	bladder	3.10827	3.1994	6.30767
M00220:M00277	SREBP-1:Lmo2_complex	bladder	4.88749	1.38825	6.27574
M00341:M00492	GABP:STAT1	bladder	4.81387	1.45082	6.26469
M00421:M00454	MEIS1B/HOXA9:MRF-2	bladder	5.97062	0.289887	6.26051
M00209:M00736	NF-Y:E2F-1/DP-1	bladder	3.0714	3.17222	6.24362
M00220:M00328	SREBP-1:Pax-8	bladder	2.20491	4.03527	6.24018
M00144:M00220	BSAP:SREBP-1	bladder	3.93892	2.27889	6.21781
M00209:M00698	NF-Y:HEB	bladder	4.7326	1.47604	6.20864
M00287:M00428	NF-Y:E2F-1	bladder	5.18219	1.00903	6.19122
Motif_pair	TF_pair	Tissue	#NAME?	#NAME?	#NAME?
M00658:M00678	PU.1:Tel-2	blood	10.7547	10.2772	21.0319
M00655:M00746	PEA3:ELF-1	blood	10.6414	10.1557	20.7971
M00655:M00658	PEA3:PU.1	blood	12.0386	8.6183	20.6569
M00652:M00695	Nrf-1:ETF	blood	19.0806	7.77103e-05	19.0807
M00339:M00658	c-Ets-1:PU.1	blood	10.0731	8.18044	18.2535
M00102:M00489	CDP:Nkx6-2	blood	4.47028	13.1683	17.6386
M00185:M00287	NF-Y:NF-Y	blood	16.6443	0.0199621	16.6643
M00655:M00678	PEA3:Tel-2	blood	10.9108	5.19369	16.1045
M00678:M00746	Tel-2:ELF-1	blood	4.75208	10.5534	15.3055
M00423:M00746	FOXJ2:ELF-1	blood	3.55105	11.6704	15.2215
M00339:M00746	c-Ets-1:ELF-1	blood	3.38301	10.4342	13.8172
M00658:M00746	PU.1:ELF-1	blood	4.63922	8.8863	13.5255
M00339:M00655	c-Ets-1:PEA3	blood	5.75688	7.69909	13.456
M00007:M00658	Elk-1:PU.1	blood	7.09597	5.91756	13.0135
M00457:M00459	STAT5A_(homodimer):STAT5B_(homodimer)	blood	2.15764	10.4357	12.5933
M00185:M00209	NF-Y:NF-Y	blood	12.3796	0.00469132	12.3843
M00132:M00423	HNF-1:FOXJ2	blood	4.86859	7.41056	12.2792
M00050:M00652	E2F:Nrf-1	blood	12.2256	0.0063428	12.2319
M00655:M00655	PEA3:PEA3	blood	6.1723	5.46486	11.6372
M00531:M00658	NERF1a:PU.1	blood	5.81794	5.77938	11.5973
M00007:M00447	Elk-1:AR	blood	2.95714	8.61797	11.5751
M00652:M00738	Nrf-1:E2F-4/DP-1	blood	11.2909	0.202598	11.4935
M00423:M00476	FOXJ2:FOXO4	blood	3.11388	8.36295	11.4768
M00007:M00746	Elk-1:ELF-1	blood	3.9615	7.18513	11.1466
M00470:M00644	AP-2gamma:LBP-1	blood	6.28674	4.81143	11.0982
M00460:M00463	STAT5A_(homotetramer):POU3F2	blood	3.96453	7.0134	10.9779
M00339:M00678	c-Ets-1:Tel-2	blood	6.07472	4.79581	10.8705
M00007:M00423	Elk-1:FOXJ2	blood	6.67409	4.11021	10.7843
M00341:M00695	GABP:ETF	blood	10.6245	0.0243126	10.6488
M00196:M00652	Sp1:Nrf-1	blood	10.4657	0.00758039	10.4733
M00339:M00731	c-Ets-1:Osf2	blood	2.48136	7.78432	10.2657
M00340:M00423	c-Ets-2:FOXJ2	blood	3.41176	6.80923	10.221
M00437:M00464	CHX10:POU3F2	blood	5.71621	4.47106	10.1873
M00287:M00287	NF-Y:NF-Y	blood	10.1017	0.0763088	10.178
M00339:M00423	c-Ets-1:FOXJ2	blood	1.81796	8.33734	10.1553
M00174:M00201	AP-1:C/EBP	blood	3.49596	6.64094	10.1369
M00340:M00658	c-Ets-2:PU.1	blood	6.18575	3.92981	10.1156
M00231:M00437	MEF-2:CHX10	blood	2.71735	7.253	9.97035
M00457:M00463	STAT5A_(homodimer):POU3F2	blood	2.10761	7.68487	9.79248
M00428:M00695	E2F-1:ETF	blood	9.79149	0.000274089	9.79176
M00007:M00655	Elk-1:PEA3	blood	4.93088	4.82057	9.75145
M00459:M00463	STAT5B_(homodimer):POU3F2	blood	2.10761	7.41789	9.5255
M00652:M00740	Nrf-1:Rb/E2F-1/DP-1	blood	9.40891	0.0829029	9.49181
M00340:M00655	c-Ets-2:PEA3	blood	4.13779	5.30656	9.44435
M00258:M00472	ISRE:FOXO4	blood	4.53543	4.90604	9.44147
M00695:M00738	ETF:E2F-4/DP-1	blood	9.32445	0.0581823	9.38263
M00176:M00644	AP-4:LBP-1	blood	6.55759	2.8014	9.35899
M00406:M00437	MEF-2:CHX10	blood	2.39774	6.94688	9.34462
M00174:M00746	AP-1:ELF-1	blood	3.8121	5.50243	9.31453
M00220:M00652	SREBP-1:Nrf-1	blood	6.13867	3.10462	9.24329
M00339:M00340	c-Ets-1:c-Ets-2	blood	4.46947	4.76846	9.23793
M00339:M00339	c-Ets-1:c-Ets-1	blood	3.30801	5.87361	9.18162
M00008:M00652	Sp1:Nrf-1	blood	9.11921	0.019029	9.13824
M00622:M00731	C/EBPgamma:Osf2	blood	6.12326	3.0102	9.13346
M00492:M00531	STAT1:NERF1a	blood	4.40078	4.73086	9.13164
M00425:M00695	E2F:ETF	blood	8.78204	0.221469	9.00351
M00644:M00698	LBP-1:HEB	blood	4.80044	4.16475	8.96519
M00006:M00510	MEF-2:Lhx3	blood	3.33666	5.61449	8.95115
M00179:M00644	CRE-BP1:LBP-1	blood	7.4924	1.36339	8.85579
M00196:M00287	Sp1:NF-Y	blood	8.59428	0.253913	8.84819
M00472:M00699	FOXO4:ICSBP	blood	3.98135	4.82628	8.80763
M00122:M00457	USF:STAT5A_(homodimer)	blood	3.40829	5.36753	8.77582
M00201:M00490	C/EBP:Bach2	blood	3.77362	4.95934	8.73296
M00025:M00658	Elk-1:PU.1	blood	7.10004	1.62848	8.72852
M00175:M00176	AP-4:AP-4	blood	4.32672	4.39084	8.71756
M00425:M00652	E2F:Nrf-1	blood	8.445	0.209969	8.65497
M00007:M00731	Elk-1:Osf2	blood	3.17753	5.42293	8.60046
M00037:M00746	NF-E2:ELF-1	blood	3.89239	4.56577	8.45816
M00340:M00746	c-Ets-2:ELF-1	blood	2.70104	5.75309	8.45413
M00428:M00652	E2F-1:Nrf-1	blood	8.4389	0.00294036	8.44184
M00185:M00185	NF-Y:NF-Y	blood	8.35853	0.0726549	8.43118
M00006:M00437	MEF-2:CHX10	blood	3.11245	5.25786	8.37031
M00616:M00631	AFP1:FXR	blood	4.10907	4.25335	8.36242
M00423:M00423	FOXJ2:FOXJ2	blood	1.87668	6.47891	8.35559
M00423:M00460	FOXJ2:STAT5A_(homotetramer)	blood	3.4566	4.81068	8.26728
M00026:M00510	RSRFC4:Lhx3	blood	5.87752	2.37245	8.24997
M00221:M00644	SREBP-1:LBP-1	blood	3.37087	4.87321	8.24408
M00621:M00746	C/EBPdelta:ELF-1	blood	2.39263	5.82619	8.21882
M00225:M00731	STAT3:Osf2	blood	2.90089	5.28235	8.18324
M00185:M00687	NF-Y:alpha-CP1	blood	8.17431	0.00366138	8.17797
M00423:M00678	FOXJ2:Tel-2	blood	3.06553	5.10419	8.16972
M00209:M00287	NF-Y:NF-Y	blood	8.158	0.00755693	8.16556
M00122:M00460	USF:STAT5A_(homotetramer)	blood	6.28203	1.86982	8.15185
M00492:M00658	STAT1:PU.1	blood	4.16597	3.91137	8.07734
M00189:M00695	AP-2:ETF	blood	8.06224	0.00168663	8.06393
M00652:M00736	Nrf-1:E2F-1/DP-1	blood	7.97466	0.00497829	7.97964
M00175:M00644	AP-4:LBP-1	blood	6.10336	1.85652	7.95988
M00245:M00278	Egr-3:Lmo2_complex	blood	2.43601	5.48114	7.91715
M00423:ME00001	FOXJ2:CRX	blood	3.02353	4.87776	7.90129
M00025:M00655	Elk-1:PEA3	blood	7.20047	0.670041	7.87051
M00746:M00746	ELF-1:ELF-1	blood	3.45412	4.38355	7.83767
M00403:M00423	aMEF-2:FOXJ2	blood	3.25042	4.56583	7.81625
M00695:M00695	ETF:ETF	blood	7.77471	1.63453e-08	7.77471
M00492:M00655	STAT1:PEA3	blood	5.84615	1.90118	7.74733
M00457:M00457	STAT5A_(homodimer):STAT5A_(homodimer)	blood	1.30138	6.42677	7.72815
M00469:M00644	AP-2alpha:LBP-1	blood	3.65937	4.04678	7.70615
M00651:M00652	NF-muE1:Nrf-1	blood	7.42238	0.234616	7.657
M00287:M00687	NF-Y:alpha-CP1	blood	7.64224	0.00342424	7.64566
M00007:M00678	Elk-1:Tel-2	blood	5.02917	2.53102	7.56019
M00341:M00655	GABP:PEA3	blood	6.47252	1.06438	7.5369
M00174:M00655	AP-1:PEA3	blood	2.75776	4.7126	7.47036
M00341:M00658	GABP:PU.1	blood	5.61017	1.83808	7.44825
M00249:M00746	CHOP-C/EBPalpha:ELF-1	blood	2.72983	4.70535	7.43518
M00050:M00695	E2F:ETF	blood	7.42752	4.96897e-06	7.42752
M00172:M00746	AP-1:ELF-1	blood	3.26191	4.14111	7.40302
M00007:M00339	Elk-1:c-Ets-1	blood	3.67163	3.72564	7.39727
M00469:M00695	AP-2alpha:ETF	blood	7.39234	0.000130794	7.39247
M00188:M00655	AP-1:PEA3	blood	4.29991	3.08061	7.38052
M00185:M00328	NF-Y:Pax-8	blood	4.74487	2.59903	7.3439
M00176:M00698	AP-4:HEB	blood	4.68178	2.64138	7.32316
M00423:M00639	FOXJ2:HNF-6	blood	3.07152	4.24809	7.31961
M00451:M00489	NKX3A:Nkx6-2	blood	3.13365	4.17846	7.31211
M00179:M00655	CRE-BP1:PEA3	blood	6.10802	1.14186	7.24988
M00220:M00457	SREBP-1:STAT5A_(homodimer)	blood	3.18676	4.05576	7.24252
M00007:M00054	Elk-1:NF-kappaB	blood	4.96064	2.27995	7.24059
M00473:M00731	FOXO1:Osf2	blood	2.49232	4.74169	7.23401
M00407:M00510	RSRFC4:Lhx3	blood	6.58884	0.634142	7.22298
M00095:M00489	CDP:Nkx6-2	blood	4.54843	2.65591	7.20434
M00340:M00678	c-Ets-2:Tel-2	blood	6.14461	1.05911	7.20372
M00221:M00340	SREBP-1:c-Ets-2	blood	3.98778	3.18793	7.17571
M00655:M00731	PEA3:Osf2	blood	2.8115	4.35851	7.17001
M00431:M00652	E2F-1:Nrf-1	blood	7.11315	0.000133945	7.11328
M00472:M00624	FOXO4:DBP	blood	4.73561	2.34524	7.08085
M00423:M00623	FOXJ2:CRX	blood	2.83653	4.21366	7.05019
M00189:M00428	AP-2:E2F-1	blood	6.7955	0.249919	7.04542
M00007:M00157	Elk-1:RORalpha2	blood	2.23202	4.7701	7.00212
M00223:M00655	STATx:PEA3	blood	5.02066	1.97443	6.99509
M00172:M00678	AP-1:Tel-2	blood	5.7723	1.21767	6.98997
M00431:M00695	E2F-1:ETF	blood	6.97373	7.12854e-05	6.9738
M00206:M00256	HNF-1:NRSF	blood	1.5995	5.34297	6.94247
M00225:M00457	STAT3:STAT5A_(homodimer)	blood	1.15998	5.7506	6.91058
M00531:M00731	NERF1a:Osf2	blood	2.57303	4.30992	6.88295
M00037:M00185	NF-E2:NF-Y	blood	6.84009	0.017513	6.8576
M00423:M00658	FOXJ2:PU.1	blood	4.06946	2.78805	6.85751
M00188:M00746	AP-1:ELF-1	blood	2.96991	3.87613	6.84604
M00658:M00658	PU.1:PU.1	blood	4.51003	2.33475	6.84478
M00492:M00678	STAT1:Tel-2	blood	4.37653	2.46546	6.84199
M00065:M00278	Tal-1beta/E47:Lmo2_complex	blood	3.41093	3.41868	6.82961
M00025:M00492	Elk-1:STAT1	blood	6.11541	0.702464	6.81787
M00056:M00462	myogenin/NF-1:GATA-6	blood	2.92433	3.89206	6.81639
M00054:M00339	NF-kappaB:c-Ets-1	blood	3.04953	3.74196	6.79149
M00006:M00631	MEF-2:FXR	blood	1.7798	5.01123	6.79103
M00272:M00518	p53:PPARalpha/RXR-alpha	blood	2.78735	4.00168	6.78903
M00731:M00751	Osf2:AML1	blood	3.26162	3.50535	6.76697
M00271:M00731	AML-1a:Osf2	blood	3.26162	3.50535	6.76697
M00518:M00678	PPARalpha/RXR-alpha:Tel-2	blood	3.14941	3.61377	6.76318
M00176:M00470	AP-4:AP-2gamma	blood	3.43286	3.32161	6.75447
M00340:M00731	c-Ets-2:Osf2	blood	2.46758	4.28657	6.75415
M00652:M00737	Nrf-1:E2F-1/DP-2	blood	6.70264	0.0439244	6.74656
M00223:M00457	STATx:STAT5A_(homodimer)	blood	3.75929	2.98099	6.74028
M00457:M00460	STAT5A_(homodimer):STAT5A_(homotetramer)	blood	2.41427	4.32117	6.73544
M00516:M00652	E2F:Nrf-1	blood	5.06982	1.62264	6.69246
M00109:M00490	C/EBPbeta:Bach2	blood	2.88187	3.80884	6.69071
M00464:M00623	POU3F2:CRX	blood	4.67241	2.01207	6.68448
M00427:M00652	E2F:Nrf-1	blood	6.6515	0.00706878	6.65857
M00426:M00652	E2F:Nrf-1	blood	6.6515	0.00455913	6.65606
M00026:M00423	RSRFC4:FOXJ2	blood	2.703	3.94836	6.65136
M00172:M00655	AP-1:PEA3	blood	3.21201	3.43309	6.6451
M00225:M00658	STAT3:PU.1	blood	2.79105	3.82418	6.61523
M00007:M00174	Elk-1:AP-1	blood	3.62495	2.98967	6.61462
M00432:M00751	TITF1:AML1	blood	5.06279	1.52345	6.58624
M00271:M00432	AML-1a:TITF1	blood	5.06279	1.52345	6.58624
M00208:M00655	NF-kappaB:PEA3	blood	3.99907	2.57177	6.57084
M00517:M00731	AP-1:Osf2	blood	2.82209	3.73701	6.5591
M00194:M00338	NF-kappaB:ATF	blood	6.54836	0.00536752	6.55373
M00459:M00460	STAT5B_(homodimer):STAT5A_(homotetramer)	blood	2.76358	3.78948	6.55306
M00113:M00644	CREB:LBP-1	blood	5.47822	1.07005	6.54827
M00199:M00751	AP-1:AML1	blood	2.86136	3.68262	6.54398
M00199:M00271	AP-1:AML-1a	blood	2.86136	3.68262	6.54398
M00423:M00462	FOXJ2:GATA-6	blood	3.97773	2.56586	6.54359
M00678:M00678	Tel-2:Tel-2	blood	4.38148	2.15638	6.53786
M00423:M00631	FOXJ2:FXR	blood	2.16484	4.32064	6.48548
M00026:M00248	RSRFC4:Oct-1	blood	4.51838	1.9581	6.47648
M00460:M00658	STAT5A_(homotetramer):PU.1	blood	4.27263	2.19963	6.47226
M00517:M00655	AP-1:PEA3	blood	3.33783	3.13373	6.47156
M00008:M00428	Sp1:E2F-1	blood	6.42376	0.00870108	6.43246
M00185:M00278	NF-Y:Lmo2_complex	blood	4.93656	1.49189	6.42845
M00470:M00695	AP-2gamma:ETF	blood	6.4152	9.29628e-05	6.41529
M00109:M00201	C/EBPbeta:C/EBP	blood	4.64531	1.74529	6.3906
M00066:M00278	Tal-1alpha/E47:Lmo2_complex	blood	3.75786	2.6324	6.39026
M00531:M00655	NERF1a:PEA3	blood	4.97687	1.4115	6.38837
M00177:M00184	CREB:MyoD	blood	5.73369	0.654645	6.38834
M00194:M00339	NF-kappaB:c-Ets-1	blood	2.46592	3.91898	6.3849
M00528:M00655	PPAR:PEA3	blood	2.55555	3.82548	6.38103
M00421:M00751	MEIS1B/HOXA9:AML1	blood	2.51783	3.84502	6.36285
M00271:M00421	AML-1a:MEIS1B/HOXA9	blood	2.51783	3.84502	6.36285
M00095:M00416	CDP:Cart-1	blood	5.95974	0.39321	6.35295
M00437:M00471	CHX10:TBP	blood	3.72136	2.60954	6.3309
M00287:M00746	NF-Y:ELF-1	blood	5.72002	0.590673	6.31069
M00517:M00528	AP-1:PPAR	blood	1.8913	4.40887	6.30017
M00631:M00655	FXR:PEA3	blood	2.42749	3.8723	6.29979
M00102:M00746	CDP:ELF-1	blood	2.11414	4.18181	6.29595
M00113:M00277	CREB:Lmo2_complex	blood	5.44685	0.831809	6.27866
M00173:M00746	AP-1:ELF-1	blood	2.70093	3.57689	6.27782
M00652:M00706	Nrf-1:TFII-I	blood	6.27604	3.51955e-10	6.27604
M00033:M00185	p300:NF-Y	blood	4.8877	1.37506	6.26276
M00449:M00644	Zic2:LBP-1	blood	4.09891	2.16169	6.2606
M00122:M00463	USF:POU3F2	blood	1.29485	4.95706	6.25191
M00203:M00432	GATA-X:TITF1	blood	2.65511	3.58126	6.23637
M00199:M00731	AP-1:Osf2	blood	1.80634	4.41273	6.21907
M00231:M00751	MEF-2:AML1	blood	2.50361	3.7057	6.20931
M00231:M00271	MEF-2:AML-1a	blood	2.50361	3.7057	6.20931
M00102:M00622	CDP:C/EBPgamma	blood	3.6687	2.53867	6.20737
M00235:M00287	AhR/Arnt:NF-Y	blood	6.14073	0.0587668	6.1995
M00436:M00622	IPF1:C/EBPgamma	blood	4.5474	1.63915	6.18655
M00007:M00517	Elk-1:AP-1	blood	2.57941	3.60247	6.18188
M00109:M00136	C/EBPbeta:Oct-1	blood	2.01493	4.15356	6.16849
M00223:M00460	STATx:STAT5A_(homotetramer)	blood	4.44585	1.71972	6.16557
Motif_pair	TF_pair	Tissue	#NAME?	#NAME?	#NAME?
M00279:M00280	MIF-1:RFX1	bone	26.2051	99.0515	125.257
M00279:M00626	MIF-1:EF-C	bone	31.5763	92.0255	123.602
M00280:M00626	RFX1:EF-C	bone	24.1656	75.1805	99.3461
M00279:M00279	MIF-1:MIF-1	bone	16.6639	56.9799	73.6438
M00280:M00280	RFX1:RFX1	bone	11.1517	40.8589	52.0106
M00626:M00626	EF-C:EF-C	bone	12.7817	31.1097	43.8914
M00077:M00279	GATA-3:MIF-1	bone	10.6587	21.9034	32.5621
M00342:M00744	Oct-1:POU1F1	bone	4.70369	22.3709	27.0746
M00077:M00626	GATA-3:EF-C	bone	8.25572	18.4492	26.7049
M00279:M00649	MIF-1:MAZ	bone	9.42664	16.925	26.3516
M00077:M00280	GATA-3:RFX1	bone	8.36303	16.2201	24.5831
M00626:M00649	EF-C:MAZ	bone	8.29896	15.7239	24.0229
M00135:M00744	Oct-1:POU1F1	bone	2.57246	20.8332	23.4057
M00126:M00279	GATA-1:MIF-1	bone	11.1082	11.9023	23.0105
M00076:M00279	GATA-2:MIF-1	bone	4.01398	17.3884	21.4024
M00126:M00280	GATA-1:RFX1	bone	9.89166	10.8925	20.7842
M00135:M00342	Oct-1:Oct-1	bone	4.11212	16.2326	20.3447
M00338:M00691	ATF:ATF-1	bone	15.5145	4.48917	20.0037
M00279:M00292	MIF-1:Freac-4	bone	7.8088	11.0039	18.8127
M00076:M00280	GATA-2:RFX1	bone	2.48271	16.1146	18.5973
M00278:M00279	Lmo2_complex:MIF-1	bone	8.30946	10.2103	18.5198
M00126:M00626	GATA-1:EF-C	bone	9.60345	8.38762	17.9911
M00280:M00649	RFX1:MAZ	bone	6.82843	10.9708	17.7992
M00252:M00704	TATA:TEF-1	bone	3.46787	13.2823	16.7502
M00221:M00626	SREBP-1:EF-C	bone	5.57613	11.0727	16.6488
M00423:M00690	FOXJ2:AP-3	bone	2.13784	14.4416	16.5794
M00076:M00626	GATA-2:EF-C	bone	3.15612	12.6248	15.7809
M00491:M00626	MAZR:EF-C	bone	5.8325	9.3896	15.2221
M00278:M00280	Lmo2_complex:RFX1	bone	5.21387	9.87897	15.0928
M00135:M00477	Oct-1:FOXO3	bone	2.72721	12.2904	15.0176
M00338:M00737	ATF:E2F-1/DP-2	bone	8.3535	6.26214	14.6156
M00135:M00135	Oct-1:Oct-1	bone	2.22288	12.0768	14.2997
M00138:M00342	Oct-1:Oct-1	bone	1.62278	12.1086	13.7314
M00280:M00292	RFX1:Freac-4	bone	4.54011	9.16423	13.7043
M00138:M00744	Oct-1:POU1F1	bone	2.24952	11.1524	13.4019
M00137:M00342	Oct-1:Oct-1	bone	2.4366	10.9243	13.3609
M00338:M00431	ATF:E2F-1	bone	7.459	5.8764	13.3354
M00113:M00338	CREB:ATF	bone	11.2348	1.94377	13.1786
M00338:M00338	ATF:ATF	bone	10.2049	2.89774	13.1026
M00221:M00279	SREBP-1:MIF-1	bone	4.74876	8.31233	13.0611
M00278:M00626	Lmo2_complex:EF-C	bone	6.61972	6.43537	13.0551
M00469:M00695	AP-2alpha:ETF	bone	4.70079	8.1565	12.8573
M00338:M00739	ATF:E2F-4/DP-2	bone	7.1743	5.67573	12.85
M00118:M00322	c-Myc/Max:c-Myc/Max	bone	1.64294	11.0089	12.6518
M00423:M00477	FOXJ2:FOXO3	bone	1.70298	10.9172	12.6202
M00338:M00736	ATF:E2F-1/DP-1	bone	6.52767	5.96856	12.4962
M00039:M00338	CREB:ATF	bone	10.854	1.54886	12.4029
M00221:M00280	SREBP-1:RFX1	bone	3.26979	9.1052	12.375
M00135:M00138	Oct-1:Oct-1	bone	1.70743	10.6594	12.3668
M00196:M00695	Sp1:ETF	bone	6.50446	5.85296	12.3574
M00159:M00279	C/EBP:MIF-1	bone	7.00302	5.22309	12.2261
M00037:M00646	NF-E2:LF-A1	bone	1.71507	10.1772	11.8923
M00626:M00658	EF-C:PU.1	bone	5.57349	6.19881	11.7723
M00252:M00407	TATA:RSRFC4	bone	2.2543	9.48072	11.735
M00644:M00698	LBP-1:HEB	bone	8.05199	3.6035	11.6555
M00050:M00338	E2F:ATF	bone	6.51727	5.11283	11.6301
M00292:M00626	Freac-4:EF-C	bone	4.29322	7.26638	11.5596
M00136:M00342	Oct-1:Oct-1	bone	2.03618	9.43206	11.4682
M00118:M00483	c-Myc/Max:ATF6	bone	2.25448	9.15524	11.4097
M00279:M00658	MIF-1:PU.1	bone	3.60639	7.70258	11.309
M00338:M00513	ATF:ATF3	bone	7.85172	3.39463	11.2463
M00338:M00428	ATF:E2F-1	bone	6.29792	4.88364	11.1816
M00138:M00464	Oct-1:POU3F2	bone	2.40689	8.71058	11.1175
M00233:M00694	MEF-2:E4F1	bone	4.65302	6.46034	11.1134
M00161:M00744	Oct-1:POU1F1	bone	2.18801	8.92486	11.1129
M00008:M00695	Sp1:ETF	bone	7.66175	3.43333	11.0951
M00138:M00478	Oct-1:Cdc5	bone	2.29302	8.7887	11.0817
M00136:M00138	Oct-1:Oct-1	bone	1.0349	9.99994	11.0348
M00252:M00257	TATA:RREB-1	bone	2.05705	8.93728	10.9943
M00017:M00338	ATF:ATF	bone	9.19307	1.75931	10.9524
M00123:M00135	c-Myc/Max:Oct-1	bone	2.5397	8.36766	10.9074
M00143:M00338	BSAP:ATF	bone	5.5809	5.26168	10.8426
M00469:M00470	AP-2alpha:AP-2gamma	bone	2.91046	7.92672	10.8372
M00201:M00690	C/EBP:AP-3	bone	1.62023	9.19912	10.8194
M00041:M00338	CRE-BP1/c-Jun:ATF	bone	9.47227	1.33083	10.8031
M00422:M00423	FOXJ2:FOXJ2	bone	3.26223	7.4041	10.6663
M00236:M00322	Arnt:c-Myc/Max	bone	1.78909	8.82855	10.6176
M00466:M00644	HIF-1:LBP-1	bone	4.08545	6.51145	10.5969
M00291:M00704	Freac-3:TEF-1	bone	1.48552	9.06427	10.5498
M00252:M00471	TATA:TBP	bone	1.30504	9.14514	10.4502
M00279:M00491	MIF-1:MAZR	bone	4.84082	5.40445	10.2453
M00133:M00137	Tst-1:Oct-1	bone	2.61872	7.59526	10.214
M00040:M00338	CRE-BP1:ATF	bone	7.7615	2.29057	10.0521
M00135:M00731	Oct-1:Osf2	bone	1.40434	8.64146	10.0458
M00423:M00473	FOXJ2:FOXO1	bone	1.97934	8.04523	10.0246
M00192:M00279	GR:MIF-1	bone	5.41768	4.56478	9.98246
M00280:M00658	RFX1:PU.1	bone	5.27061	4.69198	9.96259
M00195:M00744	Oct-1:POU1F1	bone	2.29396	7.66332	9.95728
M00135:M00195	Oct-1:Oct-1	bone	2.21025	7.70477	9.91502
M00252:M00466	TATA:HIF-1	bone	2.01333	7.8255	9.83883
M00138:M00489	Oct-1:Nkx6-2	bone	1.57471	8.254	9.82871
M00017:M00691	ATF:ATF-1	bone	8.61522	1.20528	9.8205
M00338:M00738	ATF:E2F-4/DP-1	bone	5.04089	4.75428	9.79517
M00135:M00161	Oct-1:Oct-1	bone	2.7422	6.98419	9.72639
M00338:M00641	ATF:HSF	bone	1.97026	7.69512	9.66538
M00118:M00246	c-Myc/Max:Egr-2	bone	0.878756	8.78472	9.66348
M00280:M00491	RFX1:MAZR	bone	3.46215	6.11203	9.57418
M00342:M00477	Oct-1:FOXO3	bone	1.93448	7.56747	9.50195
M00342:M00342	Oct-1:Oct-1	bone	2.57572	6.90566	9.48138
M00201:M00342	C/EBP:Oct-1	bone	2.90855	6.56544	9.47399
M00342:ME00003	Oct-1:NR2E3	bone	1.18169	8.21964	9.40133
M00122:M00280	USF:RFX1	bone	3.45659	5.85872	9.31531
M00113:M00691	CREB:ATF-1	bone	7.70267	1.60425	9.30692
M00178:M00338	CREB:ATF	bone	7.99766	1.29425	9.29191
M00406:M00407	MEF-2:RSRFC4	bone	3.57019	5.70237	9.27256
M00177:M00694	CREB:E4F1	bone	4.33312	4.88756	9.22068
M00201:M00744	C/EBP:POU1F1	bone	3.35141	5.77534	9.12675
M00342:M00694	Oct-1:E4F1	bone	3.80966	5.24648	9.05614
M00277:M00644	Lmo2_complex:LBP-1	bone	4.62134	4.41669	9.03803
M00135:M00201	Oct-1:C/EBP	bone	2.69155	6.32836	9.01991
M00118:M00236	c-Myc/Max:Arnt	bone	1.05696	7.95245	9.00941
M00338:M00425	ATF:E2F	bone	4.31434	4.68743	9.00177
M00039:M00691	CREB:ATF-1	bone	7.74663	1.21773	8.96436
M00339:M00626	c-Ets-1:EF-C	bone	3.51814	5.44415	8.96229
M00236:M00483	Arnt:ATF6	bone	1.92693	6.99046	8.91739
M00513:M00691	ATF3:ATF-1	bone	6.73318	2.14728	8.88046
M00135:M00137	Oct-1:Oct-1	bone	1.9479	6.91231	8.86021
M00037:M00052	NF-E2:NF-kappaB_(p65)	bone	4.06401	4.77608	8.84009
M00176:M00698	AP-4:HEB	bone	7.04441	1.76398	8.80839
M00466:M00646	HIF-1:LF-A1	bone	1.54805	7.18739	8.73544
M00177:M00338	CREB:ATF	bone	7.41828	1.30925	8.72753
M00220:M00483	SREBP-1:ATF6	bone	2.83551	5.87951	8.71502
M00423:M00641	FOXJ2:HSF	bone	0.883251	7.75297	8.63622
M00124:M00135	Pbx1b:Oct-1	bone	2.78873	5.81051	8.59924
M00691:M00691	ATF-1:ATF-1	bone	7.85815	0.683638	8.54179
M00220:M00322	SREBP-1:c-Myc/Max	bone	1.1328	7.36788	8.50068
M00626:M00731	EF-C:Osf2	bone	4.67461	3.81258	8.48719
M00118:M00243	c-Myc/Max:Egr-1	bone	1.28385	7.197	8.48085
M00122:M00322	USF:c-Myc/Max	bone	1.07594	7.35845	8.43439
M00017:M00113	ATF:CREB	bone	7.35758	1.06908	8.42666
M00187:M00483	USF:ATF6	bone	1.90069	6.48816	8.38885
M00691:M00739	ATF-1:E2F-4/DP-2	bone	4.44844	3.94005	8.38849
M00135:M00220	Oct-1:SREBP-1	bone	3.00324	5.35656	8.3598
M00143:M00626	BSAP:EF-C	bone	1.88174	6.47346	8.3552
M00483:M00687	ATF6:alpha-CP1	bone	1.75287	6.59851	8.35138
M00026:M00252	RSRFC4:TATA	bone	1.16974	7.18057	8.35031
M00122:M00626	USF:EF-C	bone	2.21677	6.13115	8.34792
M00138:M00477	Oct-1:FOXO3	bone	2.35618	5.98116	8.33734
M00175:M00466	AP-4:HIF-1	bone	3.1957	5.11802	8.31372
M00041:M00691	CRE-BP1/c-Jun:ATF-1	bone	7.04504	1.25217	8.29721
M00138:M00454	Oct-1:MRF-2	bone	2.93493	5.32569	8.26062
M00497:M00694	STAT3:E4F1	bone	1.63367	6.61731	8.25098
M00052:M00464	NF-kappaB_(p65):POU3F2	bone	2.05409	6.19165	8.24574
M00192:M00626	GR:EF-C	bone	3.4379	4.80017	8.23807
M00137:M00289	Oct-1:HFH-3	bone	1.73147	6.49304	8.22451
M00161:M00342	Oct-1:Oct-1	bone	2.9107	5.29315	8.20385
M00498:M00690	STAT4:AP-3	bone	2.19824	6.00469	8.20293
M00691:M00736	ATF-1:E2F-1/DP-1	bone	3.96826	4.19442	8.16268
M00428:M00691	E2F-1:ATF-1	bone	3.43303	4.7245	8.15753
M00138:M00206	Oct-1:HNF-1	bone	1.44379	6.66993	8.11372
M00279:M00647	MIF-1:LXR	bone	4.76441	3.34457	8.10898
M00407:M00731	RSRFC4:Osf2	bone	1.7171	6.37889	8.09599
M00143:M00279	BSAP:MIF-1	bone	2.295	5.78663	8.08163
M00284:M00704	TCF11/MafG:TEF-1	bone	2.64919	5.42559	8.07478
M00470:M00695	AP-2gamma:ETF	bone	4.85336	3.21929	8.07265
M00135:M00232	Oct-1:MEF-2	bone	1.2813	6.79123	8.07253
M00037:M00199	NF-E2:AP-1	bone	4.27277	3.7399	8.01267
M00178:M00691	CREB:ATF-1	bone	6.30706	1.65574	7.9628
M00077:M00704	GATA-3:TEF-1	bone	1.15906	6.79772	7.95678
M00251:M00483	XBP-1:ATF6	bone	2.71656	5.22664	7.9432
M00143:M00428	BSAP:E2F-1	bone	2.67519	5.25544	7.93063
M00407:M00423	RSRFC4:FOXJ2	bone	1.67088	6.2592	7.93008
M00245:M00695	Egr-3:ETF	bone	3.85182	4.07334	7.92516
M00287:M00483	NF-Y:ATF6	bone	3.85054	4.06846	7.919
M00026:M00406	RSRFC4:MEF-2	bone	3.58718	4.32312	7.9103
M00059:M00454	YY1:MRF-2	bone	6.10985	1.78279	7.89264
M00279:M00449	MIF-1:Zic2	bone	1.18121	6.70079	7.882
M00724:M00744	HNF-3alpha:POU1F1	bone	2.40165	5.47149	7.87314
M00122:M00279	USF:MIF-1	bone	3.65024	4.20292	7.85316
M00135:M00302	Oct-1:NF-AT	bone	1.21485	6.62515	7.84
M00423:M00746	FOXJ2:ELF-1	bone	4.64252	3.18808	7.8306
M00037:M00721	NF-E2:CACCC-binding_factor	bone	3.57426	4.23767	7.81193
M00177:M00437	CREB:CHX10	bone	5.05518	2.75605	7.81123
M00407:M00704	RSRFC4:TEF-1	bone	1.31989	6.48343	7.80332
M00175:M00277	AP-4:Lmo2_complex	bone	2.81526	4.95677	7.77203
M00338:M00449	ATF:Zic2	bone	4.25919	3.49909	7.75828
M00201:M00424	C/EBP:NKX6-1	bone	4.29302	3.44022	7.73324
M00026:M00177	RSRFC4:CREB	bone	1.79463	5.93469	7.72932
M00041:M00135	CRE-BP1/c-Jun:Oct-1	bone	0.851442	6.86303	7.71447
M00338:M00740	ATF:Rb/E2F-1/DP-1	bone	4.46245	3.24283	7.70528
M00175:M00644	AP-4:LBP-1	bone	4.98919	2.71499	7.70418
M00070:M00338	Tal-1beta/ITF-2:ATF	bone	4.54521	3.13015	7.67536
M00626:M00751	EF-C:AML1	bone	3.943	3.73062	7.67362
M00271:M00626	AML-1a:EF-C	bone	3.943	3.73062	7.67362
M00113:M00739	CREB:E2F-4/DP-2	bone	3.61786	4.04749	7.66535
M00176:M00466	AP-4:HIF-1	bone	2.85126	4.80565	7.65691
M00691:M00737	ATF-1:E2F-1/DP-2	bone	4.44844	3.20568	7.65412
M00135:M00136	Oct-1:Oct-1	bone	2.29542	5.34302	7.63844
M00006:M00185	MEF-2:NF-Y	bone	5.68145	1.9518	7.63325
M00342:M00478	Oct-1:Cdc5	bone	2.27387	5.33356	7.60743
M00196:M00252	Sp1:TATA	bone	0.904364	6.69358	7.59794
M00135:M00472	Oct-1:FOXO4	bone	3.55642	4.04103	7.59745
M00423:M00486	FOXJ2:Pax-2	bone	2.30156	5.26385	7.56541
M00423:M00622	FOXJ2:C/EBPgamma	bone	1.62218	5.93252	7.5547
M00138:ME00003	Oct-1:NR2E3	bone	0.99153	6.54245	7.53398
M00338:M00690	ATF:AP-3	bone	5.56329	1.96431	7.5276
M00137:M00138	Oct-1:Oct-1	bone	2.49	5.02832	7.51832
M00136:M00161	Oct-1:Oct-1	bone	1.01591	6.48698	7.50289
M00109:M00342	C/EBPbeta:Oct-1	bone	1.40018	6.08932	7.4895
M00177:M00233	CREB:MEF-2	bone	2.3357	5.15107	7.48677
M00423:M00472	FOXJ2:FOXO4	bone	3.62683	3.84657	7.4734
M00119:M00322	Max:c-Myc/Max	bone	1.12868	6.33666	7.46534
M00065:M00338	Tal-1beta/E47:ATF	bone	1.62365	5.83883	7.46248
M00138:M00704	Oct-1:TEF-1	bone	2.18768	5.24055	7.42823
M00322:M00483	c-Myc/Max:ATF6	bone	1.83654	5.58313	7.41967
M00083:M00644	MZF1:LBP-1	bone	4.65229	2.76399	7.41628
M00210:M00744	OCT-x:POU1F1	bone	1.77386	5.62425	7.39811
M00006:M00423	MEF-2:FOXJ2	bone	2.08776	5.30929	7.39705
M00622:M00694	C/EBPgamma:E4F1	bone	3.56551	3.82108	7.38659
M00206:M00478	HNF-1:Cdc5	bone	1.90139	5.46611	7.3675
M00135:M00473	Oct-1:FOXO1	bone	2.85023	4.50365	7.35388
M00114:M00252	Tax/CREB:TATA	bone	0.901906	6.44709	7.349
M00136:M00210	Oct-1:OCT-x	bone	1.19071	6.15518	7.34589
M00017:M00037	ATF:NF-E2	bone	2.65052	4.69525	7.34577
M00279:M00451	MIF-1:NKX3A	bone	3.55022	3.79236	7.34258
M00037:M00490	NF-E2:Bach2	bone	4.40115	2.94111	7.34226
M00246:M00483	Egr-2:ATF6	bone	2.5166	4.79808	7.31468
M00172:M00233	AP-1:MEF-2	bone	1.63517	5.66094	7.29611
M00037:M00050	NF-E2:E2F	bone	1.8894	5.38415	7.27355
M00133:M00342	Tst-1:Oct-1	bone	1.13975	6.12255	7.2623
M00037:M00215	NF-E2:SRF	bone	1.47074	5.78953	7.26027
M00232:M00694	MEF-2:E4F1	bone	2.72873	4.47762	7.20635
M00118:M00256	c-Myc/Max:NRSF	bone	2.75387	4.44994	7.20381
M00277:M00466	Lmo2_complex:HIF-1	bone	3.3676	3.83227	7.19987
M00113:M00737	CREB:E2F-1/DP-2	bone	4.27019	2.92898	7.19917
M00177:M00691	CREB:ATF-1	bone	5.73689	1.45954	7.19643
M00026:M00731	RSRFC4:Osf2	bone	1.61121	5.56897	7.18018
M00138:M00486	Oct-1:Pax-2	bone	3.82793	3.33055	7.15848
M00037:M00480	NF-E2:LUN-1	bone	0.939731	6.19039	7.13012
M00083:M00279	MZF1:MIF-1	bone	4.95163	2.16733	7.11896
M00190:M00201	C/EBP:C/EBP	bone	2.96338	4.14878	7.11216
M00704:M00704	TEF-1:TEF-1	bone	2.15786	4.91632	7.07418
M00143:M00691	BSAP:ATF-1	bone	2.61863	4.4514	7.07003
M00190:M00744	C/EBP:POU1F1	bone	2.84159	4.22671	7.0683
M00113:M00431	CREB:E2F-1	bone	3.47142	3.57432	7.04574
M00138:M00284	Oct-1:TCF11/MafG	bone	0.916937	6.12463	7.04157
M00175:M00176	AP-4:AP-4	bone	5.33915	1.69669	7.03584
M00121:M00483	USF:ATF6	bone	1.82023	5.20303	7.02326
M00017:M00177	ATF:CREB	bone	4.62129	2.38868	7.00997
M00342:M00454	Oct-1:MRF-2	bone	2.13985	4.84755	6.9874
M00113:M00736	CREB:E2F-1/DP-1	bone	3.43799	3.54918	6.98717
M00137:M00161	Oct-1:Oct-1	bone	1.43834	5.54741	6.98575
M00431:M00691	E2F-1:ATF-1	bone	3.12997	3.85081	6.98078
M00159:M00482	C/EBP:PITX2	bone	5.1885	1.78287	6.97137
M00243:M00483	Egr-1:ATF6	bone	1.70869	5.25086	6.95955
M00161:M00477	Oct-1:FOXO3	bone	1.18452	5.75967	6.94419
M00161:M00454	Oct-1:MRF-2	bone	2.78089	4.13531	6.9162
M00147:M00423	HSF2:FOXJ2	bone	0.598664	6.31568	6.91434
M00338:M00531	ATF:NERF1a	bone	4.34449	2.56326	6.90775
M00138:M00639	Oct-1:HNF-6	bone	1.33034	5.56305	6.89339
M00006:M00026	MEF-2:RSRFC4	bone	4.87185	2.02057	6.89242
M00190:M00423	C/EBP:FOXJ2	bone	2.43813	4.42445	6.86258
M00135:M00293	Oct-1:Freac-7	bone	1.92872	4.93107	6.85979
M00135:M00424	Oct-1:NKX6-1	bone	1.02873	5.78988	6.81861
M00293:M00423	Freac-7:FOXJ2	bone	1.45578	5.34596	6.80174
M00177:M00497	CREB:STAT3	bone	1.81195	4.97386	6.78581
M00130:M00464	FOXD3:POU3F2	bone	2.21014	4.56538	6.77552
M00116:M00201	C/EBPalpha:C/EBP	bone	2.60884	4.16367	6.77251
M00052:M00279	NF-kappaB_(p65):MIF-1	bone	2.23609	4.53565	6.77174
M00175:M00698	AP-4:HEB	bone	5.00181	1.7635	6.76531
M00626:M00746	EF-C:ELF-1	bone	3.91388	2.83691	6.75079
M00113:M00513	CREB:ATF3	bone	5.42548	1.30207	6.72755
M00260:M00478	HLF:Cdc5	bone	1.62309	5.09906	6.72215
M00116:M00342	C/EBPalpha:Oct-1	bone	0.984606	5.73585	6.72046
M00121:M00322	USF:c-Myc/Max	bone	1.05753	5.64357	6.7011
M00626:M00678	EF-C:Tel-2	bone	4.13418	2.56597	6.70015
M00059:M00233	YY1:MEF-2	bone	3.3804	3.31878	6.69918
M00177:M00260	CREB:HLF	bone	1.42777	5.2627	6.69047
M00279:M00693	MIF-1:E12	bone	4.57446	2.11562	6.69008
M00252:M00646	TATA:LF-A1	bone	0.988181	5.70178	6.68996
M00006:M00066	MEF-2:Tal-1alpha/E47	bone	2.01787	4.66783	6.6857
M00201:M00338	C/EBP:ATF	bone	2.73995	3.92892	6.66887
M00232:M00704	MEF-2:TEF-1	bone	1.43442	5.23402	6.66844
M00177:M00332	CREB:Whn	bone	3.21494	3.44901	6.66395
M00731:M00750	Osf2:HMG_IY	bone	2.94323	3.71123	6.65446
M00006:M00407	MEF-2:RSRFC4	bone	4.68071	1.95824	6.63895
M00037:M00174	NF-E2:AP-1	bone	1.67103	4.95371	6.62474
M00258:M00690	ISRE:AP-3	bone	1.82965	4.77608	6.60573
M00083:M00646	MZF1:LF-A1	bone	3.26365	3.33394	6.59759
M00138:M00248	Oct-1:Oct-1	bone	0.911215	5.65199	6.5632
M00190:M00293	C/EBP:Freac-7	bone	5.03015	1.53234	6.56249
M00176:M00644	AP-4:LBP-1	bone	3.6854	2.8745	6.5599
M00143:M00431	BSAP:E2F-1	bone	2.76694	3.7815	6.54844
M00454:M00694	MRF-2:E4F1	bone	1.91358	4.62238	6.53596
M00071:M00279	E47:MIF-1	bone	3.13224	3.39384	6.52608
M00199:M00495	AP-1:Bach1	bone	4.42735	2.09327	6.52062
M00342:M00422	Oct-1:FOXJ2	bone	1.254	5.26214	6.51614
M00113:M00177	CREB:CREB	bone	4.96528	1.54438	6.50966
M00293:M00744	Freac-7:POU1F1	bone	3.47886	3.00402	6.48288
M00280:M00731	RFX1:Osf2	bone	3.96659	2.51534	6.48193
M00137:M00231	Oct-1:MEF-2	bone	3.90635	2.55892	6.46527
M00118:M00698	c-Myc/Max:HEB	bone	2.39554	4.06876	6.4643
M00216:M00704	TATA:TEF-1	bone	1.84498	4.61787	6.46285
M00037:M00626	NF-E2:EF-C	bone	1.68071	4.77939	6.4601
M00113:M00178	CREB:CREB	bone	5.89633	0.556145	6.45247
M00744:M00746	POU1F1:ELF-1	bone	3.89228	2.55983	6.45211
M00690:M00704	AP-3:TEF-1	bone	1.37842	5.06881	6.44723
M00690:M00746	AP-3:ELF-1	bone	4.30951	2.13481	6.44432
M00338:M00420	ATF:MEIS1A/HOXA9	bone	2.10313	4.32838	6.43151
M00332:M00338	Whn:ATF	bone	1.59531	4.8292	6.42451
M00341:M00695	GABP:ETF	bone	5.94677	0.450946	6.39772
M00175:M00646	AP-4:LF-A1	bone	2.05754	4.33353	6.39107
M00199:M00517	AP-1:AP-1	bone	3.90455	2.48437	6.38892
M00006:M00291	MEF-2:Freac-3	bone	1.82948	4.55077	6.38025
M00260:M00454	HLF:MRF-2	bone	3.86288	2.51191	6.37479
M00083:M00280	MZF1:RFX1	bone	3.8896	2.47994	6.36954
M00118:M00220	c-Myc/Max:SREBP-1	bone	1.24966	5.11952	6.36918
M00342:M00631	Oct-1:FXR	bone	2.27983	4.07959	6.35942
M00052:M00706	NF-kappaB_(p65):TFII-I	bone	5.06442	1.29425	6.35867
M00137:M00744	Oct-1:POU1F1	bone	1.02683	5.33132	6.35815
M00280:M00751	RFX1:AML1	bone	3.97174	2.38558	6.35732
M00271:M00280	AML-1a:RFX1	bone	3.97174	2.38558	6.35732
M00050:M00646	E2F:LF-A1	bone	2.11632	4.23755	6.35387
M00483:M00726	ATF6:USF2	bone	1.80955	4.54092	6.35047
M00231:M00233	MEF-2:MEF-2	bone	3.86108	2.47018	6.33126
M00205:M00423	GR:FOXJ2	bone	2.98488	3.32414	6.30902
M00424:ME00003	NKX6-1:NR2E3	bone	0.797432	5.50982	6.30725
M00135:M00423	Oct-1:FOXJ2	bone	2.18353	4.12052	6.30405
M00201:M00747	C/EBP:IRF1	bone	2.81191	3.47713	6.28904
M00252:M00252	TATA:TATA	bone	0.717727	5.56436	6.28209
M00113:M00143	CREB:BSAP	bone	2.87412	3.40563	6.27975
M00422:M00744	FOXJ2:POU1F1	bone	2.91908	3.35907	6.27815
M00113:M00428	CREB:E2F-1	bone	2.50852	3.76958	6.2781
M00174:M00707	AP-1:TFIIA	bone	1.82036	4.45466	6.27502
M00192:M00280	GR:RFX1	bone	3.42114	2.85053	6.27167
M00328:M00731	Pax-8:Osf2	bone	3.35042	2.91924	6.26966
M00260:M00477	HLF:FOXO3	bone	0.921644	5.34004	6.26168
M00252:M00484	TATA:Ncx	bone	0.839707	5.4052	6.24491
M00694:M00744	E4F1:POU1F1	bone	3.32669	2.91112	6.23781
M00624:M00641	DBP:HSF	bone	1.5851	4.64905	6.23415
M00423:M00476	FOXJ2:FOXO4	bone	0.848449	5.373	6.22145
M00199:M00626	AP-1:EF-C	bone	2.69828	3.51851	6.21679
M00695:M00707	ETF:TFIIA	bone	3.88957	2.32101	6.21058
M00531:M00626	NERF1a:EF-C	bone	1.69674	4.5134	6.21014
M00118:ME00002	c-Myc/Max:NRL	bone	1.18086	5.01825	6.19911
M00118:M00245	c-Myc/Max:Egr-3	bone	0.834245	5.36332	6.19756
M00205:M00426	GR:E2F	bone	2.20844	3.98668	6.19512
M00322:M00726	c-Myc/Max:USF2	bone	0.788856	5.39874	6.1876
M00245:M00469	Egr-3:AP-2alpha	bone	1.86002	4.3241	6.18412
M00187:M00279	USF:MIF-1	bone	4.07227	2.11139	6.18366
M00136:M00744	Oct-1:POU1F1	bone	1.03489	5.14771	6.1826
M00205:M00291	GR:Freac-3	bone	1.2661	4.90247	6.16857
Motif_pair	TF_pair	Tissue	#NAME?	#NAME?	#NAME?
M00652:M00652	Nrf-1:Nrf-1	bone_marrow	25.8346	1.17609	27.0107
M00122:M00220	USF:SREBP-1	bone_marrow	13.8907	9.27831	23.169
M00652:M00695	Nrf-1:ETF	bone_marrow	16.198	0.153474	16.3515
M00121:M00220	USF:SREBP-1	bone_marrow	11.0157	5.28491	16.3006
M00220:M00220	SREBP-1:SREBP-1	bone_marrow	11.0613	4.44733	15.5086
M00119:M00220	Max:SREBP-1	bone_marrow	8.98131	5.72569	14.707
M00220:M00615	SREBP-1:c-Myc/Max	bone_marrow	9.79782	4.89767	14.6955
M00497:M00652	STAT3:Nrf-1	bone_marrow	6.25599	8.06605	14.322
M00050:M00652	E2F:Nrf-1	bone_marrow	11.5624	1.91474	13.4771
M00655:M00746	PEA3:ELF-1	bone_marrow	4.24105	8.71857	12.9596
M00652:M00694	Nrf-1:E4F1	bone_marrow	9.15944	3.69334	12.8528
M00220:M00726	SREBP-1:USF2	bone_marrow	8.52263	4.30317	12.8258
M00220:M00694	SREBP-1:E4F1	bone_marrow	8.24166	4.46161	12.7033
M00007:M00655	Elk-1:PEA3	bone_marrow	4.06508	8.47277	12.5379
M00217:M00220	USF:SREBP-1	bone_marrow	8.55343	3.86774	12.4212
M00531:M00652	NERF1a:Nrf-1	bone_marrow	4.69122	7.60454	12.2958
M00220:M00236	SREBP-1:Arnt	bone_marrow	7.5967	3.98093	11.5776
M00428:M00652	E2F-1:Nrf-1	bone_marrow	10.5633	0.798836	11.3621
M00121:M00122	USF:USF	bone_marrow	6.86131	4.46091	11.3222
M00118:M00220	c-Myc/Max:SREBP-1	bone_marrow	4.34382	6.69271	11.0365
M00187:M00220	USF:SREBP-1	bone_marrow	7.19122	3.74931	10.9405
M00148:M00690	SRY:AP-3	bone_marrow	4.77672	6.15721	10.9339
M00220:M00483	SREBP-1:ATF6	bone_marrow	6.70736	4.07964	10.787
M00122:M00206	USF:HNF-1	bone_marrow	1.36126	9.15704	10.5183
M00652:M00736	Nrf-1:E2F-1/DP-1	bone_marrow	7.51497	2.91839	10.4334
M00431:M00652	E2F-1:Nrf-1	bone_marrow	8.07971	2.25755	10.3373
M00655:M00658	PEA3:PU.1	bone_marrow	3.59415	6.71426	10.3084
M00220:M00539	SREBP-1:Arnt	bone_marrow	8.21158	2.06814	10.2797
M00423:M00746	FOXJ2:ELF-1	bone_marrow	2.11267	8.1177	10.2304
M00492:M00694	STAT1:E4F1	bone_marrow	5.71498	4.44364	10.1586
M00050:M00492	E2F:STAT1	bone_marrow	6.40098	3.69181	10.0928
M00652:M00740	Nrf-1:Rb/E2F-1/DP-1	bone_marrow	8.06445	2.00546	10.0699
M00119:M00122	Max:USF	bone_marrow	6.38386	3.53567	9.91953
M00188:M00655	AP-1:PEA3	bone_marrow	2.47715	7.41981	9.89696
M00121:M00615	USF:c-Myc/Max	bone_marrow	5.4747	4.34335	9.81805
M00332:M00492	Whn:STAT1	bone_marrow	5.78159	3.89456	9.67615
M00497:M00644	STAT3:LBP-1	bone_marrow	2.81621	6.79262	9.60883
M00471:M00744	TBP:POU1F1	bone_marrow	5.25726	4.3201	9.57736
M00121:M00726	USF:USF2	bone_marrow	5.8803	3.63544	9.51574
M00118:M00615	c-Myc/Max:c-Myc/Max	bone_marrow	3.8881	5.62657	9.51467
M00050:M00737	E2F:E2F-1/DP-2	bone_marrow	7.66081	1.81197	9.47278
M00492:M00652	STAT1:Nrf-1	bone_marrow	2.89868	6.55604	9.45472
M00260:M00496	HLF:STAT1	bone_marrow	2.01338	7.3858	9.39918
M00205:M00260	GR:HLF	bone_marrow	2.16086	7.20896	9.36982
M00121:M00217	USF:USF	bone_marrow	5.90128	3.45521	9.35649
M00122:M00726	USF:USF2	bone_marrow	5.48688	3.86204	9.34892
M00652:M00739	Nrf-1:E2F-4/DP-2	bone_marrow	6.5012	2.84583	9.34703
M00119:M00615	Max:c-Myc/Max	bone_marrow	5.70097	3.63977	9.34074
M00655:M00678	PEA3:Tel-2	bone_marrow	5.42596	3.87244	9.2984
M00122:M00615	USF:c-Myc/Max	bone_marrow	5.05563	4.20895	9.26458
M00427:M00652	E2F:Nrf-1	bone_marrow	6.43778	2.77942	9.2172
M00220:M00338	SREBP-1:ATF	bone_marrow	8.9562	0.225543	9.18174
M00118:M00483	c-Myc/Max:ATF6	bone_marrow	4.09935	5.0681	9.16745
M00737:M00738	E2F-1/DP-2:E2F-4/DP-1	bone_marrow	8.20782	0.914832	9.12265
M00122:M00217	USF:USF	bone_marrow	5.50589	3.61441	9.1203
M00658:M00746	PU.1:ELF-1	bone_marrow	3.61546	5.49858	9.11404
M00007:M00492	Elk-1:STAT1	bone_marrow	5.27894	3.81948	9.09842
M00007:M00731	Elk-1:Osf2	bone_marrow	2.80972	6.24594	9.05566
M00119:M00121	Max:USF	bone_marrow	6.24305	2.76522	9.00827
M00495:M00655	Bach1:PEA3	bone_marrow	2.392	6.5668	8.9588
M00122:M00260	USF:HLF	bone_marrow	1.1292	7.81109	8.94029
M00496:M00510	STAT1:Lhx3	bone_marrow	4.79953	4.133	8.93253
M00008:M00122	Sp1:USF	bone_marrow	4.7479	4.14536	8.89326
M00341:M00652	GABP:Nrf-1	bone_marrow	7.6812	1.19103	8.87223
M00185:M00287	NF-Y:NF-Y	bone_marrow	8.84249	1.73702e-05	8.84251
M00476:M00655	FOXO4:PEA3	bone_marrow	2.13877	6.66299	8.80176
M00426:M00652	E2F:Nrf-1	bone_marrow	5.87644	2.92455	8.80099
M00260:M00672	HLF:TEF	bone_marrow	1.95411	6.81959	8.7737
M00737:M00739	E2F-1/DP-2:E2F-4/DP-2	bone_marrow	7.30889	1.44955	8.75844
M00118:M00121	c-Myc/Max:USF	bone_marrow	4.02715	4.6962	8.72335
M00652:M00738	Nrf-1:E2F-4/DP-1	bone_marrow	6.39514	2.24562	8.64076
M00118:M00726	c-Myc/Max:USF2	bone_marrow	3.50381	5.13133	8.63514
M00050:M00739	E2F:E2F-4/DP-2	bone_marrow	6.54688	2.07344	8.62032
M00206:M00510	HNF-1:Lhx3	bone_marrow	2.83748	5.77211	8.60959
M00119:M00652	Max:Nrf-1	bone_marrow	5.18975	3.39533	8.58508
M00406:M00616	MEF-2:AFP1	bone_marrow	4.15396	4.36575	8.51971
M00122:M00122	USF:USF	bone_marrow	4.38207	4.10604	8.48811
M00119:M00726	Max:USF2	bone_marrow	5.57069	2.85663	8.42732
M00220:M00339	SREBP-1:c-Ets-1	bone_marrow	5.19014	3.23182	8.42196
M00220:M00484	SREBP-1:Ncx	bone_marrow	6.44268	1.94064	8.38332
M00216:M00746	TATA:ELF-1	bone_marrow	3.67287	4.67431	8.34718
M00113:M00652	CREB:Nrf-1	bone_marrow	7.53872	0.76783	8.30655
M00007:M00497	Elk-1:STAT3	bone_marrow	3.34957	4.94579	8.29536
M00220:M00428	SREBP-1:E2F-1	bone_marrow	5.92282	2.36412	8.28694
M00007:M00622	Elk-1:C/EBPgamma	bone_marrow	2.14012	6.13877	8.27889
M00652:M00737	Nrf-1:E2F-1/DP-2	bone_marrow	5.64264	2.63246	8.2751
M00655:M00694	PEA3:E4F1	bone_marrow	3.93921	4.31985	8.25906
M00119:M00217	Max:USF	bone_marrow	5.58898	2.66558	8.25456
M00118:M00217	c-Myc/Max:USF	bone_marrow	3.5175	4.73169	8.24919
M00736:M00739	E2F-1/DP-1:E2F-4/DP-2	bone_marrow	7.4444	0.803791	8.24819
M00339:M00658	c-Ets-1:PU.1	bone_marrow	5.60604	2.63041	8.23645
M00225:M00691	STAT3:ATF-1	bone_marrow	2.94615	5.26955	8.2157
M00462:M00746	GATA-6:ELF-1	bone_marrow	2.82822	5.38745	8.21567
M00223:M00652	STATx:Nrf-1	bone_marrow	6.13152	2.0783	8.20982
M00025:M00341	Elk-1:GABP	bone_marrow	7.6177	0.580074	8.19777
M00185:M00492	NF-Y:STAT1	bone_marrow	5.49865	2.69034	8.18899
M00194:M00733	NF-kappaB:SMAD-4	bone_marrow	4.04144	4.14068	8.18212
M00483:M00652	ATF6:Nrf-1	bone_marrow	6.3032	1.87334	8.17654
M00736:M00737	E2F-1/DP-1:E2F-1/DP-2	bone_marrow	7.37449	0.795424	8.16991
M00236:M00483	Arnt:ATF6	bone_marrow	4.58694	3.58097	8.16791
M00118:M00236	c-Myc/Max:Arnt	bone_marrow	2.69305	5.44111	8.13416
M00007:M00157	Elk-1:RORalpha2	bone_marrow	1.78255	6.32145	8.104
M00121:M00236	USF:Arnt	bone_marrow	4.44987	3.64621	8.09608
M00025:M00076	Elk-1:GATA-2	bone_marrow	6.77732	1.28263	8.05995
M00007:M00733	Elk-1:SMAD-4	bone_marrow	3.28602	4.76405	8.05007
M00615:M00726	c-Myc/Max:USF2	bone_marrow	4.14045	3.87176	8.01221
M00007:M00678	Elk-1:Tel-2	bone_marrow	3.29886	4.70075	7.99961
M00122:M00187	USF:USF	bone_marrow	4.1914	3.72202	7.91342
M00284:M00639	TCF11/MafG:HNF-6	bone_marrow	3.48202	4.43027	7.91229
M00236:M00615	Arnt:c-Myc/Max	bone_marrow	3.43766	4.44142	7.87908
M00109:M00205	C/EBPbeta:GR	bone_marrow	2.22835	5.63386	7.86221
M00179:M00652	CRE-BP1:Nrf-1	bone_marrow	6.85659	0.999683	7.85627
M00156:M00291	RORalpha1:Freac-3	bone_marrow	3.04628	4.80123	7.84751
M00279:M00695	MIF-1:ETF	bone_marrow	4.02794	3.81685	7.84479
M00217:M00615	USF:c-Myc/Max	bone_marrow	4.15826	3.67972	7.83798
M00220:M00698	SREBP-1:HEB	bone_marrow	3.63507	4.19345	7.82852
M00260:M00410	HLF:SOX-9	bone_marrow	2.32199	5.50617	7.82816
M00050:M00738	E2F:E2F-4/DP-1	bone_marrow	7.01039	0.815554	7.82594
M00425:M00737	E2F:E2F-1/DP-2	bone_marrow	7.15636	0.596826	7.75319
M00187:M00483	USF:ATF6	bone_marrow	5.27956	2.46385	7.74341
M00423:M00731	FOXJ2:Osf2	bone_marrow	2.4121	5.32081	7.73291
M00050:M00740	E2F:Rb/E2F-1/DP-1	bone_marrow	6.31366	1.39901	7.71267
M00695:M00738	ETF:E2F-4/DP-1	bone_marrow	7.61776	0.0889195	7.70668
M00188:M00691	AP-1:ATF-1	bone_marrow	5.52236	2.17467	7.69703
M00122:M00236	USF:Arnt	bone_marrow	4.47461	3.2203	7.69491
M00121:M00694	USF:E4F1	bone_marrow	4.93974	2.73015	7.66989
M00006:M00616	MEF-2:AFP1	bone_marrow	3.42098	4.24007	7.66105
M00655:M00655	PEA3:PEA3	bone_marrow	3.04734	4.57499	7.62233
M00121:M00539	USF:Arnt	bone_marrow	5.2036	2.38309	7.58669
M00130:M00731	FOXD3:Osf2	bone_marrow	3.60767	3.95205	7.55972
M00045:M00492	E4BP4:STAT1	bone_marrow	1.98718	5.52503	7.51221
M00122:M00539	USF:Arnt	bone_marrow	4.76355	2.74675	7.5103
M00007:M00340	Elk-1:c-Ets-2	bone_marrow	3.19276	4.28693	7.47969
M00006:M00423	MEF-2:FOXJ2	bone_marrow	3.12725	4.33067	7.45792
M00738:M00739	E2F-4/DP-1:E2F-4/DP-2	bone_marrow	6.28419	1.17174	7.45593
M00045:M00672	E4BP4:TEF	bone_marrow	2.1524	5.29366	7.44606
M00431:M00737	E2F-1:E2F-1/DP-2	bone_marrow	7.02555	0.419816	7.44537
M00499:M00655	STAT5A:PEA3	bone_marrow	2.92363	4.52043	7.44406
M00478:M00655	Cdc5:PEA3	bone_marrow	2.02204	5.41525	7.43729
M00050:M00736	E2F:E2F-1/DP-1	bone_marrow	6.2041	1.20757	7.41167
M00451:M00647	NKX3A:LXR	bone_marrow	3.57468	3.809	7.38368
M00116:M00205	C/EBPalpha:GR	bone_marrow	1.81953	5.55888	7.37841
M00007:M00188	Elk-1:AP-1	bone_marrow	2.07315	5.29721	7.37036
M00050:M00431	E2F:E2F-1	bone_marrow	6.97332	0.395847	7.36917
M00456:M00532	FAC1:RP58	bone_marrow	4.53308	2.8112	7.34428
M00220:M00340	SREBP-1:c-Ets-2	bone_marrow	4.26589	3.05756	7.32345
M00492:M00738	STAT1:E2F-4/DP-1	bone_marrow	4.48825	2.82517	7.31342
M00122:M00694	USF:E4F1	bone_marrow	4.598	2.68909	7.28709
M00496:M00672	STAT1:TEF	bone_marrow	2.90587	4.37003	7.2759
M00220:M00733	SREBP-1:SMAD-4	bone_marrow	3.68439	3.56822	7.25261
M00121:M00187	USF:USF	bone_marrow	3.77924	3.43607	7.21531
M00539:M00615	Arnt:c-Myc/Max	bone_marrow	4.26583	2.94641	7.21224
M00496:M00639	STAT1:HNF-6	bone_marrow	2.96058	4.24454	7.20512
M00050:M00695	E2F:ETF	bone_marrow	7.14618	0.0159573	7.16214
M00695:M00740	ETF:Rb/E2F-1/DP-1	bone_marrow	7.06694	0.0887414	7.15568
M00191:M00220	ER:SREBP-1	bone_marrow	5.40219	1.74982	7.15201
M00160:M00690	SRY:AP-3	bone_marrow	2.39618	4.70248	7.09866
M00451:M00746	NKX3A:ELF-1	bone_marrow	3.29453	3.80152	7.09605
M00039:M00220	CREB:SREBP-1	bone_marrow	6.98279	0.102019	7.08481
M00736:M00738	E2F-1/DP-1:E2F-4/DP-1	bone_marrow	6.45099	0.621927	7.07292
M00118:M00187	c-Myc/Max:USF	bone_marrow	1.87616	5.1902	7.06636
M00007:M00179	Elk-1:CRE-BP1	bone_marrow	5.73452	1.31735	7.05187
M00339:M00484	c-Ets-1:Ncx	bone_marrow	4.99137	2.03445	7.02582
M00492:M00497	STAT1:STAT3	bone_marrow	3.59934	3.41216	7.0115
M00119:M00539	Max:Arnt	bone_marrow	4.99319	2.01308	7.00627
M00118:M00694	c-Myc/Max:E4F1	bone_marrow	3.99249	3.01097	7.00346
M00119:M00236	Max:Arnt	bone_marrow	4.57468	2.42823	7.00291
M00423:M00742	FOXJ2:HFH-4	bone_marrow	3.83271	3.13318	6.96589
M00484:M00492	Ncx:STAT1	bone_marrow	5.491	1.47063	6.96163
M00045:M00437	E4BP4:CHX10	bone_marrow	3.7979	3.15837	6.95627
M00052:M00220	NF-kappaB_(p65):SREBP-1	bone_marrow	3.10735	3.84879	6.95614
M00007:M00339	Elk-1:c-Ets-1	bone_marrow	2.39381	4.55312	6.94693
M00025:M00492	Elk-1:STAT1	bone_marrow	5.9358	1.00401	6.93981
M00145:M00699	Brn-2:ICSBP	bone_marrow	2.72586	4.20061	6.92647
M00106:M00118	CDP_CR3+HD:c-Myc/Max	bone_marrow	3.50398	3.42143	6.92541
M00489:M00672	Nkx6-2:TEF	bone_marrow	3.12932	3.79597	6.92529
M00187:M00726	USF:USF2	bone_marrow	2.11612	4.8011	6.91722
M00220:M00246	SREBP-1:Egr-2	bone_marrow	1.88934	5.02653	6.91587
M00424:M00464	NKX6-1:POU3F2	bone_marrow	3.64245	3.27248	6.91493
M00220:M00225	SREBP-1:STAT3	bone_marrow	3.4093	3.48011	6.88941
M00203:M00205	GATA-X:GR	bone_marrow	3.20176	3.66078	6.86254
M00655:M00691	PEA3:ATF-1	bone_marrow	3.34643	3.49675	6.84318
M00190:M00205	C/EBP:GR	bone_marrow	2.42581	4.39329	6.8191
M00118:M00122	c-Myc/Max:USF	bone_marrow	3.64411	3.17257	6.81668
M00076:M00492	GATA-2:STAT1	bone_marrow	6.04953	0.766595	6.81612
M00492:M00655	STAT1:PEA3	bone_marrow	3.90841	2.87753	6.78594
M00025:M00185	Elk-1:NF-Y	bone_marrow	5.60659	1.16211	6.7687
M00118:M00119	c-Myc/Max:Max	bone_marrow	4.32596	2.43389	6.75985
M00341:M00694	GABP:E4F1	bone_marrow	3.56652	3.19196	6.75848
M00425:M00695	E2F:ETF	bone_marrow	6.5775	0.117582	6.69508
M00191:M00726	ER:USF2	bone_marrow	4.65138	2.02486	6.67624
M00187:M00733	USF:SMAD-4	bone_marrow	3.45099	3.22494	6.67593
M00431:M00736	E2F-1:E2F-1/DP-1	bone_marrow	6.45189	0.202136	6.65403
M00007:M00531	Elk-1:NERF1a	bone_marrow	4.99866	1.65515	6.65381
M00160:M00260	SRY:HLF	bone_marrow	1.4839	5.16934	6.65324
M00132:M00436	HNF-1:IPF1	bone_marrow	2.43393	4.21183	6.64576
M00252:M00739	TATA:E2F-4/DP-2	bone_marrow	1.90939	4.73149	6.64088
M00217:M00726	USF:USF2	bone_marrow	4.03576	2.59358	6.62934
M00148:M00456	SRY:FAC1	bone_marrow	4.12636	2.50023	6.62659
M00069:M00122	YY1:USF	bone_marrow	5.14338	1.46253	6.60591
M00083:M00531	MZF1:NERF1a	bone_marrow	3.46745	3.13843	6.60588
M00220:ME00002	SREBP-1:NRL	bone_marrow	1.72074	4.8737	6.59444
M00215:M00428	SRF:E2F-1	bone_marrow	4.71732	1.87264	6.58996
M00160:M00476	SRY:FOXO4	bone_marrow	1.5473	5.04226	6.58956
M00152:M00655	SRF:PEA3	bone_marrow	2.49383	4.09469	6.58852
M00492:M00658	STAT1:PU.1	bone_marrow	3.46222	3.10421	6.56643
M00260:M00437	HLF:CHX10	bone_marrow	1.8008	4.76395	6.56475
M00007:M00694	Elk-1:E4F1	bone_marrow	3.27487	3.28591	6.56078
M00236:M00726	Arnt:USF2	bone_marrow	3.04572	3.49161	6.53733
M00187:M00217	USF:USF	bone_marrow	2.12986	4.39399	6.52385
M00236:M00539	Arnt:Arnt	bone_marrow	4.16049	2.3365	6.49699
M00652:M00691	Nrf-1:ATF-1	bone_marrow	6.24393	0.244756	6.48869
M00187:M00615	USF:c-Myc/Max	bone_marrow	2.49272	3.97335	6.46607
M00050:M00425	E2F:E2F	bone_marrow	5.95641	0.500522	6.45693
M00678:M00746	Tel-2:ELF-1	bone_marrow	2.51434	3.93002	6.44436
M00069:M00220	YY1:SREBP-1	bone_marrow	5.09917	1.33554	6.43471
M00252:M00736	TATA:E2F-1/DP-1	bone_marrow	1.94317	4.48139	6.42456
M00220:M00651	SREBP-1:NF-muE1	bone_marrow	5.94561	0.476452	6.42206
M00220:M00287	SREBP-1:NF-Y	bone_marrow	5.15305	1.25243	6.40548
M00121:M00191	USF:ER	bone_marrow	4.25812	2.14536	6.40348
M00025:M00652	Elk-1:Nrf-1	bone_marrow	6.26293	0.105858	6.36879
M00205:M00423	GR:FOXJ2	bone_marrow	2.57334	3.7948	6.36814
M00737:M00740	E2F-1/DP-2:Rb/E2F-1/DP-1	bone_marrow	4.80952	1.55311	6.36263
M00007:M00751	Elk-1:AML1	bone_marrow	2.17885	4.17506	6.35391
M00007:M00271	Elk-1:AML-1a	bone_marrow	2.17885	4.17506	6.35391
M00652:M00678	Nrf-1:Tel-2	bone_marrow	3.72667	2.61495	6.34162
M00179:M00492	CRE-BP1:STAT1	bone_marrow	4.50459	1.83234	6.33693
M00122:M00483	USF:ATF6	bone_marrow	4.68054	1.64708	6.32762
M00463:M00492	POU3F2:STAT1	bone_marrow	1.77954	4.53983	6.31937
M00059:M00652	YY1:Nrf-1	bone_marrow	5.76812	0.548438	6.31656
M00739:M00740	E2F-4/DP-2:Rb/E2F-1/DP-1	bone_marrow	4.39455	1.90465	6.2992
M00160:M00456	SRY:FAC1	bone_marrow	2.63409	3.65578	6.28987
M00128:M00205	GATA-1:GR	bone_marrow	3.80976	2.46087	6.27063
M00156:M00451	RORalpha1:NKX3A	bone_marrow	1.98104	4.27475	6.25579
M00217:M00236	USF:Arnt	bone_marrow	3.06197	3.18611	6.24808
M00424:M00672	NKX6-1:TEF	bone_marrow	4.50642	1.72685	6.23327
M00179:M00655	CRE-BP1:PEA3	bone_marrow	5.12416	1.10321	6.22737
M00231:M00691	MEF-2:ATF-1	bone_marrow	3.89912	2.32717	6.22629
M00007:M00173	Elk-1:AP-1	bone_marrow	2.13363	4.08091	6.21454
M00177:M00652	CREB:Nrf-1	bone_marrow	5.32998	0.876054	6.20603
M00426:M00695	E2F:ETF	bone_marrow	6.13624	0.0651812	6.20142
M00007:M00183	Elk-1:c-Myb	bone_marrow	2.28503	3.90901	6.19404
M00437:M00496	CHX10:STAT1	bone_marrow	2.80429	3.38811	6.1924
M00222:M00415	Hand1/E47:AREB6	bone_marrow	2.98237	3.19623	6.1786
M00007:M00644	Elk-1:LBP-1	bone_marrow	1.71505	4.44832	6.16337
Motif_pair	TF_pair	Tissue	#NAME?	#NAME?	#NAME?
M00644:M00695	LBP-1:ETF	brain	14.0981	8.7751	22.8732
M00293:M00471	Freac-7:TBP	brain	3.25286	17.8962	21.1491
M00469:M00695	AP-2alpha:ETF	brain	10.0414	8.97053	19.0119
M00096:M00201	Pbx-1:C/EBP	brain	4.21594	14.741	18.9569
M00232:M00291	MEF-2:Freac-3	brain	2.32074	16.4671	18.7878
M00646:M00721	LF-A1:CACCC-binding_factor	brain	4.64665	13.9431	18.5897
M00695:M00695	ETF:ETF	brain	16.5607	1.9333	18.494
M00279:M00701	MIF-1:SMAD-3	brain	3.74793	14.2192	17.9671
M00634:M00701	GCM:SMAD-3	brain	3.72429	13.693	17.4173
M00077:M00649	GATA-3:MAZ	brain	3.0429	14.2004	17.2433
M00162:M00489	Oct-1:Nkx6-2	brain	3.71737	12.3617	16.0791
M00245:M00701	Egr-3:SMAD-3	brain	4.31542	11.7291	16.0445
M00412:M00701	AREB6:SMAD-3	brain	3.42628	12.2703	15.6966
M00162:M00293	Oct-1:Freac-7	brain	2.31024	13.1399	15.4501
M00256:M00687	NRSF:alpha-CP1	brain	2.70386	12.6899	15.3938
M00246:M00701	Egr-2:SMAD-3	brain	4.83957	10.1175	14.9571
M00106:M00293	CDP_CR3+HD:Freac-7	brain	2.32806	12.6248	14.9529
M00102:M00133	CDP:Tst-1	brain	5.89467	9.05342	14.9481
M00471:M00489	TBP:Nkx6-2	brain	3.79063	10.8684	14.659
M00045:M00291	E4BP4:Freac-3	brain	2.34658	12.2182	14.5648
M00136:M00745	Oct-1:LEF-1	brain	2.69035	11.8357	14.526
M00133:M00190	Tst-1:C/EBP	brain	5.54111	8.86139	14.4025
M00039:M00444	CREB:VDR	brain	4.38965	9.9977	14.3873
M00124:M00201	Pbx1b:C/EBP	brain	2.59896	11.7487	14.3477
M00127:M00646	GATA-1:LF-A1	brain	4.11759	10.1977	14.3153
M00106:M00672	CDP_CR3+HD:TEF	brain	2.50347	11.7817	14.2852
M00437:M00480	CHX10:LUN-1	brain	2.13263	12.0301	14.1627
M00258:M00291	ISRE:Freac-3	brain	2.29262	11.8327	14.1253
M00245:M00721	Egr-3:CACCC-binding_factor	brain	6.94312	6.78507	13.7282
M00076:M00155	GATA-2:ARP-1	brain	3.49194	10.1797	13.6716
M00201:M00499	C/EBP:STAT5A	brain	3.5568	10.1086	13.6654
M00644:M00698	LBP-1:HEB	brain	9.60147	3.99909	13.6006
M00201:M00498	C/EBP:STAT4	brain	3.0763	10.5032	13.5795
M00175:M00695	AP-4:ETF	brain	5.85222	7.62966	13.4819
M00117:M00133	C/EBPbeta:Tst-1	brain	2.558	10.8106	13.3686
M00126:M00257	GATA-1:RREB-1	brain	2.70787	10.6041	13.312
M00293:M00293	Freac-7:Freac-7	brain	1.96715	11.3313	13.2985
M00076:M00491	GATA-2:MAZR	brain	3.47563	9.77152	13.2472
M00126:M00649	GATA-1:MAZ	brain	2.53955	10.6297	13.1692
M00287:M00444	NF-Y:VDR	brain	6.16099	6.91253	13.0735
M00096:M00463	Pbx-1:POU3F2	brain	1.98754	11.0685	13.056
M00291:M00410	Freac-3:SOX-9	brain	2.37645	10.6373	13.0137
M00243:M00701	Egr-1:SMAD-3	brain	4.68514	8.30364	12.9888
M00257:M00526	RREB-1:GCNF	brain	5.03435	7.9353	12.9696
M00284:M00293	TCF11/MafG:Freac-7	brain	3.40165	9.53717	12.9388
M00437:M00701	CHX10:SMAD-3	brain	2.71925	10.2094	12.9287
M00220:M00701	SREBP-1:SMAD-3	brain	3.1125	9.81173	12.9242
M00178:M00444	CREB:VDR	brain	3.32813	9.59029	12.9184
M00470:M00695	AP-2gamma:ETF	brain	8.52716	4.2471	12.7743
M00216:M00707	TATA:TFIIA	brain	2.53709	10.2078	12.7449
M00281:M00626	RFX1:EF-C	brain	2.10249	10.3616	12.4641
M00045:M00471	E4BP4:TBP	brain	2.81899	9.63544	12.4544
M00512:M00701	PPARG:SMAD-3	brain	2.91735	9.48593	12.4033
M00127:M00671	GATA-1:TCF-4	brain	4.17629	8.18723	12.3635
M00106:M00249	CDP_CR3+HD:CHOP-C/EBPalpha	brain	4.18299	8.17461	12.3576
M00256:M00646	NRSF:LF-A1	brain	3.44226	8.89	12.3323
M00160:M00478	SRY:Cdc5	brain	2.96567	9.31633	12.282
M00249:M00251	CHOP-C/EBPalpha:XBP-1	brain	1.97505	10.2796	12.2546
M00281:M00701	RFX1:SMAD-3	brain	2.59787	9.61869	12.2166
M00162:M00471	Oct-1:TBP	brain	4.03013	8.10809	12.1382
M00245:M00665	Egr-3:Sp3	brain	5.0929	7.00448	12.0974
M00176:M00695	AP-4:ETF	brain	6.1841	5.85875	12.0428
M00249:M00690	CHOP-C/EBPalpha:AP-3	brain	4.10459	7.93515	12.0397
M00437:M00687	CHX10:alpha-CP1	brain	5.36753	6.66229	12.0298
M00698:M00706	HEB:TFII-I	brain	4.62713	7.39839	12.0255
M00084:M00644	MZF1:LBP-1	brain	3.57702	8.42013	11.9972
M00045:M00102	E4BP4:CDP	brain	2.13738	9.79675	11.9341
M00066:M00293	Tal-1alpha/E47:Freac-7	brain	1.59001	10.3107	11.9007
M00059:M00231	YY1:MEF-2	brain	1.87238	9.99796	11.8703
M00136:M00701	Oct-1:SMAD-3	brain	2.06381	9.75889	11.8227
M00477:M00494	FOXO3:STAT6	brain	4.31075	7.40884	11.7196
M00116:M00133	C/EBPalpha:Tst-1	brain	4.19284	7.35823	11.5511
M00102:M00717	CDP:Pax-8	brain	2.35013	9.14416	11.4943
M00650:M00695	MTF-1:ETF	brain	6.70527	4.78294	11.4882
M00145:M00203	Brn-2:GATA-X	brain	2.6368	8.84871	11.4855
M00672:M00742	TEF:HFH-4	brain	2.73181	8.75089	11.4827
M00220:M00649	SREBP-1:MAZ	brain	3.33097	8.13448	11.4655
M00102:M00162	CDP:Oct-1	brain	3.06958	8.39437	11.464
M00650:M00733	MTF-1:SMAD-4	brain	2.85394	8.59542	11.4494
M00447:M00646	AR:LF-A1	brain	2.84972	8.59824	11.448
M00406:M00724	MEF-2:HNF-3alpha	brain	2.54689	8.90031	11.4472
M00469:M00644	AP-2alpha:LBP-1	brain	5.05171	6.35061	11.4023
M00471:M00510	TBP:Lhx3	brain	3.92741	7.46252	11.3899
M00201:M00665	C/EBP:Sp3	brain	2.39082	8.99433	11.3851
M00634:M00733	GCM:SMAD-4	brain	6.47542	4.89027	11.3657
M00424:M00471	NKX6-1:TBP	brain	2.54015	8.81219	11.3523
M00293:ME00002	Freac-7:NRL	brain	1.68598	9.64809	11.3341
M00413:M00701	AREB6:SMAD-3	brain	4.88769	6.42509	11.3128
M00293:M00436	Freac-7:IPF1	brain	3.08644	8.20659	11.293
M00133:M00724	Tst-1:HNF-3alpha	brain	3.19857	8.07882	11.2774
M00065:M00293	Tal-1beta/E47:Freac-7	brain	1.43886	9.81985	11.2587
M00476:M00494	FOXO4:STAT6	brain	3.28555	7.92426	11.2098
M00117:M00724	C/EBPbeta:HNF-3alpha	brain	2.13806	9.06384	11.2019
M00410:M00724	SOX-9:HNF-3alpha	brain	4.08121	7.1077	11.1889
M00246:M00721	Egr-2:CACCC-binding_factor	brain	6.54557	4.62076	11.1663
M00148:M00210	SRY:OCT-x	brain	5.29063	5.85628	11.1469
M00126:M00634	GATA-1:GCM	brain	1.49622	9.62023	11.1165
M00185:M00256	NF-Y:NRSF	brain	4.6916	6.42052	11.1121
M00499:M00671	STAT5A:TCF-4	brain	2.60317	8.5084	11.1116
M00178:M00293	CREB:Freac-7	brain	1.72204	9.37974	11.1018
M00138:M00464	Oct-1:POU3F2	brain	3.86245	7.2356	11.0981
M00138:M00293	Oct-1:Freac-7	brain	5.26025	5.82738	11.0876
M00474:M00493	FOXO1:STAT5A	brain	3.93692	7.11033	11.0473
M00096:M00326	Pbx-1:Pax-1	brain	1.75432	9.25877	11.0131
M00437:M00477	CHX10:FOXO3	brain	4.00049	6.99066	10.9912
M00102:M00463	CDP:POU3F2	brain	2.58163	8.37879	10.9604
M00410:M00456	SOX-9:FAC1	brain	3.25666	7.68003	10.9367
M00220:M00444	SREBP-1:VDR	brain	4.34265	6.54576	10.8884
M00493:M00747	STAT5A:IRF1	brain	3.13287	7.754	10.8869
M00005:M00721	AP-4:CACCC-binding_factor	brain	4.30604	6.50719	10.8132
M00221:M00256	SREBP-1:NRSF	brain	4.38563	6.39721	10.7828
M00184:M00706	MyoD:TFII-I	brain	3.24649	7.53219	10.7787
M00338:M00444	ATF:VDR	brain	3.91743	6.77292	10.6904
M00260:M00293	HLF:Freac-7	brain	1.82372	8.82043	10.6441
M00407:M00489	RSRFC4:Nkx6-2	brain	2.61183	8.03147	10.6433
M00249:M00249	CHOP-C/EBPalpha:CHOP-C/EBPalpha	brain	2.15841	8.45363	10.612
M00256:M00257	NRSF:RREB-1	brain	2.38488	8.21301	10.5979
M00045:M00289	E4BP4:HFH-3	brain	2.56881	7.99899	10.5678
M00665:M00721	Sp3:CACCC-binding_factor	brain	3.38266	7.17386	10.5565
M00152:M00701	SRF:SMAD-3	brain	2.82287	7.7163	10.5392
M00284:M00406	TCF11/MafG:MEF-2	brain	1.72097	8.81467	10.5356
M00201:M00687	C/EBP:alpha-CP1	brain	2.25514	8.2463	10.5014
M00672:M00724	TEF:HNF-3alpha	brain	2.49836	8.00035	10.4987
M00162:M00195	Oct-1:Oct-1	brain	2.5108	7.98239	10.4932
M00407:M00510	RSRFC4:Lhx3	brain	2.1449	8.31595	10.4609
M00289:M00410	HFH-3:SOX-9	brain	3.64429	6.80641	10.4507
M00133:M00510	Tst-1:Lhx3	brain	2.35832	8.07479	10.4331
M00410:M00672	SOX-9:TEF	brain	2.34453	8.06564	10.4102
M00185:M00444	NF-Y:VDR	brain	3.01742	7.37649	10.3939
M00616:M00742	AFP1:HFH-4	brain	3.4961	6.87699	10.3731
M00162:M00248	Oct-1:Oct-1	brain	2.87564	7.48083	10.3565
M00148:M00454	SRY:MRF-2	brain	3.46971	6.88511	10.3548
M00243:M00469	Egr-1:AP-2alpha	brain	3.91642	6.42966	10.3461
M00416:M00423	Cart-1:FOXJ2	brain	1.99195	8.34933	10.3413
M00137:M00249	Oct-1:CHOP-C/EBPalpha	brain	1.74394	8.59489	10.3388
M00109:M00291	C/EBPbeta:Freac-3	brain	2.37104	7.92906	10.3001
M00192:M00733	GR:SMAD-4	brain	4.52362	5.77072	10.2943
M00083:M00416	MZF1:Cart-1	brain	1.42397	8.86396	10.2879
M00289:M00454	HFH-3:MRF-2	brain	3.75249	6.53088	10.2834
M00256:M00444	NRSF:VDR	brain	2.47236	7.80884	10.2812
M00071:M00701	E47:SMAD-3	brain	2.72283	7.54555	10.2684
M00281:M00437	RFX1:CHX10	brain	4.19442	6.0726	10.267
M00249:M00687	CHOP-C/EBPalpha:alpha-CP1	brain	2.12897	8.13575	10.2647
M00109:M00257	C/EBPbeta:RREB-1	brain	1.92971	8.32875	10.2585
M00128:M00745	GATA-1:LEF-1	brain	1.97899	8.27218	10.2512
M00155:M00293	ARP-1:Freac-7	brain	1.12901	9.0942	10.2232
M00410:M00422	SOX-9:FOXJ2	brain	1.60921	8.58038	10.1896
M00162:M00201	Oct-1:C/EBP	brain	2.31788	7.86328	10.1812
M00322:M00695	c-Myc/Max:ETF	brain	7.40366	2.77308	10.1767
M00644:M00733	LBP-1:SMAD-4	brain	3.09561	7.0782	10.1738
M00083:M00480	MZF1:LUN-1	brain	2.8467	7.31866	10.1654
M00407:M00437	RSRFC4:CHX10	brain	3.69997	6.43421	10.1342
M00138:M00291	Oct-1:Freac-3	brain	2.69478	7.43033	10.1251
M00148:M00699	SRY:ICSBP	brain	2.77825	7.34095	10.1192
M00083:M00721	MZF1:CACCC-binding_factor	brain	2.7882	7.32468	10.1129
M00279:M00293	MIF-1:Freac-7	brain	1.41885	8.69276	10.1116
M00646:M00646	LF-A1:LF-A1	brain	2.45763	7.64152	10.0991
M00626:M00721	EF-C:CACCC-binding_factor	brain	4.94704	5.12338	10.0704
M00045:M00138	E4BP4:Oct-1	brain	1.59102	8.45089	10.0419
M00526:M00649	GCNF:MAZ	brain	3.01368	7.02292	10.0366
M00106:M00291	CDP_CR3+HD:Freac-3	brain	2.33105	7.70224	10.0333
M00085:M00644	ZID:LBP-1	brain	3.75225	6.27518	10.0274
M00024:M00695	E2F:ETF	brain	6.47444	3.538	10.0124
M00006:M00616	MEF-2:AFP1	brain	2.53516	7.45456	9.98972
M00130:M00293	FOXD3:Freac-7	brain	2.64011	7.304	9.94411
M00284:M00437	TCF11/MafG:CHX10	brain	4.40597	5.53633	9.9423
M00201:M00463	C/EBP:POU3F2	brain	2.04315	7.88526	9.92841
M00410:M00464	SOX-9:POU3F2	brain	3.23261	6.68657	9.91918
M00437:M00489	CHX10:Nkx6-2	brain	3.06914	6.84999	9.91913
M00477:M00493	FOXO3:STAT5A	brain	3.21919	6.69621	9.9154
M00695:M00706	ETF:TFII-I	brain	7.42235	2.49165	9.914
M00041:M00444	CRE-BP1/c-Jun:VDR	brain	4.23732	5.6686	9.90592
M00098:M00342	Pax-2:Oct-1	brain	2.28905	7.60859	9.89764
M00256:M00287	NRSF:NF-Y	brain	2.94799	6.92584	9.87383
M00109:M00410	C/EBPbeta:SOX-9	brain	1.98807	7.87035	9.85842
M00281:M00731	RFX1:Osf2	brain	2.69734	7.15901	9.85635
M00210:M00454	OCT-x:MRF-2	brain	1.71805	8.10064	9.81869
M00157:M00423	RORalpha2:FOXJ2	brain	2.41556	7.39833	9.81389
M00418:M00695	TGIF:ETF	brain	4.75792	5.04034	9.79826
M00258:M00499	ISRE:STAT5A	brain	2.37091	7.41473	9.78564
M00476:M00493	FOXO4:STAT5A	brain	2.71954	7.05691	9.77645
M00468:M00531	AP-2rep:NERF1a	brain	3.36547	6.39676	9.76223
M00147:M00437	HSF2:CHX10	brain	1.21145	8.54835	9.7598
M00083:M00526	MZF1:GCNF	brain	1.914	7.83065	9.74465
M00005:M00033	AP-4:p300	brain	1.98642	7.75789	9.74431
M00652:M00695	Nrf-1:ETF	brain	8.30907	1.4212	9.73027
M00447:M00691	AR:ATF-1	brain	1.87468	7.84594	9.72062
M00126:M00256	GATA-1:NRSF	brain	1.85346	7.85488	9.70834
M00418:M00650	TGIF:MTF-1	brain	2.42384	7.28159	9.70543
M00291:M00724	Freac-3:HNF-3alpha	brain	3.37589	6.32605	9.70194
M00130:M00201	FOXD3:C/EBP	brain	1.92282	7.77125	9.69407
M00201:M00422	C/EBP:FOXJ2	brain	1.96575	7.71811	9.68386
M00147:M00257	HSF2:RREB-1	brain	1.5225	8.15185	9.67435
M00160:M00699	SRY:ICSBP	brain	2.73582	6.9264	9.66222
M00095:M00195	CDP:Oct-1	brain	1.84442	7.81387	9.65829
M00127:M00326	GATA-1:Pax-1	brain	1.73614	7.90212	9.63826
M00185:M00232	NF-Y:MEF-2	brain	2.07169	7.56229	9.63398
M00215:M00257	SRF:RREB-1	brain	3.86183	5.74348	9.60531
M00293:M00410	Freac-7:SOX-9	brain	2.59723	7.00792	9.60515
M00130:M00471	FOXD3:TBP	brain	3.5974	6.00672	9.60412
M00083:M00496	MZF1:STAT1	brain	3.04104	6.55552	9.59656
M00291:M00640	Freac-3:HOXA4	brain	2.49846	7.0723	9.57076
M00190:M00639	C/EBP:HNF-6	brain	2.34519	7.22255	9.56774
M00130:M00462	FOXD3:GATA-6	brain	3.37813	6.16878	9.54691
M00083:M00160	MZF1:SRY	brain	2.04576	7.47803	9.52379
M00157:M00499	RORalpha2:STAT5A	brain	2.91583	6.59535	9.51118
M00005:M00083	AP-4:MZF1	brain	2.81527	6.66489	9.48016
M00191:M00695	ER:ETF	brain	2.82071	6.63729	9.458
M00424:M00750	NKX6-1:HMG_IY	brain	3.66028	5.79552	9.4558
M00105:M00203	CDP_CR3:GATA-X	brain	2.63981	6.81099	9.4508
M00245:M00469	Egr-3:AP-2alpha	brain	3.35619	6.09237	9.44856
M00194:M00644	NF-kappaB:LBP-1	brain	2.39912	7.03748	9.4366
M00159:M00291	C/EBP:Freac-3	brain	4.88504	4.54725	9.43229
M00248:M00745	Oct-1:LEF-1	brain	1.81145	7.61977	9.43122
M00478:M00493	Cdc5:STAT5A	brain	2.7503	6.65896	9.40926
M00109:M00249	C/EBPbeta:CHOP-C/EBPalpha	brain	2.5505	6.85491	9.40541
M00493:M00494	STAT5A:STAT6	brain	2.08024	7.28466	9.3649
M00733:M00738	SMAD-4:E2F-4/DP-1	brain	4.35019	5.01205	9.36224
M00510:M00724	Lhx3:HNF-3alpha	brain	2.32711	7.02845	9.35556
M00045:M00130	E4BP4:FOXD3	brain	2.53118	6.8237	9.35488
M00128:M00249	GATA-1:CHOP-C/EBPalpha	brain	1.54424	7.80973	9.35397
M00133:M00451	Tst-1:NKX3A	brain	2.46702	6.85761	9.32463
M00287:M00745	NF-Y:LEF-1	brain	2.33982	6.9656	9.30542
M00291:M00292	Freac-3:Freac-4	brain	1.9966	7.28159	9.27819
M00251:M00278	XBP-1:Lmo2_complex	brain	2.17194	7.10049	9.27243
M00221:M00626	SREBP-1:EF-C	brain	2.84058	6.41497	9.25555
M00123:M00293	c-Myc/Max:Freac-7	brain	1.67227	7.57735	9.24962
M00136:M00291	Oct-1:Freac-3	brain	2.92627	6.32186	9.24813
M00152:M00423	SRF:FOXJ2	brain	1.87231	7.37466	9.24697
M00006:M00471	MEF-2:TBP	brain	2.50641	6.72946	9.23587
M00160:M00437	SRY:CHX10	brain	3.21092	6.01769	9.22861
M00278:M00632	Lmo2_complex:GATA-4	brain	3.19359	6.01928	9.21287
M00127:M00649	GATA-1:MAZ	brain	1.81322	7.3993	9.21252
M00236:M00701	Arnt:SMAD-3	brain	3.16561	6.0137	9.17931
M00024:M00672	E2F:TEF	brain	2.0981	7.07723	9.17533
M00148:M00423	SRY:FOXJ2	brain	4.31268	4.8626	9.17528
M00513:M00649	ATF3:MAZ	brain	2.99885	6.16721	9.16606
M00121:M00437	USF:CHX10	brain	2.14022	7.0101	9.15032
M00338:M00695	ATF:ETF	brain	6.21876	2.9187	9.13746
M00237:M00245	AhR/Arnt:Egr-3	brain	4.27101	4.85375	9.12476
M00258:M00289	ISRE:HFH-3	brain	1.80885	7.28221	9.09106
M00410:M00671	SOX-9:TCF-4	brain	2.67394	6.41045	9.08439
M00293:M00454	Freac-7:MRF-2	brain	3.13383	5.92619	9.06002
M00133:M00133	Tst-1:Tst-1	brain	1.68923	7.36189	9.05112
M00190:M00260	C/EBP:HLF	brain	2.51799	6.52692	9.04491
M00145:M00423	Brn-2:FOXJ2	brain	3.62926	5.39899	9.02825
M00485:M00724	Nkx2-2:HNF-3alpha	brain	3.24259	5.78363	9.02622
M00423:M00489	FOXJ2:Nkx6-2	brain	3.73189	5.28147	9.01336
M00134:M00437	HNF-4:CHX10	brain	1.90459	7.1087	9.01329
M00162:M00451	Oct-1:NKX3A	brain	1.72924	7.28221	9.01145
M00422:M00493	FOXJ2:STAT5A	brain	2.63078	6.37251	9.00329
M00138:M00437	Oct-1:CHX10	brain	3.28813	5.71462	9.00275
M00257:M00346	RREB-1:GATA-1	brain	1.50884	7.49	8.99884
M00083:M00257	MZF1:RREB-1	brain	3.10355	5.89343	8.99698
M00499:M00510	STAT5A:Lhx3	brain	4.92721	4.06959	8.9968
M00033:M00083	p300:MZF1	brain	2.43695	6.5532	8.99015
M00045:M00201	E4BP4:C/EBP	brain	1.37866	7.58555	8.96421
M00130:M00203	FOXD3:GATA-X	brain	2.5238	6.43822	8.96202
M00104:M00649	CDP_CR1:MAZ	brain	2.70033	6.25127	8.9516
M00477:M00699	FOXO3:ICSBP	brain	2.47068	6.47653	8.94721
M00289:M00511	HFH-3:ERR_alpha	brain	1.45959	7.48413	8.94372
M00033:M00256	p300:NRSF	brain	3.0891	5.84315	8.93225
M00201:M00290	C/EBP:Freac-2	brain	2.11442	6.81665	8.93107
M00005:M00649	AP-4:MAZ	brain	3.15359	5.76186	8.91545
M00634:M00738	GCM:E2F-4/DP-1	brain	2.53412	6.36973	8.90385
M00279:M00733	MIF-1:SMAD-4	brain	2.78208	6.12153	8.90361
M00422:M00454	FOXJ2:MRF-2	brain	2.01681	6.86078	8.87759
M00291:M00346	Freac-3:GATA-1	brain	2.78652	6.07994	8.86646
M00422:M00494	FOXJ2:STAT6	brain	1.79308	7.0723	8.86538
M00127:M00256	GATA-1:NRSF	brain	1.74924	7.09589	8.84513
M00454:M00724	MRF-2:HNF-3alpha	brain	2.18467	6.64131	8.82598
M00123:M00155	c-Myc/Max:ARP-1	brain	5.08855	3.72317	8.81172
M00024:M00468	E2F:AP-2rep	brain	3.57189	5.23579	8.80768
M00232:M00724	MEF-2:HNF-3alpha	brain	2.06079	6.73785	8.79864
M00106:M00342	CDP_CR3+HD:Oct-1	brain	1.89921	6.88738	8.78659
M00332:M00701	Whn:SMAD-3	brain	5.81069	2.97309	8.78378
M00425:M00733	E2F:SMAD-4	brain	3.51715	5.24769	8.76484
M00133:M00415	Tst-1:AREB6	brain	3.76957	4.99096	8.76053
M00216:M00444	TATA:VDR	brain	1.44714	7.30924	8.75638
M00117:M00644	C/EBPbeta:LBP-1	brain	2.57545	6.17937	8.75482
M00037:M00437	NF-E2:CHX10	brain	7.30443	1.44047	8.7449
M00130:M00437	FOXD3:CHX10	brain	3.77763	4.96301	8.74064
M00117:M00454	C/EBPbeta:MRF-2	brain	1.71457	7.01541	8.72998
M00033:M00496	p300:STAT1	brain	2.33747	6.36435	8.70182
M00162:ME00002	Oct-1:NRL	brain	2.31465	6.38318	8.69783
M00128:M00671	GATA-1:TCF-4	brain	3.32559	5.35481	8.6804
M00116:M00724	C/EBPalpha:HNF-3alpha	brain	2.90478	5.7747	8.67948
M00699:M00724	ICSBP:HNF-3alpha	brain	2.44274	6.23421	8.67695
M00326:M00751	Pax-1:AML1	brain	1.39024	7.27758	8.66782
M00271:M00326	AML-1a:Pax-1	brain	1.39024	7.27758	8.66782
M00338:M00491	ATF:MAZR	brain	7.6837	0.973711	8.65741
M00203:M00251	GATA-X:XBP-1	brain	2.33581	6.32041	8.65622
M00190:M00724	C/EBP:HNF-3alpha	brain	2.83962	5.80843	8.64805
M00002:M00186	E47:SRF	brain	1.80855	6.83898	8.64753
M00201:M00289	C/EBP:HFH-3	brain	1.63668	7.00919	8.64587
M00148:M00701	SRY:SMAD-3	brain	2.74258	5.88993	8.63251
M00526:M00531	GCNF:NERF1a	brain	3.97646	4.65258	8.62904
M00136:M00477	Oct-1:FOXO3	brain	1.6215	6.99644	8.61794
M00096:M00646	Pbx-1:LF-A1	brain	2.71289	5.90096	8.61385
M00484:M00717	Ncx:Pax-8	brain	2.22858	6.38425	8.61283
M00246:M00292	Egr-2:Freac-4	brain	2.69099	5.9168	8.60779
M00456:M00701	FAC1:SMAD-3	brain	2.77124	5.8297	8.60094
M00649:M00706	MAZ:TFII-I	brain	3.5787	4.99849	8.57719
M00695:M00738	ETF:E2F-4/DP-1	brain	7.82414	0.752902	8.57704
M00083:M00437	MZF1:CHX10	brain	2.02006	6.55166	8.57172
M00209:M00256	NF-Y:NRSF	brain	2.08843	6.47872	8.56715
M00512:M00672	PPARG:TEF	brain	1.44796	7.1097	8.55766
M00246:M00665	Egr-2:Sp3	brain	2.90052	5.64561	8.54613
M00106:M00489	CDP_CR3+HD:Nkx6-2	brain	2.57652	5.95674	8.53326
M00291:M00342	Freac-3:Oct-1	brain	2.22161	6.30748	8.52909
M00066:M00489	Tal-1alpha/E47:Nkx6-2	brain	1.91868	6.59379	8.51247
M00155:M00436	ARP-1:IPF1	brain	2.92113	5.5849	8.50603
M00201:M00745	C/EBP:LEF-1	brain	2.06034	6.4373	8.49764
M00162:M00203	Oct-1:GATA-X	brain	4.18705	4.29843	8.48548
M00236:M00292	Arnt:Freac-4	brain	3.88664	4.57867	8.46531
M00024:M00733	E2F:SMAD-4	brain	2.28416	6.17233	8.45649
M00130:M00410	FOXD3:SOX-9	brain	1.95484	6.49416	8.449
M00243:M00721	Egr-1:CACCC-binding_factor	brain	5.12839	3.30604	8.43443
M00437:M00626	CHX10:EF-C	brain	2.0104	6.4	8.4104
M00414:M00632	AREB6:GATA-4	brain	2.25152	6.15186	8.40338
M00257:M00644	RREB-1:LBP-1	brain	4.30943	4.09077	8.4002
M00045:M00410	E4BP4:SOX-9	brain	2.91655	5.48176	8.39831
M00243:M00733	Egr-1:SMAD-4	brain	2.27821	6.11814	8.39635
M00513:M00695	ATF3:ETF	brain	3.48558	4.91069	8.39627
M00045:M00066	E4BP4:Tal-1alpha/E47	brain	2.8947	5.49983	8.39453
M00249:M00638	CHOP-C/EBPalpha:HNF-4alpha	brain	1.82385	6.54775	8.3716
M00257:M00447	RREB-1:AR	brain	3.80618	4.55849	8.36467
M00291:M00750	Freac-3:HMG_IY	brain	2.01867	6.34249	8.36116
M00260:M00424	HLF:NKX6-1	brain	1.5854	6.77401	8.35941
M00203:M00284	GATA-X:TCF11/MafG	brain	1.54453	6.80822	8.35275
M00665:M00733	Sp3:SMAD-4	brain	4.66097	3.68508	8.34605
M00066:M00102	Tal-1alpha/E47:CDP	brain	4.11487	4.22773	8.3426
M00124:M00326	Pbx1b:Pax-1	brain	1.47251	6.8698	8.34231
M00248:M00489	Oct-1:Nkx6-2	brain	2.4976	5.84172	8.33932
M00024:M00650	E2F:MTF-1	brain	2.16373	6.17487	8.3386
M00193:M00744	NF-1:POU1F1	brain	1.72815	6.59199	8.32014
M00114:M00175	Tax/CREB:AP-4	brain	2.32015	5.99163	8.31178
M00468:M00672	AP-2rep:TEF	brain	1.64792	6.66117	8.30909
M00232:M00410	MEF-2:SOX-9	brain	1.90868	6.38182	8.2905
M00162:M00289	Oct-1:HFH-3	brain	2.50993	5.73842	8.24835
M00407:M00707	RSRFC4:TFIIA	brain	2.28556	5.95674	8.2423
M00644:M00649	LBP-1:MAZ	brain	4.2411	3.99067	8.23177
M00649:M00687	MAZ:alpha-CP1	brain	2.9101	5.31181	8.22191
M00085:M00176	ZID:AP-4	brain	4.17488	4.03171	8.20659
M00162:M00463	Oct-1:POU3F2	brain	2.32276	5.86128	8.18404
M00280:M00701	RFX1:SMAD-3	brain	1.65417	6.52429	8.17846
M00178:M00423	CREB:FOXJ2	brain	1.08875	7.08002	8.16877
M00289:M00526	HFH-3:GCNF	brain	2.46795	5.69181	8.15976
M00066:M00148	Tal-1alpha/E47:SRY	brain	2.07644	6.07994	8.15638
M00039:M00491	CREB:MAZR	brain	6.40091	1.74347	8.14438
M00278:M00733	Lmo2_complex:SMAD-4	brain	2.16746	5.97671	8.14417
M00463:M00616	POU3F2:AFP1	brain	2.3964	5.7465	8.1429
M00291:M00707	Freac-3:TFIIA	brain	1.99562	6.14135	8.13697
M00159:M00701	C/EBP:SMAD-3	brain	2.85965	5.26533	8.12498
M00076:M00721	GATA-2:CACCC-binding_factor	brain	4.31077	3.81401	8.12478
M00665:M00706	Sp3:TFII-I	brain	3.44421	4.67931	8.12352
M00280:M00444	RFX1:VDR	brain	2.35152	5.77086	8.12238
M00210:M00403	OCT-x:aMEF-2	brain	3.20061	4.91925	8.11986
M00076:M00126	GATA-2:GATA-1	brain	1.54723	6.56843	8.11566
M00045:M00451	E4BP4:NKX3A	brain	2.16063	5.95456	8.11519
M00425:M00634	E2F:GCM	brain	2.47099	5.64126	8.11225
M00185:M00646	NF-Y:LF-A1	brain	2.61364	5.49526	8.1089
M00133:M00279	Tst-1:MIF-1	brain	1.94863	6.15846	8.10709
M00134:M00257	HNF-4:RREB-1	brain	1.76928	6.33554	8.10482
M00292:M00634	Freac-4:GCM	brain	1.57062	6.51684	8.08746
M00252:M00444	TATA:VDR	brain	2.43351	5.65025	8.08376
M00410:M00472	SOX-9:FOXO4	brain	2.29626	5.78446	8.08072
M00499:M00699	STAT5A:ICSBP	brain	2.03029	6.04469	8.07498
M00256:M00480	NRSF:LUN-1	brain	1.7321	6.31126	8.04336
M00114:M00644	Tax/CREB:LBP-1	brain	3.35541	4.68278	8.03819
M00256:M00706	NRSF:TFII-I	brain	2.44142	5.59431	8.03573
M00252:M00687	TATA:alpha-CP1	brain	2.53118	5.50177	8.03295
M00280:M00424	RFX1:NKX6-1	brain	1.49462	6.51684	8.01146
M00291:M00291	Freac-3:Freac-3	brain	1.05098	6.95807	8.00905
M00095:M00256	CDP:NRSF	brain	1.60276	6.40345	8.00621
M00287:M00437	NF-Y:CHX10	brain	5.4085	2.59046	7.99896
M00222:M00410	Hand1/E47:SOX-9	brain	1.49773	6.48592	7.98365
M00084:M00516	MZF1:E2F	brain	2.1592	5.82296	7.98216
M00147:M00474	HSF2:FOXO1	brain	1.1411	6.83833	7.97943
M00326:M00671	Pax-1:TCF-4	brain	1.66359	6.29011	7.9537
M00216:M00220	TATA:SREBP-1	brain	2.11988	5.82738	7.94726
M00478:M00499	Cdc5:STAT5A	brain	2.48327	5.45468	7.93795
M00124:M00665	Pbx1b:Sp3	brain	3.73392	4.19788	7.9318
M00246:M00469	Egr-2:AP-2alpha	brain	3.03776	4.88973	7.92749
M00201:M00724	C/EBP:HNF-3alpha	brain	3.2925	4.63242	7.92492
M00193:M00437	NF-1:CHX10	brain	2.19779	5.69315	7.89094
M00033:M00039	p300:CREB	brain	1.58207	6.30147	7.88354
M00117:M00279	C/EBPbeta:MIF-1	brain	2.49277	5.37785	7.87062
M00203:M00632	GATA-X:GATA-4	brain	2.30658	5.55952	7.8661
M00194:ME00002	NF-kappaB:NRL	brain	2.59131	5.27197	7.86328
M00190:M00195	C/EBP:Oct-1	brain	1.89305	5.96771	7.86076
M00135:M00291	Oct-1:Freac-3	brain	4.93411	2.91708	7.85119
M00292:M00293	Freac-4:Freac-7	brain	1.73975	6.0928	7.83255
M00480:M00493	LUN-1:STAT5A	brain	1.51189	6.31676	7.82865
M00160:M00403	SRY:aMEF-2	brain	1.79493	6.01283	7.80776
M00201:M00235	C/EBP:AhR/Arnt	brain	2.20835	5.59718	7.80553
M00189:M00695	AP-2:ETF	brain	7.54354	0.254904	7.79844
M00621:M00634	C/EBPdelta:GCM	brain	1.91299	5.88283	7.79582
M00066:M00410	Tal-1alpha/E47:SOX-9	brain	2.80528	4.98824	7.79352
M00192:M00220	GR:SREBP-1	brain	1.82217	5.96517	7.78734
M00470:M00701	AP-2gamma:SMAD-3	brain	2.5665	5.21777	7.78427
M00186:M00466	SRF:HIF-1	brain	1.84797	5.93186	7.77983
M00045:M00701	E4BP4:SMAD-3	brain	1.48161	6.29409	7.7757
M00097:M00484	Pax-6:Ncx	brain	2.45075	5.32341	7.77416
M00236:M00650	Arnt:MTF-1	brain	3.80119	3.96488	7.76607
M00017:M00056	ATF:myogenin/NF-1	brain	3.04028	4.71193	7.75221
M00033:M00279	p300:MIF-1	brain	2.35961	5.39179	7.7514
M00444:M00650	VDR:MTF-1	brain	3.76784	3.96152	7.72936
M00050:M00695	E2F:ETF	brain	6.83954	0.868803	7.70834
M00134:M00646	HNF-4:LF-A1	brain	1.69535	6.01283	7.70818
M00245:M00706	Egr-3:TFII-I	brain	2.16716	5.53824	7.7054
M00185:M00649	NF-Y:MAZ	brain	4.68026	3.02434	7.7046
M00102:M00634	CDP:GCM	brain	1.22029	6.47891	7.6992
M00695:M00740	ETF:Rb/E2F-1/DP-1	brain	6.18439	1.5131	7.69749
M00116:M00290	C/EBPalpha:Freac-2	brain	1.74178	5.94671	7.68849
M00232:M00472	MEF-2:FOXO4	brain	1.89364	5.79415	7.68779
M00406:M00478	MEF-2:Cdc5	brain	2.0004	5.68611	7.68651
M00136:M00280	Oct-1:RFX1	brain	1.71593	5.95338	7.66931
M00420:M00626	MEIS1A/HOXA9:EF-C	brain	2.5509	5.11817	7.66907
M00117:M00251	C/EBPbeta:XBP-1	brain	2.52873	5.13904	7.66777
M00338:M00649	ATF:MAZ	brain	5.07086	2.58984	7.6607
M00145:M00216	Brn-2:TATA	brain	1.7391	5.92114	7.66024
M00109:M00293	C/EBPbeta:Freac-7	brain	1.92021	5.73438	7.65459
M00422:M00526	FOXJ2:GCNF	brain	1.81892	5.8241	7.64302
M00237:M00243	AhR/Arnt:Egr-1	brain	4.27636	3.36051	7.63687
M00205:M00249	GR:CHOP-C/EBPalpha	brain	1.35541	6.28144	7.63685
M00470:M00644	AP-2gamma:LBP-1	brain	5.26272	2.37308	7.6358
M00237:M00470	AhR/Arnt:AP-2gamma	brain	4.7091	2.92659	7.63569
M00472:M00672	FOXO4:TEF	brain	3.12356	4.50319	7.62675
M00209:M00444	NF-Y:VDR	brain	3.75136	3.87436	7.62572
M00085:M00175	ZID:AP-4	brain	2.09596	5.52929	7.62525
M00117:M00178	C/EBPbeta:CREB	brain	1.81037	5.81359	7.62396
M00104:M00449	CDP_CR1:Zic2	brain	1.8669	5.75548	7.62238
M00201:M00279	C/EBP:MIF-1	brain	1.18935	6.42889	7.61824
M00423:M00437	FOXJ2:CHX10	brain	4.93054	2.6869	7.61744
M00128:M00632	GATA-1:GATA-4	brain	2.3511	5.26533	7.61643
M00137:M00257	Oct-1:RREB-1	brain	2.05578	5.56045	7.61623
M00346:M00672	GATA-1:TEF	brain	1.94944	5.66438	7.61382
M00232:M00290	MEF-2:Freac-2	brain	1.4616	6.14362	7.60522
M00485:M00699	Nkx2-2:ICSBP	brain	1.81906	5.78339	7.60245
M00184:M00693	MyoD:E12	brain	5.41034	2.18862	7.59896
M00005:M00257	AP-4:RREB-1	brain	2.01553	5.5798	7.59533
M00136:M00162	Oct-1:Oct-1	brain	2.06296	5.53026	7.59322
M00106:M00113	CDP_CR3+HD:CREB	brain	4.64147	2.94025	7.58172
M00136:M00215	Oct-1:SRF	brain	1.32687	6.24772	7.57459
M00278:M00745	Lmo2_complex:LEF-1	brain	2.98212	4.59145	7.57357
M00287:M00478	NF-Y:Cdc5	brain	1.90045	5.66941	7.56986
M00423:M00471	FOXJ2:TBP	brain	3.87743	3.69141	7.56884
M00290:M00437	Freac-2:CHX10	brain	2.40309	5.1573	7.56039
M00464:M00724	POU3F2:HNF-3alpha	brain	3.32821	4.22706	7.55527
M00005:M00496	AP-4:STAT1	brain	3.22249	4.3288	7.55129
M00083:M00641	MZF1:HSF	brain	1.95167	5.59655	7.54822
M00693:M00740	E12:Rb/E2F-1/DP-1	brain	2.22287	5.30442	7.52729
M00470:M00650	AP-2gamma:MTF-1	brain	2.41841	5.10476	7.52317
M00116:M00279	C/EBPalpha:MIF-1	brain	1.66195	5.85053	7.51248
M00138:M00257	Oct-1:RREB-1	brain	2.40807	5.1036	7.51167
M00289:M00451	HFH-3:NKX3A	brain	1.75828	5.75196	7.51024
M00410:M00511	SOX-9:ERR_alpha	brain	3.14461	4.36466	7.50927
M00070:M00134	Tal-1beta/ITF-2:HNF-4	brain	3.38702	4.12198	7.509
M00186:M00419	SRF:MEIS1	brain	1.52402	5.98151	7.50553
M00687:M00706	alpha-CP1:TFII-I	brain	2.36027	5.12207	7.48234
M00444:M00706	VDR:TFII-I	brain	2.95243	4.52131	7.47374
M00260:M00724	HLF:HNF-3alpha	brain	2.04483	5.42725	7.47208
M00466:M00733	HIF-1:SMAD-4	brain	3.94675	3.51709	7.46384
M00155:M00201	ARP-1:C/EBP	brain	1.15195	6.30449	7.45644
M00468:M00477	AP-2rep:FOXO3	brain	1.41467	6.03994	7.45461
M00284:M00463	TCF11/MafG:POU3F2	brain	1.26943	6.18216	7.45159
M00209:M00216	NF-Y:TATA	brain	1.51741	5.93161	7.44902
M00117:ME00002	C/EBPbeta:NRL	brain	1.91475	5.51125	7.426
M00138:M00403	Oct-1:aMEF-2	brain	3.00599	4.41336	7.41935
M00056:M00069	myogenin/NF-1:YY1	brain	3.32851	4.0866	7.41511
M00693:M00731	E12:Osf2	brain	3.66528	3.72866	7.39394
M00005:M00008	AP-4:Sp1	brain	3.46371	3.9238	7.38751
M00468:M00706	AP-2rep:TFII-I	brain	3.68012	3.70385	7.38397
M00237:M00469	AhR/Arnt:AP-2alpha	brain	2.01164	5.37037	7.38201
M00293:M00526	Freac-7:GCNF	brain	1.74699	5.63403	7.38102
M00136:M00693	Oct-1:E12	brain	2.17886	5.20205	7.38091
M00279:M00634	MIF-1:GCM	brain	2.39044	4.98676	7.3772
M00410:M00494	SOX-9:STAT6	brain	2.13629	5.23859	7.37488
M00136:M00622	Oct-1:C/EBPgamma	brain	2.24813	5.11511	7.36324
M00245:M00733	Egr-3:SMAD-4	brain	2.11995	5.23278	7.35273
M00418:M00733	TGIF:SMAD-4	brain	2.20244	5.1472	7.34964
M00257:M00491	RREB-1:MAZR	brain	3.4374	3.89912	7.33652
M00137:M00138	Oct-1:Oct-1	brain	2.33533	4.99765	7.33298
M00033:M00492	p300:STAT1	brain	3.04193	4.26997	7.3119
M00102:M00494	CDP:STAT6	brain	3.75461	3.55668	7.31129
M00070:M00115	Tal-1beta/ITF-2:Tax/CREB	brain	2.79515	4.51397	7.30912
M00065:M00291	Tal-1beta/E47:Freac-3	brain	1.30139	6.00372	7.30511
M00289:M00721	HFH-3:CACCC-binding_factor	brain	3.66965	3.63244	7.30209
M00160:M00721	SRY:CACCC-binding_factor	brain	2.54373	4.75518	7.29891
M00138:M00456	Oct-1:FAC1	brain	2.14349	5.14974	7.29323
M00077:M00256	GATA-3:NRSF	brain	1.66714	5.62546	7.2926
M00096:M00724	Pbx-1:HNF-3alpha	brain	2.80875	4.48368	7.29243
M00113:M00293	CREB:Freac-7	brain	2.19835	5.09052	7.28887
M00005:M00480	AP-4:LUN-1	brain	1.55116	5.73438	7.28554
M00419:M00626	MEIS1:EF-C	brain	1.6503	5.62496	7.27526
M00175:M00644	AP-4:LBP-1	brain	4.12057	3.15167	7.27224
M00414:M00672	AREB6:TEF	brain	1.02644	6.23648	7.26292
M00077:M00491	GATA-3:MAZR	brain	1.75285	5.50902	7.26187
M00096:M00738	Pbx-1:E2F-4/DP-1	brain	2.03185	5.22839	7.26024
M00106:M00194	CDP_CR3+HD:NF-kappaB	brain	1.99202	5.26816	7.26018
M00137:M00724	Oct-1:HNF-3alpha	brain	1.59082	5.66828	7.2591
M00077:M00155	GATA-3:ARP-1	brain	1.24445	6.00372	7.24817
M00201:M00701	C/EBP:SMAD-3	brain	1.93596	5.30641	7.24237
M00291:M00623	Freac-3:CRX	brain	1.90977	5.32449	7.23426
M00070:M00512	Tal-1beta/ITF-2:PPARG	brain	1.7868	5.44369	7.23049
M00491:M00513	MAZR:ATF3	brain	3.80558	3.42307	7.22865
M00113:M00471	CREB:TBP	brain	1.82914	5.39855	7.22769
M00193:M00491	NF-1:MAZR	brain	2.20498	5.01637	7.22135
M00220:M00695	SREBP-1:ETF	brain	7.20802	0.0125287	7.22055
M00109:M00232	C/EBPbeta:MEF-2	brain	1.81824	5.39803	7.21627
M00128:M00436	GATA-1:IPF1	brain	1.73023	5.47712	7.20735
M00423:M00510	FOXJ2:Lhx3	brain	4.46413	2.73987	7.204
M00511:M00632	ERR_alpha:GATA-4	brain	1.74505	5.45616	7.20121
M00157:M00626	RORalpha2:EF-C	brain	1.41551	5.78446	7.19997
M00693:M00693	E12:E12	brain	4.73839	2.45447	7.19286
M00293:M00342	Freac-7:Oct-1	brain	2.22115	4.96709	7.18824
M00128:M00251	GATA-1:XBP-1	brain	2.74355	4.43562	7.17917
M00147:M00203	HSF2:GATA-X	brain	0.980675	6.19593	7.1766
M00236:M00733	Arnt:SMAD-4	brain	3.9764	3.19692	7.17332
M00104:M00707	CDP_CR1:TFIIA	brain	1.86983	5.30282	7.17265
M00155:M00184	ARP-1:MyoD	brain	2.20223	4.96681	7.16904
M00179:M00444	CRE-BP1:VDR	brain	3.41245	3.75344	7.16589
M00493:M00639	STAT5A:HNF-6	brain	3.35132	3.81208	7.1634
M00045:M00724	E4BP4:HNF-3alpha	brain	2.60075	4.56254	7.16329
M00134:M00649	HNF-4:MAZ	brain	3.87138	3.28802	7.1594
M00419:M00693	MEIS1:E12	brain	2.19441	4.96179	7.1562
M00287:M00646	NF-Y:LF-A1	brain	3.5136	3.63839	7.15199
M00185:M00252	NF-Y:TATA	brain	2.97263	4.17532	7.14795
M00456:M00672	FAC1:TEF	brain	1.5266	5.61739	7.14399
M00690:M00721	AP-3:CACCC-binding_factor	brain	2.12381	5.01333	7.13714
M00203:M00483	GATA-X:ATF6	brain	2.8414	4.28478	7.12618
M00693:M00742	E12:HFH-4	brain	2.03756	5.08472	7.12228
M00177:M00626	CREB:EF-C	brain	1.70141	5.40916	7.11057
M00258:M00478	ISRE:Cdc5	brain	2.09679	5.00877	7.10556
M00137:M00480	Oct-1:LUN-1	brain	1.15148	5.94914	7.10062
M00454:M00526	MRF-2:GCNF	brain	1.35381	5.74421	7.09802
M00158:M00326	COUP-TF/HNF-4:Pax-1	brain	2.54018	4.55743	7.09761
M00243:M00470	Egr-1:AP-2gamma	brain	3.86513	3.22509	7.09022
M00237:M00695	AhR/Arnt:ETF	brain	4.06614	3.01975	7.08589
M00116:M00437	C/EBPalpha:CHX10	brain	2.44156	4.6343	7.07586
M00104:M00222	CDP_CR1:Hand1/E47	brain	2.14853	4.92409	7.07262
M00201:ME00001	C/EBP:CRX	brain	2.52463	4.54659	7.07122
M00033:M00257	p300:RREB-1	brain	2.4009	4.65666	7.05756
M00423:M00462	FOXJ2:GATA-6	brain	1.63295	5.42447	7.05742
M00109:M00724	C/EBPbeta:HNF-3alpha	brain	2.80856	4.24785	7.05641
M00006:M00437	MEF-2:CHX10	brain	1.78895	5.26361	7.05256
M00024:M00272	E2F:p53	brain	1.34746	5.70442	7.05188
M00040:M00471	CRE-BP1:TBP	brain	2.78607	4.26578	7.05185
M00279:M00403	MIF-1:aMEF-2	brain	1.95004	5.09979	7.04983
M00466:M00693	HIF-1:E12	brain	3.09577	3.95245	7.04822
M00511:M00724	ERR_alpha:HNF-3alpha	brain	1.38075	5.66555	7.0463
M00210:M00423	OCT-x:FOXJ2	brain	4.28709	2.75101	7.0381
M00134:M00136	HNF-4:Oct-1	brain	5.71492	1.31625	7.03117
M00133:M00454	Tst-1:MRF-2	brain	2.09185	4.93873	7.03058
M00056:M00338	myogenin/NF-1:ATF	brain	2.20907	4.81979	7.02886
M00137:M00293	Oct-1:Freac-7	brain	1.88407	5.13565	7.01972
M00096:M00109	Pbx-1:C/EBPbeta	brain	1.93859	5.08045	7.01904
M00148:M00616	SRY:AFP1	brain	2.9532	4.06436	7.01756
M00437:M00510	CHX10:Lhx3	brain	3.10168	3.90376	7.00544
M00148:M00511	SRY:ERR_alpha	brain	3.47536	3.52541	7.00077
M00195:M00454	Oct-1:MRF-2	brain	1.99053	5.00811	6.99864
M00291:M00454	Freac-3:MRF-2	brain	2.52523	4.46356	6.98879
M00102:M00116	CDP:C/EBPalpha	brain	2.63361	4.35074	6.98435
M00189:M00644	AP-2:LBP-1	brain	3.80609	3.17385	6.97994
M00045:M00512	E4BP4:PPARG	brain	2.14691	4.83294	6.97985
M00114:M00193	Tax/CREB:NF-1	brain	2.38829	4.59145	6.97974
M00185:M00216	NF-Y:TATA	brain	1.74464	5.23028	6.97492
M00115:M00733	Tax/CREB:SMAD-4	brain	2.7631	4.21069	6.97379
M00059:M00232	YY1:MEF-2	brain	1.7623	5.20931	6.97161
M00124:M00494	Pbx1b:STAT6	brain	2.88324	4.07971	6.96295
M00451:M00471	NKX3A:TBP	brain	2.70535	4.24857	6.95392
M00260:M00289	HLF:HFH-3	brain	1.55177	5.39756	6.94933
M00189:M00649	AP-2:MAZ	brain	4.61487	2.33384	6.94871
M00403:M00510	aMEF-2:Lhx3	brain	2.18579	4.76091	6.9467
M00138:M00284	Oct-1:TCF11/MafG	brain	1.95534	4.98216	6.9375
M00454:M00621	MRF-2:C/EBPdelta	brain	1.38374	5.54739	6.93113
M00041:M00491	CRE-BP1/c-Jun:MAZR	brain	4.47728	2.44819	6.92547
M00083:M00478	MZF1:Cdc5	brain	1.51444	5.40973	6.92417
M00193:M00623	NF-1:CRX	brain	2.10107	4.82266	6.92373
M00644:M00721	LBP-1:CACCC-binding_factor	brain	2.1594	4.76088	6.92028
M00176:M00644	AP-4:LBP-1	brain	4.06654	2.85105	6.91759
M00130:M00260	FOXD3:HLF	brain	1.43854	5.47772	6.91626
M00403:M00410	aMEF-2:SOX-9	brain	2.27097	4.64365	6.91462
M00056:M00491	myogenin/NF-1:MAZR	brain	2.46206	4.44727	6.90933
M00454:M00473	MRF-2:FOXO1	brain	1.88842	5.00888	6.8973
M00008:M00496	Sp1:STAT1	brain	3.24786	3.64761	6.89547
M00136:M00413	Oct-1:AREB6	brain	1.03133	5.862	6.89333
M00133:M00147	Tst-1:HSF2	brain	1.5102	5.37794	6.88814
M00470:M00652	AP-2gamma:Nrf-1	brain	5.31437	1.56668	6.88105
M00205:M00512	GR:PPARG	brain	1.35528	5.52483	6.88011
M00105:M00116	CDP_CR3:C/EBPalpha	brain	1.82577	5.05035	6.87612
M00126:M00215	GATA-1:SRF	brain	2.60579	4.26113	6.86692
M00184:M00742	MyoD:HFH-4	brain	1.36581	5.49718	6.86299
M00113:M00342	CREB:Oct-1	brain	1.94293	4.91733	6.86026
M00184:M00279	MyoD:MIF-1	brain	2.41581	4.44291	6.85872
M00437:M00691	CHX10:ATF-1	brain	1.92608	4.93152	6.8576
M00644:M00727	LBP-1:SF-1	brain	2.51369	4.33778	6.85147
M00136:M00410	Oct-1:SOX-9	brain	2.7902	4.05153	6.84173
M00201:M00733	C/EBP:SMAD-4	brain	2.34506	4.49385	6.83891
M00152:M00634	SRF:GCM	brain	1.15418	5.6784	6.83258
M00425:M00695	E2F:ETF	brain	6.07862	0.751841	6.83046
M00084:M00421	MZF1:MEIS1B/HOXA9	brain	2.37074	4.45514	6.82588
M00162:M00512	Oct-1:PPARG	brain	2.22071	4.60297	6.82368
M00045:M00699	E4BP4:ICSBP	brain	1.83422	4.9875	6.82172
M00293:M00750	Freac-7:HMG_IY	brain	3.71269	3.10225	6.81494
M00257:M00687	RREB-1:alpha-CP1	brain	1.79034	5.02072	6.81106
M00069:M00513	YY1:ATF3	brain	1.89058	4.9174	6.80798
M00190:M00248	C/EBP:Oct-1	brain	2.04161	4.75412	6.79573
M00083:M00235	MZF1:AhR/Arnt	brain	1.869	4.92625	6.79525
M00287:M00406	NF-Y:MEF-2	brain	1.48532	5.30947	6.79479
M00083:M00287	MZF1:NF-Y	brain	2.06701	4.72492	6.79193
M00161:M00291	Oct-1:Freac-3	brain	2.12774	4.66365	6.79139
M00077:M00257	GATA-3:RREB-1	brain	3.84133	2.94884	6.79017
M00414:M00531	AREB6:NERF1a	brain	2.92493	3.86059	6.78552
M00236:M00437	Arnt:CHX10	brain	4.36899	2.40807	6.77706
M00045:M00634	E4BP4:GCM	brain	1.17267	5.60256	6.77523
M00248:M00471	Oct-1:TBP	brain	2.14038	4.63362	6.774
M00137:M00747	Oct-1:IRF1	brain	2.02037	4.75185	6.77222
M00328:M00626	Pax-8:EF-C	brain	3.13137	3.63892	6.77029
M00243:M00292	Egr-1:Freac-4	brain	1.31121	5.45473	6.76594
M00235:M00491	AhR/Arnt:MAZR	brain	2.60242	4.16045	6.76287
M00066:M00289	Tal-1alpha/E47:HFH-3	brain	1.33352	5.42842	6.76194
M00026:M00249	RSRFC4:CHOP-C/EBPalpha	brain	2.16508	4.59531	6.76039
M00260:M00471	HLF:TBP	brain	2.32731	4.43121	6.75852
M00466:M00469	HIF-1:AP-2alpha	brain	2.46887	4.28817	6.75704
M00124:M00190	Pbx1b:C/EBP	brain	1.3661	5.38926	6.75536
M00005:M00346	AP-4:GATA-1	brain	1.80046	4.95079	6.75125
M00257:ME00002	RREB-1:NRL	brain	2.06477	4.68436	6.74913
M00436:M00626	IPF1:EF-C	brain	2.01855	4.71994	6.73849
M00414:M00731	AREB6:Osf2	brain	2.09222	4.63793	6.73015
M00256:M00326	NRSF:Pax-1	brain	1.10694	5.61879	6.72573
M00096:M00740	Pbx-1:Rb/E2F-1/DP-1	brain	5.263	1.45701	6.72001
M00192:M00292	GR:Freac-4	brain	1.46851	5.25117	6.71968
M00235:M00687	AhR/Arnt:alpha-CP1	brain	2.55351	4.16579	6.7193
M00083:M00185	MZF1:NF-Y	brain	2.44277	4.26388	6.70665
M00130:M00510	FOXD3:Lhx3	brain	1.89788	4.8086	6.70648
M00249:M00454	CHOP-C/EBPalpha:MRF-2	brain	1.83293	4.87263	6.70556
M00066:M00130	Tal-1alpha/E47:FOXD3	brain	1.91312	4.79174	6.70486
M00277:M00693	Lmo2_complex:E12	brain	4.22034	2.48123	6.70157
M00062:M00085	IRF-1:ZID	brain	1.2472	5.45077	6.69797
M00326:M00453	Pax-1:IRF-7	brain	1.89858	4.79436	6.69294
M00421:M00493	MEIS1B/HOXA9:STAT5A	brain	2.11313	4.57916	6.69229
M00137:M00494	Oct-1:STAT6	brain	1.59991	5.09047	6.69038
M00287:M00687	NF-Y:alpha-CP1	brain	5.50722	1.18139	6.68861
M00195:M00707	Oct-1:TFIIA	brain	1.88832	4.79493	6.68325
M00077:M00077	GATA-3:GATA-3	brain	0.99697	5.68452	6.68149
M00138:M00407	Oct-1:RSRFC4	brain	1.87414	4.80196	6.6761
M00338:M00469	ATF:AP-2alpha	brain	3.6846	2.9893	6.6739
M00194:M00277	NF-kappaB:Lmo2_complex	brain	1.58514	5.08653	6.67167
M00256:M00256	NRSF:NRSF	brain	2.36955	4.29943	6.66898
M00647:M00706	LXR:TFII-I	brain	4.25129	2.41479	6.66608
M00127:M00257	GATA-1:RREB-1	brain	1.34498	5.31506	6.66004
M00456:M00647	FAC1:LXR	brain	3.56381	3.09331	6.65712
M00136:M00672	Oct-1:TEF	brain	1.63734	5.01727	6.65461
M00116:M00232	C/EBPalpha:MEF-2	brain	2.2542	4.39741	6.65161
M00246:M00342	Egr-2:Oct-1	brain	2.01489	4.63242	6.64731
M00416:M00451	Cart-1:NKX3A	brain	1.9851	4.66167	6.64677
M00157:M00190	RORalpha2:C/EBP	brain	1.43312	5.21331	6.64643
M00160:M00258	SRY:ISRE	brain	2.33382	4.30798	6.6418
M00243:M00246	Egr-1:Egr-2	brain	4.27194	2.36952	6.64146
M00201:M00639	C/EBP:HNF-6	brain	1.48995	5.13971	6.62966
M00332:M00706	Whn:TFII-I	brain	2.842	3.78726	6.62926
M00069:M00338	YY1:ATF	brain	2.51381	4.11372	6.62753
M00477:ME00001	FOXO3:CRX	brain	2.16741	4.45094	6.61835
M00124:M00626	Pbx1b:EF-C	brain	2.75507	3.85787	6.61294
M00510:M00626	Lhx3:EF-C	brain	3.55855	3.05241	6.61096
M00235:M00287	AhR/Arnt:NF-Y	brain	3.65577	2.95249	6.60826
M00109:M00731	C/EBPbeta:Osf2	brain	2.47424	4.13332	6.60756
M00235:M00494	AhR/Arnt:STAT6	brain	1.51953	5.08316	6.60269
M00157:M00478	RORalpha2:Cdc5	brain	2.56569	4.03629	6.60198
M00406:M00512	MEF-2:PPARG	brain	1.60288	4.99344	6.59632
M00644:M00740	LBP-1:Rb/E2F-1/DP-1	brain	3.90512	2.6905	6.59562
M00155:M00744	ARP-1:POU1F1	brain	1.77299	4.8213	6.59429
M00210:M00256	OCT-x:NRSF	brain	1.50646	5.07988	6.58634
M00148:M00292	SRY:Freac-4	brain	2.4402	4.14049	6.58069
M00045:M00106	E4BP4:CDP_CR3+HD	brain	2.07683	4.50318	6.58001
M00454:M00742	MRF-2:HFH-4	brain	3.95946	2.60943	6.56889
M00418:M00721	TGIF:CACCC-binding_factor	brain	2.2691	4.29964	6.56874
M00346:M00480	GATA-1:LUN-1	brain	1.38981	5.1756	6.56541
M00136:M00289	Oct-1:HFH-3	brain	3.38906	3.17482	6.56388
M00403:M00451	aMEF-2:NKX3A	brain	1.85887	4.70369	6.56256
M00056:M00281	myogenin/NF-1:RFX1	brain	1.08829	5.4701	6.55839
M00237:M00698	AhR/Arnt:HEB	brain	2.66109	3.89555	6.55664
M00279:M00326	MIF-1:Pax-1	brain	1.66489	4.88922	6.55411
M00033:M00469	p300:AP-2alpha	brain	1.64485	4.90814	6.55299
M00159:M00672	C/EBP:TEF	brain	2.88208	3.66784	6.54992
M00474:M00494	FOXO1:STAT6	brain	3.03845	3.50972	6.54817
M00062:M00701	IRF-1:SMAD-3	brain	1.40989	5.1363	6.54619
M00147:M00463	HSF2:POU3F2	brain	1.37968	5.16586	6.54554
M00051:M00249	NF-kappaB_(p50):CHOP-C/EBPalpha	brain	1.30773	5.2324	6.54013
M00203:M00327	GATA-X:Pax-3	brain	2.28075	4.25263	6.53338
M00201:M00444	C/EBP:VDR	brain	1.743	4.78398	6.52698
M00210:M00724	OCT-x:HNF-3alpha	brain	1.67161	4.85189	6.5235
M00106:M00137	CDP_CR3+HD:Oct-1	brain	2.37915	4.14145	6.5206
M00186:M00191	SRF:ER	brain	2.6049	3.90937	6.51427
M00059:M00468	YY1:AP-2rep	brain	1.59423	4.91585	6.51008
M00220:M00626	SREBP-1:EF-C	brain	2.89307	3.61591	6.50898
M00123:M00623	c-Myc/Max:CRX	brain	1.22432	5.28091	6.50523
M00472:ME00002	FOXO4:NRL	brain	2.97591	3.52812	6.50403
M00114:M00176	Tax/CREB:AP-4	brain	2.31688	4.17864	6.49552
M00097:M00494	Pax-6:STAT6	brain	1.48607	5.00708	6.49315
M00403:M00415	aMEF-2:AREB6	brain	2.12661	4.3665	6.49311
M00096:M00690	Pbx-1:AP-3	brain	2.68574	3.80401	6.48975
M00114:M00136	Tax/CREB:Oct-1	brain	2.18486	4.30394	6.4888
M00070:M00489	Tal-1beta/ITF-2:Nkx6-2	brain	2.19434	4.29384	6.48818
M00477:M00485	FOXO3:Nkx2-2	brain	1.98097	4.50706	6.48803
M00051:M00644	NF-kappaB_(p50):LBP-1	brain	2.91465	3.57286	6.48751
M00453:M00510	IRF-7:Lhx3	brain	1.48183	5.00471	6.48654
M00070:M00128	Tal-1beta/ITF-2:GATA-1	brain	1.51791	4.96435	6.48226
M00162:M00423	Oct-1:FOXJ2	brain	2.22492	4.25559	6.48051
M00098:M00745	Pax-2:LEF-1	brain	1.53421	4.94434	6.47855
M00106:M00456	CDP_CR3+HD:FAC1	brain	2.18425	4.28893	6.47318
M00326:M00626	Pax-1:EF-C	brain	3.13884	3.32976	6.4686
M00248:M00480	Oct-1:LUN-1	brain	2.14449	4.32353	6.46802
M00482:M00626	PITX2:EF-C	brain	1.95056	4.51733	6.46789
M00403:M00485	aMEF-2:Nkx2-2	brain	1.55633	4.90916	6.46549
M00493:M00499	STAT5A:STAT5A	brain	2.23544	4.22906	6.4645
M00292:M00485	Freac-4:Nkx2-2	brain	2.29996	4.16373	6.46369
M00134:M00482	HNF-4:PITX2	brain	2.33267	4.12262	6.45529
M00201:M00456	C/EBP:FAC1	brain	1.38298	5.07007	6.45305
M00245:M00292	Egr-3:Freac-4	brain	1.37985	5.07313	6.45298
M00233:M00249	MEF-2:CHOP-C/EBPalpha	brain	2.45056	3.99206	6.44262
M00138:M00687	Oct-1:alpha-CP1	brain	2.22022	4.22156	6.44178
M00249:M00293	CHOP-C/EBPalpha:Freac-7	brain	1.30622	5.13365	6.43987
M00431:M00650	E2F-1:MTF-1	brain	2.58797	3.8512	6.43917
M00102:M00462	CDP:GATA-6	brain	1.95541	4.47407	6.42948
M00045:M00742	E4BP4:HFH-4	brain	2.00382	4.42448	6.4283
M00423:M00742	FOXJ2:HFH-4	brain	3.0214	3.40507	6.42647
M00418:M00701	TGIF:SMAD-3	brain	2.37392	4.05082	6.42474
M00134:M00220	HNF-4:SREBP-1	brain	3.05718	3.36666	6.42384
M00437:M00437	CHX10:CHX10	brain	4.01413	2.40376	6.41789
M00243:M00466	Egr-1:HIF-1	brain	2.43502	3.97709	6.41211
M00243:M00403	Egr-1:aMEF-2	brain	1.31762	5.09052	6.40814
M00423:M00691	FOXJ2:ATF-1	brain	1.15609	5.25117	6.40726
M00210:M00406	OCT-x:MEF-2	brain	2.15842	4.24785	6.40627
M00423:M00472	FOXJ2:FOXO4	brain	2.32237	4.07971	6.40208
M00135:M00471	Oct-1:TBP	brain	3.29453	3.10293	6.39746
M00194:M00201	NF-kappaB:C/EBP	brain	1.23069	5.16569	6.39638
M00127:M00418	GATA-1:TGIF	brain	1.53752	4.85839	6.39591
M00137:M00493	Oct-1:STAT5A	brain	2.40423	3.99067	6.3949
M00130:M00162	FOXD3:Oct-1	brain	2.7572	3.63198	6.38918
M00146:M00745	HSF1:LEF-1	brain	1.36129	5.02092	6.38221
M00426:M00634	E2F:GCM	brain	2.32455	4.04944	6.37399
M00008:M00414	Sp1:AREB6	brain	2.66244	3.70863	6.37107
M00024:M00717	E2F:Pax-8	brain	4.171	2.19578	6.36678
M00097:M00701	Pax-6:SMAD-3	brain	1.86397	4.5026	6.36657
M00136:M00489	Oct-1:Nkx6-2	brain	1.8756	4.49005	6.36565
M00008:M00326	Sp1:Pax-1	brain	1.95186	4.41264	6.3645
M00017:M00695	ATF:ETF	brain	4.3985	1.96326	6.36176
M00095:M00215	CDP:SRF	brain	1.31127	5.04126	6.35253
M00526:M00724	GCNF:HNF-3alpha	brain	2.42748	3.92345	6.35093
M00192:M00246	GR:Egr-2	brain	1.3396	5.01085	6.35045
M00235:M00513	AhR/Arnt:ATF3	brain	2.29684	4.05358	6.35042
M00201:M00425	C/EBP:E2F	brain	1.52702	4.82192	6.34894
M00437:M00726	CHX10:USF2	brain	3.48595	2.85617	6.34212
M00056:M00178	myogenin/NF-1:CREB	brain	1.26054	5.07988	6.34042
M00237:M00338	AhR/Arnt:ATF	brain	1.6529	4.68499	6.33789
M00045:M00416	E4BP4:Cart-1	brain	1.08409	5.25305	6.33714
M00102:M00478	CDP:Cdc5	brain	2.15437	4.18272	6.33709
M00203:M00724	GATA-X:HNF-3alpha	brain	1.79722	4.53759	6.33481
M00133:M00146	Tst-1:HSF1	brain	2.06578	4.26593	6.33171
M00201:M00210	C/EBP:OCT-x	brain	3.08853	3.23971	6.32824
M00456:M00511	FAC1:ERR_alpha	brain	1.63801	4.68929	6.3273
M00245:M00470	Egr-3:AP-2gamma	brain	2.4656	3.85784	6.32344
M00279:M00644	MIF-1:LBP-1	brain	3.76105	2.56182	6.32287
M00113:M00235	CREB:AhR/Arnt	brain	2.7436	3.57249	6.31609
M00410:M00493	SOX-9:STAT5A	brain	1.84814	4.46642	6.31456
M00235:M00338	AhR/Arnt:ATF	brain	2.29411	4.01993	6.31404
M00287:M00403	NF-Y:aMEF-2	brain	1.30552	5.00795	6.31347
M00008:M00478	Sp1:Cdc5	brain	1.83678	4.47641	6.31319
M00104:M00284	CDP_CR1:TCF11/MafG	brain	1.89476	4.41731	6.31207
M00256:M00342	NRSF:Oct-1	brain	1.70387	4.60456	6.30843
M00201:M00201	C/EBP:C/EBP	brain	3.08001	3.22692	6.30693
M00216:M00287	TATA:NF-Y	brain	2.09387	4.20974	6.30361
M00249:M00287	CHOP-C/EBPalpha:NF-Y	brain	1.70607	4.59745	6.30352
M00002:M00005	E47:AP-4	brain	2.00849	4.29266	6.30115
M00280:M00437	RFX1:CHX10	brain	1.67686	4.62311	6.29997
M00236:M00243	Arnt:Egr-1	brain	3.59611	2.70242	6.29853
M00292:M00494	Freac-4:STAT6	brain	1.59587	4.69903	6.2949
M00148:M00258	SRY:ISRE	brain	1.98809	4.30672	6.29481
M00133:M00463	Tst-1:POU3F2	brain	1.48796	4.80196	6.28992
M00245:M00652	Egr-3:Nrf-1	brain	4.34079	1.94048	6.28127
M00114:M00418	Tax/CREB:TGIF	brain	1.87624	4.39875	6.27499
M00008:M00136	Sp1:Oct-1	brain	1.49098	4.7837	6.27468
M00147:M00290	HSF2:Freac-2	brain	0.982668	5.2906	6.27327
M00105:M00484	CDP_CR3:Ncx	brain	1.5089	4.76385	6.27275
M00134:M00493	HNF-4:STAT5A	brain	1.40834	4.8643	6.27264
M00195:M00526	Oct-1:GCNF	brain	2.08278	4.18946	6.27224
M00045:M00279	E4BP4:MIF-1	brain	1.5519	4.71945	6.27135
M00216:M00407	TATA:RSRFC4	brain	1.73327	4.53631	6.26958
M00293:M00327	Freac-7:Pax-3	brain	1.08183	5.17872	6.26055
M00248:M00422	Oct-1:FOXJ2	brain	1.98894	4.26997	6.25891
M00106:M00187	CDP_CR3+HD:USF	brain	4.38709	1.86685	6.25394
M00159:M00201	C/EBP:C/EBP	brain	1.92744	4.32637	6.25381
M00062:M00691	IRF-1:ATF-1	brain	2.75912	3.49453	6.25365
M00494:M00494	STAT6:STAT6	brain	1.03467	5.21879	6.25346
M00232:M00287	MEF-2:NF-Y	brain	1.83463	4.41731	6.25194
M00278:M00721	Lmo2_complex:CACCC-binding_factor	brain	1.48927	4.7619	6.25117
M00291:M00436	Freac-3:IPF1	brain	1.43114	4.81946	6.2506
M00116:M00639	C/EBPalpha:HNF-6	brain	1.67224	4.57758	6.24982
M00176:M00626	AP-4:EF-C	brain	3.72055	2.52846	6.24901
M00070:M00410	Tal-1beta/ITF-2:SOX-9	brain	1.40355	4.84012	6.24367
M00002:ME00002	E47:NRL	brain	1.93123	4.30798	6.23921
M00178:M00626	CREB:EF-C	brain	2.20076	4.03842	6.23918
M00291:M00631	Freac-3:FXR	brain	1.88922	4.34439	6.23361
M00279:M00745	MIF-1:LEF-1	brain	1.99034	4.24276	6.2331
M00127:M00160	GATA-1:SRY	brain	1.78227	4.45037	6.23264
M00189:M00706	AP-2:TFII-I	brain	3.79965	2.43223	6.23188
M00066:M00471	Tal-1alpha/E47:TBP	brain	1.49262	4.73624	6.22886
M00136:M00403	Oct-1:aMEF-2	brain	1.37713	4.84924	6.22637
M00231:M00472	MEF-2:FOXO4	brain	2.35326	3.86708	6.22034
M00471:M00626	TBP:EF-C	brain	1.48468	4.73144	6.21612
M00185:M00687	NF-Y:alpha-CP1	brain	4.91334	1.29859	6.21193
M00285:M00403	TCF11:aMEF-2	brain	1.18482	5.02599	6.21081
M00070:M00626	Tal-1beta/ITF-2:EF-C	brain	1.84015	4.36522	6.20537
M00117:M00232	C/EBPbeta:MEF-2	brain	1.70702	4.49632	6.20334
M00136:M00281	Oct-1:RFX1	brain	4.2443	1.9557	6.2
M00327:M00471	Pax-3:TBP	brain	1.18626	5.01085	6.19711
M00634:M00721	GCM:CACCC-binding_factor	brain	2.89014	3.30424	6.19438
M00418:M00470	TGIF:AP-2gamma	brain	1.44336	4.73613	6.17949
M00515:M00671	PPARG:TCF-4	brain	1.18752	4.98568	6.1732
M00024:M00201	E2F:C/EBP	brain	1.75595	4.41589	6.17184
M00512:M00693	PPARG:E12	brain	1.707	4.46356	6.17056
M00069:M00113	YY1:CREB	brain	2.25416	3.9156	6.16976
M00187:M00414	USF:AREB6	brain	1.91794	4.25034	6.16828
M00256:M00339	NRSF:c-Ets-1	brain	1.44592	4.72214	6.16806
M00138:M00511	Oct-1:ERR_alpha	brain	2.80714	3.35959	6.16673
M00644:M00644	LBP-1:LBP-1	brain	3.43016	2.73644	6.1666
M00159:M00293	C/EBP:Freac-7	brain	1.69384	4.47196	6.1658
M00289:M00327	HFH-3:Pax-3	brain	2.31549	3.84966	6.16515
Motif_pair	TF_pair	Tissue	#NAME?	#NAME?	#NAME?
M00302:M00701	NF-AT:SMAD-3	cervix	5.24827	8.5884	13.8367
M00113:M00652	CREB:Nrf-1	cervix	8.00895	4.97917	12.9881
M00025:M00652	Elk-1:Nrf-1	cervix	8.94884	4.01529	12.9641
M00652:M00652	Nrf-1:Nrf-1	cervix	9.43629	2.3211	11.7574
M00341:M00652	GABP:Nrf-1	cervix	9.5127	1.82657	11.3393
M00652:M00695	Nrf-1:ETF	cervix	11.3386	4.89853e-07	11.3386
M00190:M00701	C/EBP:SMAD-3	cervix	2.3817	8.91721	11.2989
M00008:M00196	Sp1:Sp1	cervix	5.99237	4.25106	10.2434
M00189:M00695	AP-2:ETF	cervix	9.90052	0.225771	10.1263
M00512:M00646	PPARG:LF-A1	cervix	4.1263	5.98977	10.1161
M00322:M00470	c-Myc/Max:AP-2gamma	cervix	6.07644	3.9483	10.0247
M00701:M00701	SMAD-3:SMAD-3	cervix	4.29738	5.61017	9.90755
M00235:M00427	AhR/Arnt:E2F	cervix	2.39119	7.4961	9.88729
M00056:M00220	myogenin/NF-1:SREBP-1	cervix	2.18074	7.15948	9.34022
M00050:M00740	E2F:Rb/E2F-1/DP-1	cervix	6.08222	3.0817	9.16392
M00322:M00740	c-Myc/Max:Rb/E2F-1/DP-1	cervix	4.3603	4.64979	9.01009
M00322:M00427	c-Myc/Max:E2F	cervix	4.40226	4.52896	8.93122
M00008:M00652	Sp1:Nrf-1	cervix	8.76681	0.0115647	8.77837
M00195:M00206	Oct-1:HNF-1	cervix	5.38478	3.33371	8.71849
M00155:M00449	ARP-1:Zic2	cervix	1.94824	6.65278	8.60102
M00425:M00431	E2F:E2F-1	cervix	7.12556	1.45508	8.58064
M00338:M00701	ATF:SMAD-3	cervix	7.13946	1.38062	8.52008
M00425:M00426	E2F:E2F	cervix	3.0585	5.38227	8.44077
M00428:M00740	E2F-1:Rb/E2F-1/DP-1	cervix	7.26919	1.0798	8.34899
M00217:M00652	USF:Nrf-1	cervix	1.91118	6.39218	8.30336
M00652:M00726	Nrf-1:USF2	cervix	2.46855	5.79171	8.26026
M00431:M00738	E2F-1:E2F-4/DP-1	cervix	6.94872	1.24263	8.19135
M00025:M00426	Elk-1:E2F	cervix	3.58905	4.55783	8.14688
M00427:M00512	E2F:PPARG	cervix	2.28596	5.81711	8.10307
M00421:M00701	MEIS1B/HOXA9:SMAD-3	cervix	3.97982	4.09235	8.07217
M00426:M00512	E2F:PPARG	cervix	2.2286	5.80106	8.02966
M00002:M00470	E47:AP-2gamma	cervix	2.39863	5.50033	7.89896
M00322:M00426	c-Myc/Max:E2F	cervix	4.21305	3.67812	7.89117
M00425:M00738	E2F:E2F-4/DP-1	cervix	4.91533	2.89451	7.80984
M00425:M00427	E2F:E2F	cervix	4.55095	3.16397	7.71492
M00189:M00470	AP-2:AP-2gamma	cervix	5.59308	2.10578	7.69886
M00025:M00050	Elk-1:E2F	cervix	3.71342	3.94289	7.65631
M00426:M00738	E2F:E2F-4/DP-1	cervix	3.0034	4.64194	7.64534
M00426:M00740	E2F:Rb/E2F-1/DP-1	cervix	4.38268	3.2608	7.64348
M00425:M00740	E2F:Rb/E2F-1/DP-1	cervix	6.09302	1.52513	7.61815
M00113:M00701	CREB:SMAD-3	cervix	5.74176	1.77278	7.51454
M00427:M00740	E2F:Rb/E2F-1/DP-1	cervix	6.0418	1.40434	7.44614
M00738:M00740	E2F-4/DP-1:Rb/E2F-1/DP-1	cervix	5.93056	1.49134	7.4219
M00426:M00652	E2F:Nrf-1	cervix	4.21633	3.20518	7.42151
M00469:M00470	AP-2alpha:AP-2gamma	cervix	3.43671	3.92425	7.36096
M00513:M00652	ATF3:Nrf-1	cervix	6.12412	1.20748	7.3316
M00025:M00025	Elk-1:Elk-1	cervix	6.58197	0.725667	7.30764
M00428:M00695	E2F-1:ETF	cervix	7.03601	0.21049	7.2465
M00427:M00721	E2F:CACCC-binding_factor	cervix	4.4419	2.78074	7.22264
M00427:M00738	E2F:E2F-4/DP-1	cervix	4.50216	2.67498	7.17714
M00025:M00425	Elk-1:E2F	cervix	4.28948	2.87516	7.16464
M00196:M00491	Sp1:MAZR	cervix	3.15511	3.91889	7.074
M00428:M00431	E2F-1:E2F-1	cervix	6.07922	0.988989	7.06821
M00428:M00738	E2F-1:E2F-4/DP-1	cervix	6.47692	0.55799	7.03491
M00423:M00701	FOXJ2:SMAD-3	cervix	2.40882	4.60601	7.01483
M00431:M00740	E2F-1:Rb/E2F-1/DP-1	cervix	5.70688	1.27453	6.98141
M00025:M00287	Elk-1:NF-Y	cervix	6.14608	0.817314	6.96339
M00415:M00701	AREB6:SMAD-3	cervix	3.75521	3.1979	6.95311
M00025:M00245	Elk-1:Egr-3	cervix	3.95584	2.98527	6.94111
M00050:M00431	E2F:E2F-1	cervix	4.73646	2.20149	6.93795
M00249:M00701	CHOP-C/EBPalpha:SMAD-3	cervix	3.59214	3.33833	6.93047
M00322:M00425	c-Myc/Max:E2F	cervix	4.20112	2.72452	6.92564
M00206:M00647	HNF-1:LXR	cervix	4.33558	2.56586	6.90144
M00206:M00322	HNF-1:c-Myc/Max	cervix	1.17492	5.67777	6.85269
M00322:M00738	c-Myc/Max:E2F-4/DP-1	cervix	3.57347	3.25767	6.83114
M00431:M00652	E2F-1:Nrf-1	cervix	5.87027	0.951852	6.82212
M00189:M00652	AP-2:Nrf-1	cervix	6.7452	0.0506466	6.79585
M00287:M00701	NF-Y:SMAD-3	cervix	2.21688	4.56826	6.78514
M00155:M00531	ARP-1:NERF1a	cervix	4.12494	2.65373	6.77867
M00427:M00431	E2F:E2F-1	cervix	5.29342	1.45236	6.74578
M00121:M00652	USF:Nrf-1	cervix	2.73603	3.88251	6.61854
M00426:M00431	E2F:E2F-1	cervix	4.05997	2.55346	6.61343
M00002:M00698	E47:HEB	cervix	3.22173	3.38865	6.61038
M00025:M00655	Elk-1:PEA3	cervix	6.27038	0.294799	6.56518
M00206:M00619	HNF-1:Alx-4	cervix	6.45144	0.109448	6.56089
M00338:M00649	ATF:MAZ	cervix	6.52851	0.000230023	6.52874
M00196:M00196	Sp1:Sp1	cervix	2.82907	3.64478	6.47385
M00177:M00427	CREB:E2F	cervix	4.79682	1.66327	6.46009
M00133:M00701	Tst-1:SMAD-3	cervix	3.17521	3.27944	6.45465
M00025:M00738	Elk-1:E2F-4/DP-1	cervix	3.91445	2.53629	6.45074
M00425:M00428	E2F:E2F-1	cervix	5.7028	0.705652	6.40845
M00426:M00721	E2F:CACCC-binding_factor	cervix	2.69024	3.70505	6.39529
M00206:M00210	HNF-1:OCT-x	cervix	5.87875	0.442656	6.32141
M00189:M00426	AP-2:E2F	cervix	4.17664	2.14304	6.31968
M00243:M00695	Egr-1:ETF	cervix	6.30424	0.00516473	6.3094
M00338:M00691	ATF:ATF-1	cervix	6.3077	5.6162e-05	6.30776
M00113:M00338	CREB:ATF	cervix	6.28886	0.00172199	6.29058
M00449:M00469	Zic2:AP-2alpha	cervix	3.52371	2.76214	6.28585
M00646:M00726	LF-A1:USF2	cervix	1.54029	4.72637	6.26666
M00449:M00646	Zic2:LF-A1	cervix	2.33995	3.88751	6.22746
M00118:M00206	c-Myc/Max:HNF-1	cervix	2.20091	4.02411	6.22502
M00721:M00721	CACCC-binding_factor:CACCC-binding_factor	cervix	2.50734	3.71498	6.22232
M00189:M00427	AP-2:E2F	cervix	4.2633	1.94614	6.20944
M00189:M00428	AP-2:E2F-1	cervix	5.60838	0.559048	6.16743
Motif_pair	TF_pair	Tissue	#NAME?	#NAME?	#NAME?
M00206:M00616	HNF-1:AFP1	colon	4.39771	15.4689	19.8666
M00206:M00454	HNF-1:MRF-2	colon	3.4659	16.0718	19.5377
M00102:M00472	CDP:FOXO4	colon	3.8357	14.7076	18.5433
M00102:M00206	CDP:HNF-1	colon	3.77343	13.582	17.3554
M00206:M00526	HNF-1:GCNF	colon	3.1053	13.7306	16.8359
M00206:M00468	HNF-1:AP-2rep	colon	1.97495	14.0544	16.0294
M00102:M00454	CDP:MRF-2	colon	5.04595	10.627	15.673
M00102:M00616	CDP:AFP1	colon	4.89379	10.2697	15.1635
M00138:M00616	Oct-1:AFP1	colon	5.51209	9.47401	14.9861
M00132:M00206	HNF-1:HNF-1	colon	2.25503	12.0507	14.3057
M00102:M00619	CDP:Alx-4	colon	4.53567	9.32485	13.8605
M00096:M00206	Pbx-1:HNF-1	colon	2.89522	10.6094	13.5046
M00102:M00471	CDP:TBP	colon	7.00611	6.2808	13.2869
M00616:M00619	AFP1:Alx-4	colon	6.46189	6.72119	13.1831
M00124:M00206	Pbx1b:HNF-1	colon	4.54664	8.58004	13.1267
M00210:M00291	OCT-x:Freac-3	colon	1.90206	11.0954	12.9975
M00138:M00206	Oct-1:HNF-1	colon	3.6168	9.02475	12.6415
M00102:M00138	CDP:Oct-1	colon	3.35337	9.26049	12.6139
M00102:M00252	CDP:TATA	colon	2.94169	9.23534	12.177
M00206:M00206	HNF-1:HNF-1	colon	1.32584	10.6425	11.9683
M00454:M00616	MRF-2:AFP1	colon	3.26985	8.64734	11.9172
M00102:M00424	CDP:NKX6-1	colon	5.79213	5.90352	11.6957
M00102:M00526	CDP:GCNF	colon	1.62056	10.0267	11.6473
M00206:M00484	HNF-1:Ncx	colon	3.23721	8.37158	11.6088
M00206:M00658	HNF-1:PU.1	colon	2.76868	8.79616	11.5648
M00138:M00454	Oct-1:MRF-2	colon	2.14631	9.05831	11.2046
M00199:M00206	AP-1:HNF-1	colon	4.28307	6.83009	11.1132
M00106:M00206	CDP_CR3+HD:HNF-1	colon	1.62659	9.14795	10.7745
M00138:M00526	Oct-1:GCNF	colon	1.91634	8.78776	10.7041
M00138:M00423	Oct-1:FOXJ2	colon	3.67448	7.01694	10.6914
M00206:M00422	HNF-1:FOXJ2	colon	2.14371	8.53866	10.6824
M00102:M00162	CDP:Oct-1	colon	4.7514	5.85534	10.6067
M00206:M00406	HNF-1:MEF-2	colon	3.29428	7.28226	10.5765
M00206:M00424	HNF-1:NKX6-1	colon	4.44434	5.99574	10.4401
M00206:M00490	HNF-1:Bach2	colon	2.72377	7.63831	10.3621
M00102:M00639	CDP:HNF-6	colon	1.50982	8.80223	10.312
M00206:M00747	HNF-1:IRF1	colon	2.21769	7.96773	10.1854
M00460:M00496	STAT5A_(homotetramer):STAT1	colon	2.56805	7.55902	10.1271
M00472:M00616	FOXO4:AFP1	colon	2.2088	7.81199	10.0208
M00526:M00616	GCNF:AFP1	colon	5.72383	4.20836	9.93219
M00195:M00616	Oct-1:AFP1	colon	4.87798	5.03577	9.91375
M00526:M00619	GCNF:Alx-4	colon	4.49875	5.3364	9.83515
[truncated: 7,091 more rows]
