# Supplementary material for: Identification of tissue-specific cis-regulatory modules based on interactions between transcription factors
Source: BMC Bioinformatics. 2007 Nov 9;8:437. doi: 10.1186/1471-2105-8-437 (PMC2194798; doi:10.1186/1471-2105-8-437)
Supplement: Additional file 3 — Predictions of tissue specific CRMs. [file 1471-2105-8-437-S3.xls]

## Sheet: crm_inf_gndes
Table S3: Predictions of tissue specific CRMs
Chrom	start	end	RefSeq	TSS	direction	Tissue	E_crm	TFs	Gene description
chr13	112999259	112999650	NM_005561	112999602	1	bladder	-7.09909	SREBP-1::C-MYC/MAX::AREB6::AHR/ARNT	NM_005561---LAMP1--- Homo sapiens lysosomal-associated membrane protein 1 (LAMP1), mRNA
chr3	188003503	188003757	NM_002916:NM_181573	188006992	-1	bladder	-2.18548	SREBP-1::MAX::C-MYC/MAX::AREB6::CRX	NM_181573---RFC4--- Homo sapiens replication factor C (activator 1) 4, 37kDa (RFC4), transcript variant 2, mRNA::NM_002916---RFC4--- Homo sapiens replication factor C (activator 1) 4, 37kDa (RFC4), transcript variant 1, mRNA
chr3	4995785	4995985	NM_003670	4996207	1	bladder	-1.855	SREBP-1::MAX::ATF4::AREB6::SMAD-4	NM_003670---BHLHB2--- Homo sapiens basic helix-loop-helix domain containing, class B, 2 (BHLHB2), mRNA
chr14	23175146	23175371	NM_005794:NM_182908	23175421	1	bladder	-1.85136	NF-Y	NM_182908---DHRS2--- Homo sapiens dehydrogenase/reductase (SDR family) member 2 (DHRS2), transcript variant 1, mRNA::NM_005794---DHRS2--- Homo sapiens dehydrogenase/reductase (SDR family) member 2 (DHRS2), transcript variant 2, mRNA
chr8	55174155	55174418	NM_006330	55177130	-1	bladder	-1.84377	NF-Y	NM_006330---LYPLA1--- Homo sapiens lysophospholipase I (LYPLA1), mRNA
chrX	100405670	100405870	NM_004085	100409832	-1	bladder	-1.79176	SREBP-1::ARNT::PAX-2::P53::OCT-1	NM_004085---TIMM8A--- Homo sapiens translocase of inner mitochondrial membrane 8 homolog A (yeast) (TIMM8A), nuclear gene encoding mitochondrial protein, mRNA
chr1	114832004	114832204	NM_005872	114836307	-1	bladder	-1.78823	SREBP-1::AP-1::PAX-2::CRX::HFH-3	NM_005872---BCAS2--- Homo sapiens breast carcinoma amplified sequence 2 (BCAS2), mRNA
chr1	198653688	198653888	NM_006335	198656304	1	bladder	-1.68636	SREBP-1::MAX::AREB6	NM_006335---TIMM17A--- Homo sapiens translocase of inner mitochondrial membrane 17 homolog A (yeast) (TIMM17A), mRNA
chr10	93548070	93548270	NM_025235	93548048	1	bladder	-1.67182	NRF-1::ETF::E2F::HIF-1::SP1	NM_025235---TNKS2--- Homo sapiens tankyrase, TRF1-interacting ankyrin-related ADP-ribose polymerase 2 (TNKS2), mRNA
chr15	64432658	64432797	NM_017858	64436046	-1	bladder	-1.61847	SREBP-1::AP-1::CRX::NF-Y::E4F1	NM_017858---FLJ20516--- Homo sapiens timeless-interacting protein (FLJ20516), mRNA
chr1	62614132	62614268	NM_003368	62614403	1	bladder	-1.58091	NF-Y::NRF-1::E2F	NM_003368---USP1--- Homo sapiens ubiquitin specific peptidase 1 (USP1), transcript variant 1, mRNA
chr7	30314764	30314964	NM_024051	30317692	-1	bladder	-1.56263	NF-Y::AFP1	NM_024051---C7orf24--- Homo sapiens chromosome 7 open reading frame 24 (C7orf24), mRNA
chr1	62614001	62614105	NM_003368	62614403	1	bladder	-1.47091	NRF-1::NF-Y::BSAP::E2F	NM_003368---USP1--- Homo sapiens ubiquitin specific peptidase 1 (USP1), transcript variant 1, mRNA
chr16	80759573	80759773	NM_005792	80761313	-1	bladder	-1.45285	SREBP-1::USF::MAX::MEIS1B/HOXA9::AFP1	NM_005792---MPHOSPH6--- Homo sapiens M-phase phosphoprotein 6 (MPHOSPH6), mRNA
chr14	23173247	23173436	NM_005794:NM_182908	23175421	1	bladder	-1.44909	SREBP-1::USF::BACH2::C/EBPbeta::CRX	NM_182908---DHRS2--- Homo sapiens dehydrogenase/reductase (SDR family) member 2 (DHRS2), transcript variant 1, mRNA::NM_005794---DHRS2--- Homo sapiens dehydrogenase/reductase (SDR family) member 2 (DHRS2), transcript variant 2, mRNA
chrX	100405890	100405956	NM_004085	100409832	-1	bladder	-1.42577	SREBP-1::ATF4::P53::OCT-1::C/EBPbeta	NM_004085---TIMM8A--- Homo sapiens translocase of inner mitochondrial membrane 8 homolog A (yeast) (TIMM8A), nuclear gene encoding mitochondrial protein, mRNA
chr7	105346339	105346453	NM_182715	105346709	-1	bladder	-1.40391	NRF-1::E2F::ELK-1::SREBP-1::EGR-3	NM_182715---SYPL1--- Homo sapiens synaptophysin-like 1 (SYPL1), transcript variant 2, mRNA
chr8	55177077	55177177	NM_006330	55177130	-1	bladder	-1.3655	NRF-1::ETF	NM_006330---LYPLA1--- Homo sapiens lysophospholipase I (LYPLA1), mRNA
chr7	105346937	105347038	NM_006754	105347008	-1	bladder	-1.32907	NRF-1::E2F::ELK-1::SREBP-1::EGR-3	NM_006754---SYPL1--- Homo sapiens synaptophysin-like 1 (SYPL1), transcript variant 1, mRNA
chr7	116096489	116096586	NM_006136	116096513	1	bladder	-1.28227	NRF-1::ETF::E2F::STAT3::YY1	NM_006136---CAPZA2--- Homo sapiens capping protein (actin filament) muscle Z-line, alpha 2 (CAPZA2), mRNA
chr6	36103058	36103147	NM_001315:NM_139012:NM_139013:NM_139014	36103550	1	bladder	-1.27273	SREBP-1::USF::BACH2::AHR/ARNT	NM_001315---MAPK14--- Homo sapiens mitogen-activated protein kinase 14 (MAPK14), transcript variant 1, mRNA::NM_139012---MAPK14--- Homo sapiens mitogen-activated protein kinase 14 (MAPK14), transcript variant 2, mRNA::NM_139014---MAPK14--- Homo sapiens mitogen-activated protein kinase 14 (MAPK14), transcript variant 4, mRNA::NM_139013---MAPK14--- Homo sapiens mitogen-activated protein kinase 14 (…
chr10	124019929	124019968	NM_144587	124020810	1	bladder	-1.24364	SREBP-1::USF::C-MYC/MAX::AREB6::TCF-4	NM_144587---C10orf87--- Homo sapiens chromosome 10 open reading frame 87 (C10orf87), mRNA
chr12	103034695	103034719	NM_006166	103034507	-1	bladder	-1.24155	NF-Y::NRF-1::ETF	NM_006166---NFYB--- Homo sapiens nuclear transcription factor Y, beta (NFYB), mRNA
chr13	113286886	113286929	NM_007111	113287056	1	bladder	-1.23182	NRF-1::E2F::ETF::ARNT::CREB	NM_007111---TFDP1--- Homo sapiens transcription factor Dp-1 (TFDP1), mRNA
chr16	80761201	80761320	NM_005792	80761313	-1	bladder	-1.21986	NRF-1::E2F::SP1	NM_005792---MPHOSPH6--- Homo sapiens M-phase phosphoprotein 6 (MPHOSPH6), mRNA
chr11	67203335	67203335	NM_000695	67198641	-1	bladder	-1.20892	MAX	NM_000695---ALDH3B2--- Homo sapiens aldehyde dehydrogenase 3 family, member B2 (ALDH3B2), transcript variant 1, mRNA
chr17	36993580	36993646	NM_000526	36996673	-1	bladder	-1.20705	SREBP-1::ARNT::PAX-8::OCT-1	NM_000526---KRT14--- Homo sapiens keratin 14 (epidermolysis bullosa simplex, Dowling-Meara, Koebner) (KRT14), mRNA
chr17	70690602	70690641	NM_001005849:NM_006937	70690693	-1	bladder	-1.20377	NRF-1::ETF::E2F::E2F-1::NF-Y	NM_001005849---SUMO2--- Homo sapiens SMT3 suppressor of mif two 3 homolog 2 (yeast) (SUMO2), transcript variant 2, mRNA::NM_006937---SUMO2--- Homo sapiens SMT3 suppressor of mif two 3 homolog 2 (yeast) (SUMO2), transcript variant 1, mRNA
chr1	198653552	198653657	NM_006335	198656304	1	bladder	-1.20364	SREBP-1::MAX::AREB6::BACH2::CRX	NM_006335---TIMM17A--- Homo sapiens translocase of inner mitochondrial membrane 17 homolog A (yeast) (TIMM17A), mRNA
chr13	113286861	113286879	NM_007111	113287056	1	bladder	-1.19273	NRF-1::E2F	NM_007111---TFDP1--- Homo sapiens transcription factor Dp-1 (TFDP1), mRNA
chr8	55177207	55177236	NM_006330	55177130	-1	bladder	-1.18373	NRF-1::ETF::HIF-1	NM_006330---LYPLA1--- Homo sapiens lysophospholipase I (LYPLA1), mRNA
chr13	47564084	47564150	NM_014166	47567241	-1	bladder	-1.168	SREBP-1::ARNT::PAX-8	NM_014166---MED4--- Homo sapiens mediator of RNA polymerase II transcription, subunit 4 homolog (yeast) (MED4), mRNA
chr4	39465904	39465925	NM_174921	39463047	-1	bladder	-1.15957	SREBP-1::PAX-2::PAX-8::AREB6::CRX	NM_174921---LOC201895--- Homo sapiens hypothetical protein LOC201895 (LOC201895), mRNA
chr4	100208962	100209010	NM_001968	100208294	-1	bladder	-1.15031	SREBP-1::NRF-1::E2F::ETF::BACH2	NM_001968---EIF4E--- Homo sapiens eukaryotic translation initiation factor 4E (EIF4E), mRNA
chr11	67203387	67203387	NM_000695	67198641	-1	bladder	-1.1483	MAX	NM_000695---ALDH3B2--- Homo sapiens aldehyde dehydrogenase 3 family, member B2 (ALDH3B2), transcript variant 1, mRNA
chr1	46309860	46309926	NM_003629	46310334	-1	bladder	-1.13847	NF-Y::ALX-4::BSAP::HEB	NM_003629---PIK3R3--- Homo sapiens phosphoinositide-3-kinase, regulatory subunit 3 (p55, gamma) (PIK3R3), mRNA
chr12	103034558	103034587	NM_006166	103034507	-1	bladder	-1.13332	NF-Y::E2F-1::STAT1::ETF	NM_006166---NFYB--- Homo sapiens nuclear transcription factor Y, beta (NFYB), mRNA
chr15	54068354	54068376	NM_006154	54073127	-1	bladder	-1.12291	SREBP-1::ARNT::PAX-2::CRX	NM_006154---NEDD4--- Homo sapiens neural precursor cell expressed, developmentally down-regulated 4 (NEDD4), transcript variant 1, mRNA
chr8	55177274	55177277	NM_006330	55177130	-1	bladder	-1.12262	NRF-1::ETF::HIF-1	NM_006330---LYPLA1--- Homo sapiens lysophospholipase I (LYPLA1), mRNA
chr3	42820874	42820912	NM_014056	42820997	-1	bladder	-1.10896	NRF-1::NF-Y::ETF::E2F-1	NM_014056---HIGD1A--- Homo sapiens HIG1 domain family, member 1A (HIGD1A), mRNA
chrX	100405993	100406052	NM_004085	100409832	-1	bladder	-1.10722	SREBP-1::ATF4::AFP1::CRX	NM_004085---TIMM8A--- Homo sapiens translocase of inner mitochondrial membrane 8 homolog A (yeast) (TIMM8A), nuclear gene encoding mitochondrial protein, mRNA
chr3	162286637	162286696	NM_033168	162287352	-1	bladder	-1.09683	SREBP-1::MAX::NF-Y::AREB6::STAT1	NM_033168---B3GALT3--- Homo sapiens UDP-Gal:betaGlcNAc beta 1,3-galactosyltransferase, polypeptide 3 (B3GALT3), transcript variant 3, mRNA
chr12	101093566	101093588	NM_002674	101094069	-1	bladder	-1.07861	CRX::MEIS1B/HOXA9::NKX3A::POU3F2::AFP1	NM_002674---PMCH--- Homo sapiens pro-melanin-concentrating hormone (PMCH), mRNA
chr12	101093643	101093647	NM_002674	101094069	-1	bladder	-1.04931	CRX::MEIS1B/HOXA9::NKX3A	NM_002674---PMCH--- Homo sapiens pro-melanin-concentrating hormone (PMCH), mRNA
chr3	162286891	162286943	NM_033168	162287352	-1	bladder	-1.04035	SREBP-1::USF::XBP-1::NF-Y::ALX-4	NM_033168---B3GALT3--- Homo sapiens UDP-Gal:betaGlcNAc beta 1,3-galactosyltransferase, polypeptide 3 (B3GALT3), transcript variant 3, mRNA
chr12	101093668	101093693	NM_002674	101094069	-1	bladder	-1.03911	CRX::NKX3A::FOXO1::MEIS1B/HOXA9	NM_002674---PMCH--- Homo sapiens pro-melanin-concentrating hormone (PMCH), mRNA
chr12	25235469	25235490	NM_001001660	25239482	1	bladder	-1.035	SREBP-1::C-MYC/MAX::AHR/ARNT	NM_001001660---LOC144363--- Homo sapiens hypothetical protein LOC144363 (LOC144363), mRNA
chr12	103034635	103034640	NM_006166	103034507	-1	bladder	-1.02886	NF-Y::ETF::STAT1::YY1	NM_006166---NFYB--- Homo sapiens nuclear transcription factor Y, beta (NFYB), mRNA
chr13	113286986	113287039	NM_007111	113287056	1	bladder	-1.01773	E2F::NRF-1::ETF::ARNT::SP1	NM_007111---TFDP1--- Homo sapiens transcription factor Dp-1 (TFDP1), mRNA
chr10	91449763	91449859	NM_016195	91451346	1	bladder	-1.01636	SREBP-1::XBP-1::OCT-1::POU3F2	NM_016195---MPHOSPH1--- Homo sapiens M-phase phosphoprotein 1 (MPHOSPH1), mRNA
chr12	95805958	95805969	NM_152905	95803711	1	bladder	-1.01591	SREBP-1::MAX::PAX-2::PAX-8::AP-1	NM_152905---NEDD1--- Homo sapiens neural precursor cell expressed, developmentally down-regulated 1 (NEDD1), mRNA
chr12	95806002	95806005	NM_152905	95803711	1	bladder	-1.01591	SREBP-1::MAX::PAX-2::C-MYC/MAX::POU3F2	NM_152905---NEDD1--- Homo sapiens neural precursor cell expressed, developmentally down-regulated 1 (NEDD1), mRNA
chr1	46309802	46309824	NM_003629	46310334	-1	bladder	-1.01472	NF-Y::ALX-4::BSAP::HEB	NM_003629---PIK3R3--- Homo sapiens phosphoinositide-3-kinase, regulatory subunit 3 (p55, gamma) (PIK3R3), mRNA
chr1	198097546	198097564	NM_005558	198100326	-1	bladder	-1.01231	SREBP-1::C-MYC/MAX::CRX	NM_005558---LAD1--- Homo sapiens ladinin 1 (LAD1), mRNA
chr12	95805977	95805989	NM_152905	95803711	1	bladder	-1.01091	SREBP-1::MAX::PAX-2::PAX-8::POU3F2	NM_152905---NEDD1--- Homo sapiens neural precursor cell expressed, developmentally down-regulated 1 (NEDD1), mRNA
chr3	42820958	42820960	NM_014056	42820997	-1	bladder	-1.01055	NRF-1::NF-Y::ETF::E2F-1	NM_014056---HIGD1A--- Homo sapiens HIG1 domain family, member 1A (HIGD1A), mRNA
chr10	124020020	124020035	NM_144587	124020810	1	bladder	-1.00273	SREBP-1::ARNT::USF::AREB6	NM_144587---C10orf87--- Homo sapiens chromosome 10 open reading frame 87 (C10orf87), mRNA
chr3	162286612	162286633	NM_033168	162287352	-1	bladder	-1.00045	SREBP-1::MAX::NF-Y::HEB::STAT1	NM_033168---B3GALT3--- Homo sapiens UDP-Gal:betaGlcNAc beta 1,3-galactosyltransferase, polypeptide 3 (B3GALT3), transcript variant 3, mRNA
chrX	1702689	1703625	NM_178129	1699827	-1	blood	-4.59992	CDP::NKX6-2	NM_178129---P2RY8--- Homo sapiens purinergic receptor P2Y, G-protein coupled, 8 (P2RY8), mRNA
chr12	56163886	56164260	NM_032496	56168864	-1	blood	-3.15119	FOXJ2::NKX6-2::CDP	NM_032496---ARHGAP9--- Homo sapiens Rho GTPase activating protein 9 (ARHGAP9), mRNA
chr6	154768983	154769269	NM_015553	154770013	-1	blood	-2.98506	CDP::NKX6-2	NM_015553---PIP3-E--- Homo sapiens phosphoinositide-binding protein PIP3-E (PIP3-E), mRNA
chr15	62125423	62125650	NM_014326	62125574	-1	blood	-2.81355	ETF::AP-2::CRE-BP1	NM_014326---DAPK2--- Homo sapiens death-associated protein kinase 2 (DAPK2), mRNA
chr2	240058871	240059244	NM_006037	240058897	-1	blood	-2.63409	ETF::NRF-1::AP-2	NM_006037---HDAC4--- Homo sapiens histone deacetylase 4 (HDAC4), mRNA
chr22	42903397	42903662	NM_022141	42901757	1	blood	-2.25353	PU.1::PEA3::TEL-2::ELF-1::ELK-1	NM_022141---PARVG--- Homo sapiens parvin, gamma (PARVG), mRNA
chr1	35942783	35943103	NM_017629	35942920	1	blood	-2.21765	ETF::E2F-4/DP-1::GABP	NM_017629---EIF2C4--- Homo sapiens eukaryotic translation initiation factor 2C, 4 (EIF2C4), mRNA
chr6	31690790	31691051	NM_004847	31691276	1	blood	-2.02176	PU.1::TEL-2::FOXJ2::STAT1::CRX	NM_004847---AIF1--- Homo sapiens allograft inflammatory factor 1 (AIF1), transcript variant 2, mRNA
chr6	31690790	31691051	NM_032955	31691767	1	blood	-2.02176	PU.1::TEL-2::FOXJ2::STAT1::CRX	NM_032955---AIF1--- Homo sapiens allograft inflammatory factor 1 (AIF1), transcript variant 1, mRNA
chr14	50480959	50481097	NM_002863	50480984	-1	blood	-1.97023	ETF::GABP::E2F-4/DP-1::E2F::AP-2alpha	NM_002863---PYGL--- Homo sapiens phosphorylase, glycogen; liver (Hers disease, glycogen storage disease type VI) (PYGL), mRNA
chr7	115263450	115263815	NM_001018058:NM_012252	115264749	-1	blood	-1.92378	FOXJ2::HNF-1::FOXO4::HNF-6::RSRFC4	NM_012252---TFEC--- Homo sapiens transcription factor EC (TFEC), transcript variant 1, mRNA::NM_001018058---TFEC--- Homo sapiens transcription factor EC (TFEC), transcript variant 2, mRNA
chr12	31635012	31635231	NM_144973	31635219	-1	blood	-1.91729	ETF::NRF-1::AP-2::SP1::AP-2gamma	NM_144973---MGC24039--- Homo sapiens hypothetical protein MGC24039 (MGC24039), mRNA
chr6	31690790	31691027	NM_001623	31691011	1	blood	-1.90941	PU.1::TEL-2::FOXJ2::STAT1::CRX	NM_001623---AIF1--- Homo sapiens allograft inflammatory factor 1 (AIF1), transcript variant 3, mRNA
chr14	74964417	74964632	NM_130469	74968589	1	blood	-1.90824	ETF::AP-2	NM_130469---JDP2--- Homo sapiens jun dimerization protein 2 (JDP2), mRNA
chr20	47763511	47763730	NM_004776	47763745	-1	blood	-1.89173	ETF::NRF-1::SP1	NM_004776---B4GALT5--- Homo sapiens UDP-Gal:betaGlcNAc beta 1,4- galactosyltransferase, polypeptide 5 (B4GALT5), mRNA
chr15	76159647	76159847	NM_015079	76156912	-1	blood	-1.80121	PEA3::TEL-2::PU.1	NM_015079---TBC1D2B--- Homo sapiens TBC1 domain family, member 2B (TBC1D2B), mRNA
chr12	110913582	110913838	NM_006817	110913981	1	blood	-1.76647	NRF-1::E2F::PU.1::STAT1::SP1	NM_006817---ERP29--- Homo sapiens endoplasmic reticulum protein 29 (ERP29), transcript variant 1, mRNA
chr22	17793787	17793961	NM_003325	17793773	-1	blood	-1.71698	ETF::AP-2	NM_003325---HIRA--- Homo sapiens HIR histone cell cycle regulation defective homolog A (S. cerevisiae) (HIRA), mRNA
chr12	26985427	26985627	NM_015633	26982582	1	blood	-1.69647	PU.1::PEA3::ELF-1::FOXJ2::STAT5A_(HOMOTETRAMER)	NM_015633---FGFR1OP2--- Homo sapiens FGFR1 oncogene partner 2 (FGFR1OP2), mRNA
chr14	57834662	57834900	NM_002892:NM_023000:NM_023001	57835115	1	blood	-1.68529	NF-Y::ELF-1::PEA3::GABP	NM_023001---ARID4A--- Homo sapiens AT rich interactive domain 4A (RBP1-like) (ARID4A), transcript variant 3, mRNA::NM_002892---ARID4A--- Homo sapiens AT rich interactive domain 4A (RBP1-like) (ARID4A), transcript variant 1, mRNA::NM_023000---ARID4A--- Homo sapiens AT rich interactive domain 4A (RBP1-like) (ARID4A), transcript variant 2, mRNA
chr1	157852174	157852348	NM_181720	157852529	-1	blood	-1.66019	PEA3::PU.1::TEL-2::AML1	NM_181720---ARHGAP30--- Homo sapiens Rho GTPase activating protein 30 (ARHGAP30), transcript variant 2, mRNA
chr15	48197339	48197539	NM_024837	48198711	-1	blood	-1.65709	FOXJ2::ELF-1::TEL-2::FXR::AMEF-2	NM_024837---ATP8B4--- Homo sapiens ATPase, Class I, type 8B, member 4 (ATP8B4), mRNA
chr3	188946344	188946562	NM_001706	188946177	-1	blood	-1.6477	STAT5A_(HOMODIMER)::ETF::USF::NKX6-2	NM_001706---BCL6--- Homo sapiens B-cell CLL/lymphoma 6 (zinc finger protein 51) (BCL6), transcript variant 1, mRNA
chr7	141153325	141153525	NM_004668	141148862	1	blood	-1.64176	ELF-1::PEA3::TEL-2::PU.1::AP-1	NM_004668---MGAM--- Homo sapiens maltase-glucoamylase (alpha-glucosidase) (MGAM), mRNA
chr4	10362131	10362357	NM_052964	10362758	-1	blood	-1.63898	FOXJ2::ELF-1::CRX::C/EBPDELTA::C/EBPgamma	NM_052964---MIST--- Homo sapiens mast cell immunoreceptor signal transducer (MIST), mRNA
chr5	134761667	134761814	NM_004893	134763476	-1	blood	-1.63803	NKX6-2::CDP::FOXJ2::AMEF-2	NM_004893---H2AFY--- Homo sapiens H2A histone family, member Y (H2AFY), transcript variant 2, mRNA
chr5	134760319	134760466	NM_138609:NM_138610	134762802	-1	blood	-1.63803	NKX6-2::CDP::FOXJ2::AMEF-2	NM_138610---H2AFY--- Homo sapiens H2A histone family, member Y (H2AFY), transcript variant 3, mRNA::NM_138609---H2AFY--- Homo sapiens H2A histone family, member Y (H2AFY), transcript variant 1, mRNA
chr16	86542431	86542631	NM_017869:NM_079837	86542538	1	blood	-1.61588	NRF-1::ETF::E2F-1::SP1	NM_017869---BANP--- Homo sapiens BTG3 associated nuclear protein (BANP), transcript variant 1, mRNA::NM_079837---BANP--- Homo sapiens BTG3 associated nuclear protein (BANP), transcript variant 2, mRNA
chr3	37468481	37468659	NM_002207	37468816	1	blood	-1.58941	ETF::NRF-1::GABP::AP-2	NM_002207---ITGA9--- Homo sapiens integrin, alpha 9 (ITGA9), mRNA
chr15	76151912	76152033	NM_015079	76156912	-1	blood	-1.58572	PEA3::ELF-1::AP-1::FXR::NF-KAPPAB	NM_015079---TBC1D2B--- Homo sapiens TBC1 domain family, member 2B (TBC1D2B), mRNA
chr7	115259885	115260016	NM_001018058:NM_012252	115264749	-1	blood	-1.58004	FOXJ2::HNF-1::FOXO4::HNF-6::GATA-6	NM_012252---TFEC--- Homo sapiens transcription factor EC (TFEC), transcript variant 1, mRNA::NM_001018058---TFEC--- Homo sapiens transcription factor EC (TFEC), transcript variant 2, mRNA
chr1	208597191	208597391	NM_016448	208597525	1	blood	-1.57	NRF-1::E2F::ETF::C-ETS-2::NF-MUE1	NM_016448---DTL--- Homo sapiens denticleless homolog (Drosophila) (DTL), mRNA
chr1	221919735	221919857	NM_194442	221923254	-1	blood	-1.56406	NF-Y::LMO2_COMPLEX::PEA3	NM_194442---LBR--- Homo sapiens lamin B receptor (LBR), transcript variant 2, mRNA
chr1	221918265	221918387	NM_002296	221922519	-1	blood	-1.56382	NF-Y::LMO2_COMPLEX::PEA3	NM_002296---LBR--- Homo sapiens lamin B receptor (LBR), transcript variant 1, mRNA
chrX	147287698	147287825	NM_002025	147287684	1	blood	-1.56294	ETF	NM_002025---AFF2--- Homo sapiens AF4/FMR2 family, member 2 (AFF2), mRNA
chr12	10767149	10767349	NM_003651	10767171	-1	blood	-1.55691	ETF::NRF-1::E2F	NM_003651---CSDA--- Homo sapiens cold shock domain protein A (CSDA), mRNA
chr16	55016649	55016858	NM_001144:NM_138958	55016804	-1	blood	-1.53489	ETF::GABP::AP-2	NM_138958---AMFR--- Homo sapiens autocrine motility factor receptor (AMFR), transcript variant 2, mRNA::NM_001144---AMFR--- Homo sapiens autocrine motility factor receptor (AMFR), transcript variant 1, mRNA
chr6	49819545	49819715	NM_006061	49820015	-1	blood	-1.53482	CDP::FOXJ2::NKX6-2::OCT-1	NM_006061---CRISP3--- Homo sapiens cysteine-rich secretory protein 3 (CRISP3), mRNA
chr22	17653572	17653679	NM_001835:NM_007098	17653762	-1	blood	-1.52956	NRF-1::SP1	NM_007098---CLTCL1--- Homo sapiens clathrin, heavy polypeptide-like 1 (CLTCL1), transcript variant 2, mRNA::NM_001835---CLTCL1--- Homo sapiens clathrin, heavy polypeptide-like 1 (CLTCL1), transcript variant 1, mRNA
chr3	159872758	159872930	NM_020169	159873184	-1	blood	-1.51747	PEA3::PU.1::TEL-2::ELF-1::C-ETS-2	NM_020169---LXN--- Homo sapiens latexin (LXN), mRNA
chr15	62125695	62125857	NM_014326	62125574	-1	blood	-1.51591	ETF::AP-2::AP-2alpha::CRE-BP1	NM_014326---DAPK2--- Homo sapiens death-associated protein kinase 2 (DAPK2), mRNA
chr7	115265129	115265247	NM_001018058:NM_012252	115264749	-1	blood	-1.50631	FOXJ2::HNF-1::CDP::NKX6-2::RSRFC4	NM_012252---TFEC--- Homo sapiens transcription factor EC (TFEC), transcript variant 1, mRNA::NM_001018058---TFEC--- Homo sapiens transcription factor EC (TFEC), transcript variant 2, mRNA
chr10	129732982	129733104	NM_130435	129735823	1	blood	-1.50471	ELF-1::FOXJ2::ELK-1::AP-1::AML1	NM_130435---PTPRE--- Homo sapiens protein tyrosine phosphatase, receptor type, E (PTPRE), transcript variant 2, mRNA
chr6	153047057	153047214	NM_182961	153050648	-1	blood	-1.50232	FOXJ2::ELF-1::ELK-1	NM_182961---SYNE1--- Homo sapiens spectrin repeat containing, nuclear envelope 1 (SYNE1), transcript variant longest, mRNA
chr6	153045961	153046118	NM_033071	153050100	-1	blood	-1.50203	FOXJ2::ELF-1::ELK-1	NM_033071---SYNE1--- Homo sapiens spectrin repeat containing, nuclear envelope 1 (SYNE1), transcript variant longer, mRNA
chr12	31635274	31635326	NM_144973	31635219	-1	blood	-1.49335	ETF::AP-2::SP1	NM_144973---MGC24039--- Homo sapiens hypothetical protein MGC24039 (MGC24039), mRNA
chr4	106427438	106427584	NM_017628	106424635	1	blood	-1.48588	FOXJ2::FXR::CRX::POU3F2::CHX10	NM_017628---FLJ20032--- Homo sapiens hypothetical protein FLJ20032 (FLJ20032), mRNA
chr17	38533079	38533234	NM_005821	38531128	1	blood	-1.48471	NF-Y::LMO2_COMPLEX::PEA3	NM_005821---NBR2--- Homo sapiens neighbor of BRCA1 gene 2 (NBR2), mRNA
chr12	15006075	15006195	NM_001175	15005829	-1	blood	-1.47913	ELF-1::PEA3::FOXJ2::ELK-1::C-ETS-2	NM_001175---ARHGDIB--- Homo sapiens Rho GDP dissociation inhibitor (GDI) beta (ARHGDIB), mRNA
chr11	2279815	2279887	NM_005705:NM_139024	2280513	1	blood	-1.47353	TEL-2::PU.1::PPARalpha/RXR-alpha::AP-4	NM_139024---TSPAN32--- Homo sapiens tetraspanin 32 (TSPAN32), transcript variant 3, mRNA::NM_005705---TSPAN32--- Homo sapiens tetraspanin 32 (TSPAN32), transcript variant 2, mRNA
chr12	8582896	8583008	NM_014358	8584811	-1	blood	-1.46714	CDP::FOXJ2::NKX6-2::HNF-6::FOXO4	NM_014358---CLEC4E--- Homo sapiens C-type lectin domain family 4, member E (CLEC4E), mRNA
chr11	5211929	5212056	NM_000519	5212434	-1	blood	-1.4558	FOXJ2::ELF-1::HNF-1::PU.1::GATA-6	NM_000519---HBD--- Homo sapiens hemoglobin, delta (HBD), mRNA
chr5	70786292	70786453	NM_018429	70787268	1	blood	-1.44412	FOXJ2::CRX::FOXO4::C/EBP::BACH2	NM_018429---BDP1--- Homo sapiens B double prime 1, subunit of RNA polymerase III transcription initiation factor IIIB (BDP1), mRNA
chr17	3764882	3765075	NM_002558	3766709	-1	blood	-1.44409	PU.1::PEA3::ELF-1::NERF1A::P53	NM_002558---P2RX1--- Homo sapiens purinergic receptor P2X, ligand-gated ion channel, 1 (P2RX1), mRNA
chr17	4560707	4560765	NM_004313:NM_199004	4560537	1	blood	-1.42882	ETF::NRF-1::E2F-4/DP-1::SP1::TFII-I	NM_004313---ARRB2--- Homo sapiens arrestin, beta 2 (ARRB2), transcript variant 1, mRNA::NM_199004---ARRB2--- Homo sapiens arrestin, beta 2 (ARRB2), transcript variant 2, mRNA
chr1	198861383	198861495	NM_002832	198861408	-1	blood	-1.42853	LBP-1::AP-2gamma::PU.1::AP-4::TEL-2	NM_002832---PTPN7--- Homo sapiens protein tyrosine phosphatase, non-receptor type 7 (PTPN7), transcript variant 1, mRNA
chr1	198860119	198860231	NM_080588	198860776	-1	blood	-1.42853	LBP-1::AP-2gamma::PU.1::AP-4::TEL-2	NM_080588---PTPN7--- Homo sapiens protein tyrosine phosphatase, non-receptor type 7 (PTPN7), transcript variant 2, mRNA
chr1	198861383	198861495	NM_080589	198861408	-1	blood	-1.42853	LBP-1::AP-2gamma::PU.1::AP-4::TEL-2	NM_080589---PTPN7--- Homo sapiens protein tyrosine phosphatase, non-receptor type 7 (PTPN7), transcript variant 3, mRNA
chr8	86558941	86559054	NM_000067	86563497	1	blood	-1.42529	ELF-1::PEA3::TEL-2::PU.1::C/EBP	NM_000067---CA2--- Homo sapiens carbonic anhydrase II (CA2), mRNA
chr22	36902171	36902311	NM_001004426:NM_003560	36902261	-1	blood	-1.42322	PEA3::ELF-1::NF-Y::AP-1::PPAR	NM_003560---PLA2G6--- Homo sapiens phospholipase A2, group VI (cytosolic, calcium-independent) (PLA2G6), transcript variant 1, mRNA::NM_001004426---PLA2G6--- Homo sapiens phospholipase A2, group VI (cytosolic, calcium-independent) (PLA2G6), transcript variant 2, mRNA
chr7	115264166	115264319	NM_001018058:NM_012252	115264749	-1	blood	-1.42074	FOXJ2::ELF-1::HNF-1::AMEF-2::CDP	NM_012252---TFEC--- Homo sapiens transcription factor EC (TFEC), transcript variant 1, mRNA::NM_001018058---TFEC--- Homo sapiens transcription factor EC (TFEC), transcript variant 2, mRNA
chrX	1380328	1380516	NM_172247	1382429	-1	blood	-1.41961	ELF-1::PU.1::TBP	NM_172247---CSF2RA--- Homo sapiens colony stimulating factor 2 receptor, alpha, low-affinity (granulocyte-macrophage) (CSF2RA), transcript variant 4, mRNA
chr4	106421517	106421701	NM_017628	106424635	1	blood	-1.40294	FOXJ2::HNF-1::CRX::POU3F2	NM_017628---FLJ20032--- Homo sapiens hypothetical protein FLJ20032 (FLJ20032), mRNA
chr6	152728817	152728893	NM_015293	152731593	-1	blood	-1.39664	FOXJ2::FOXO4::PU.1::CRX::HNF-6	NM_015293---SYNE1--- Homo sapiens spectrin repeat containing, nuclear envelope 1 (SYNE1), transcript variant beta, mRNA
chr5	17267695	17267795	NM_006317	17270749	1	blood	-1.39176	FOXJ2::HNF-1::FOXO4::CHX10::FXR	NM_006317---BASP1--- Homo sapiens brain abundant, membrane attached signal protein 1 (BASP1), mRNA
chr11	65303037	65303189	NM_138368	65304118	-1	blood	-1.38472	ETF::E2F-1::AP-2::SP1::AP-1	NM_138368---DKFZp761E198--- Homo sapiens DKFZp761E198 protein (DKFZp761E198), mRNA
chr1	155609240	155609346	NM_002432	155614240	1	blood	-1.38176	CDP::NKX6-2::C/EBPgamma::BACH2	NM_002432---MNDA--- Homo sapiens myeloid cell nuclear differentiation antigen (MNDA), mRNA
chr11	2279815	2279887	NM_139022	2279818	1	blood	-1.38059	TEL-2::PU.1::PPARalpha/RXR-alpha	NM_139022---TSPAN32--- Homo sapiens tetraspanin 32 (TSPAN32), transcript variant 1, mRNA
chr20	47763763	47763856	NM_004776	47763745	-1	blood	-1.37606	ETF::NRF-1	NM_004776---B4GALT5--- Homo sapiens UDP-Gal:betaGlcNAc beta 1,4- galactosyltransferase, polypeptide 5 (B4GALT5), mRNA
chr17	38532915	38533016	NM_005821	38531128	1	blood	-1.36882	NF-Y	NM_005821---NBR2--- Homo sapiens neighbor of BRCA1 gene 2 (NBR2), mRNA
chr1	195339621	195339718	NM_002838:NM_080921:NM_080922:NM_080923	195339881	1	blood	-1.35941	ELF-1::CDP::NKX6-2::AP-1::C/EBPgamma	NM_080922---PTPRC--- Homo sapiens protein tyrosine phosphatase, receptor type, C (PTPRC), transcript variant 3, mRNA::NM_080923---PTPRC--- Homo sapiens protein tyrosine phosphatase, receptor type, C (PTPRC), transcript variant 4, mRNA::NM_002838---PTPRC--- Homo sapiens protein tyrosine phosphatase, receptor type, C (PTPRC), transcript variant 1, mRNA::NM_080921---PTPRC--- Homo sapiens protein tyr…
chr6	153053519	153053565	NM_033071	153050100	-1	blood	-1.35446	FOXJ2::ELF-1::CDP::FOXO4::NKX6-2	NM_033071---SYNE1--- Homo sapiens spectrin repeat containing, nuclear envelope 1 (SYNE1), transcript variant longer, mRNA
chr6	153054615	153054661	NM_182961	153050648	-1	blood	-1.35431	FOXJ2::CDP::ELF-1::FOXO4::NKX6-2	NM_182961---SYNE1--- Homo sapiens spectrin repeat containing, nuclear envelope 1 (SYNE1), transcript variant longest, mRNA
chr17	26665073	26665230	NM_006495	26665217	-1	blood	-1.34177	ELF-1::PEA3::PU.1::FOXJ2::OSF2	NM_006495---EVI2B--- Homo sapiens ecotropic viral integration site 2B (EVI2B), mRNA
chr17	38527477	38527632	NM_005821	38531128	1	blood	-1.34118	ELF-1::TEL-2::PEA3::CDP::AP-1	NM_005821---NBR2--- Homo sapiens neighbor of BRCA1 gene 2 (NBR2), mRNA
chr4	101226323	101226441	NM_002106	101228690	-1	blood	-1.3359	FOXJ2::TEL-2::ELF-1::GATA-6::CHX10	NM_002106---H2AFZ--- Homo sapiens H2A histone family, member Z (H2AFZ), mRNA
chr9	68620425	68620506	NM_138333	68624517	1	blood	-1.31824	FOXJ2::HNF-1::FOXO4	NM_138333---C9orf42--- Homo sapiens chromosome 9 open reading frame 42 (C9orf42), mRNA
chr6	133128603	133128685	NM_078488	133126291	-1	blood	-1.30989	FOXJ2::ELF-1::CDP::FOXO4::FXR	NM_078488---VNN2--- Homo sapiens vanin 2 (VNN2), transcript variant 2, mRNA
chr6	133117473	133117555	NM_004665	133120726	-1	blood	-1.30985	FOXJ2::ELF-1::CDP::FOXO4::FXR	NM_004665---VNN2--- Homo sapiens vanin 2 (VNN2), transcript variant 1, mRNA
chr4	13305696	13305714	NM_148894	13305597	-1	blood	-1.30849	ETF::AP-2alpha::FXR	NM_148894---FAM44A--- Homo sapiens family with sequence similarity 44, member A (FAM44A), mRNA
chr7	115265260	115265329	NM_001018058:NM_012252	115264749	-1	blood	-1.30299	FOXJ2::ELF-1::CDP::NKX6-2::RSRFC4	NM_012252---TFEC--- Homo sapiens transcription factor EC (TFEC), transcript variant 1, mRNA::NM_001018058---TFEC--- Homo sapiens transcription factor EC (TFEC), transcript variant 2, mRNA
chr17	955159	955268	NM_001092	959074	-1	blood	-1.30084	NF-Y::HEB::NERF1A	NM_001092---ABR--- Homo sapiens active BCR-related gene (ABR), transcript variant 2, mRNA
chr6	33347408	33347451	NM_022551	33347829	1	blood	-1.29882	PU.1::PEA3::STAT1::ETF::PPAR	NM_022551---RPS18--- Homo sapiens ribosomal protein S18 (RPS18), mRNA
chr7	141099787	141099906	NM_013252	141099967	-1	blood	-1.29394	PU.1::PEA3::TEL-2::FOXO4	NM_013252---CLEC5A--- Homo sapiens C-type lectin domain family 5, member A (CLEC5A), mRNA
chr6	154766619	154766717	NM_015553	154770013	-1	blood	-1.29322	FOXJ2::TEL-2::POU3F2	NM_015553---PIP3-E--- Homo sapiens phosphoinositide-binding protein PIP3-E (PIP3-E), mRNA
chr10	42953838	42953986	NM_018590	42953939	1	blood	-1.28882	ETF::GABP::AP-2gamma::AP-2::LBP-1	NM_018590---GALNACT-2--- Homo sapiens chondroitin sulfate GalNAcT-2 (GALNACT-2), mRNA
chr22	39812871	39812990	NM_001429	39813106	1	blood	-1.28706	ETF::E2F-4/DP-1::C-ETS-1	NM_001429---EP300--- Homo sapiens E1A binding protein p300 (EP300), mRNA
chr7	79914310	79914453	NM_000072:NM_001001548	79912607	1	blood	-1.28471	FOXJ2::ELF-1::CDP::C/EBPgamma::NF-Y	NM_001001548---CD36--- Homo sapiens CD36 antigen (collagen type I receptor, thrombospondin receptor) (CD36), transcript variant 1, mRNA::NM_000072---CD36--- Homo sapiens CD36 antigen (collagen type I receptor, thrombospondin receptor) (CD36), transcript variant 3, mRNA
chr5	68566322	68566413	NM_001799	68566470	1	blood	-1.28412	PEA3::PU.1::TEL-2::AP-1::CRE-BP1	NM_001799---CDK7--- Homo sapiens cyclin-dependent kinase 7 (MO15 homolog, Xenopus laevis, cdk-activating kinase) (CDK7), mRNA
chr9	68622250	68622334	NM_138333	68624517	1	blood	-1.28118	ELF-1::FOXJ2::CDP::RSRFC4::TBP	NM_138333---C9orf42--- Homo sapiens chromosome 9 open reading frame 42 (C9orf42), mRNA
chr11	63864245	63864314	NM_032251	63864270	1	blood	-1.28118	PEA3::PU.1::OSF2::LBP-1	NM_032251---FLJ37970--- Homo sapiens hypothetical protein FLJ37970 (FLJ37970), mRNA
chr7	91154673	91154725	NM_006980	91154667	-1	blood	-1.27599	PEA3::PU.1::NERF1A::AFP1	NM_006980---MTERF--- Homo sapiens mitochondrial transcription termination factor (MTERF), nuclear gene encoding mitochondrial protein, mRNA
chr19	59255357	59255502	NM_198481	59259019	-1	blood	-1.27471	TEL-2::ELF-1::PU.1::NKX6-2::CDP	NM_198481---UNQ3033--- Homo sapiens LAIR hlog (UNQ3033), mRNA
chr4	145418138	145418200	NM_002099	145419449	-1	blood	-1.27302	NKX6-2::CDP::ELF-1::FOXJ2::AP-1	NM_002099---GYPA--- Homo sapiens glycophorin A (includes MN blood group) (GYPA), mRNA
chr13	112392368	112392457	NM_015205:NM_032189	112392643	1	blood	-1.27118	ETF::NRF-1::E2F::ZIC2::CREB	NM_015205---ATP11A--- Homo sapiens ATPase, Class VI, type 11A (ATP11A), transcript variant 1, mRNA::NM_032189---ATP11A--- Homo sapiens ATPase, Class VI, type 11A (ATP11A), transcript variant 2, mRNA
chr9	132066928	132067107	NM_032536	132071687	1	blood	-1.26765	ETF::AP-2::AP-2alpha	NM_032536---NTNG2--- Homo sapiens netrin G2 (NTNG2), mRNA
chr1	198858735	198858870	NM_002832	198861408	-1	blood	-1.26224	PEA3::PU.1::TEL-2::NERF1A::STAT1	NM_002832---PTPN7--- Homo sapiens protein tyrosine phosphatase, non-receptor type 7 (PTPN7), transcript variant 1, mRNA
chr1	198857471	198857606	NM_080588	198860776	-1	blood	-1.26224	PEA3::PU.1::TEL-2::NERF1A::STAT1	NM_080588---PTPN7--- Homo sapiens protein tyrosine phosphatase, non-receptor type 7 (PTPN7), transcript variant 2, mRNA
chr1	198858735	198858870	NM_080589	198861408	-1	blood	-1.26224	PEA3::PU.1::TEL-2::NERF1A::STAT1	NM_080589---PTPN7--- Homo sapiens protein tyrosine phosphatase, non-receptor type 7 (PTPN7), transcript variant 3, mRNA
chr17	53711178	53711274	NM_000250	53713295	-1	blood	-1.26034	FOXJ2::CDP::TEL-2::NKX6-2::FOXO4	NM_000250---MPO--- Homo sapiens myeloperoxidase (MPO), nuclear gene encoding mitochondrial protein, mRNA
chr20	36362812	36362915	NM_001725	36365998	1	blood	-1.25941	ELF-1::FOXJ2::FOXO4::OSF2::RSRFC4	NM_001725---BPI--- Homo sapiens bactericidal/permeability-increasing protein (BPI), mRNA
chr6	49819260	49819329	NM_006061	49820015	-1	blood	-1.25791	FOXJ2::ELF-1::NKX6-2::CDP::POU3F2	NM_006061---CRISP3--- Homo sapiens cysteine-rich secretory protein 3 (CRISP3), mRNA
chr16	342400	342401	NM_003502:NM_181050	342465	-1	blood	-1.25552	ETF::NRF-1::AP-2alpha::AP-2::NF-MUE1	NM_181050---AXIN1--- Homo sapiens axin 1 (AXIN1), transcript variant 2, mRNA::NM_003502---AXIN1--- Homo sapiens axin 1 (AXIN1), transcript variant 1, mRNA
chr1	232354943	232354951	NM_000081	232356261	-1	blood	-1.24956	FOXJ2::ELF-1::PEA3::C-ETS-2::GATA-6	NM_000081---LYST--- Homo sapiens lysosomal trafficking regulator (LYST), transcript variant 1, mRNA
chrX	54940923	54940963	NM_000032	54940432	-1	blood	-1.24725	PEA3::PU.1::TEL-2::ELF-1::AP-1	NM_000032---ALAS2--- Homo sapiens aminolevulinate, delta-, synthase 2 (sideroblastic/hypochromic anemia) (ALAS2), nuclear gene encoding mitochondrial protein, transcript variant 1, mRNA
chr2	240058080	240058210	NM_006037	240058897	-1	blood	-1.2402	NRF-1::ETF::E2F-1::SREBP-1::NF-MUE1	NM_006037---HDAC4--- Homo sapiens histone deacetylase 4 (HDAC4), mRNA
chrX	52994273	52994345	NM_022117	52994582	1	blood	-1.23235	NF-Y::PEA3::FOXO4::ICSBP	NM_022117---TSPYL2--- Homo sapiens TSPY-like 2 (TSPYL2), mRNA
chrX	52994358	52994404	NM_022117	52994582	1	blood	-1.22353	NF-Y::ETF::ICSBP::AHR/ARNT	NM_022117---TSPYL2--- Homo sapiens TSPY-like 2 (TSPYL2), mRNA
chr14	49156561	49156601	NM_001001	49157099	-1	blood	-1.21651	NRF-1::ETF::E2F-4/DP-1::PEA3::LBP-1	NM_001001---RPL36AL--- Homo sapiens ribosomal protein L36a-like (RPL36AL), mRNA
chr20	1546365	1546470	NM_006065	1548630	-1	blood	-1.21633	FOXJ2::RSRFC4::HNF-6::FXR::USF	NM_006065---SIRPB1--- Homo sapiens signal-regulatory protein beta 1 (SIRPB1), mRNA
chr1	164327333	164327368	NM_052862	164330987	1	blood	-1.21471	FOXJ2::ELF-1::RSRFC4::HNF-1::POU3F2	NM_052862---RCSD1--- Homo sapiens RCSD domain containing 1 (RCSD1), mRNA
chr17	73642323	73642356	NM_007267	73640083	-1	blood	-1.21322	TEL-2::PU.1::C-ETS-1::PPARalpha/RXR-alpha	NM_007267---TMC6--- Homo sapiens transmembrane channel-like 6 (TMC6), mRNA
chr9	4779468	4779513	NM_005772	4782936	1	blood	-1.21118	FOXJ2::GATA-6::AML1::MEIS1B/HOXA9	NM_005772---RCL1--- Homo sapiens RNA terminal phosphate cyclase-like 1 (RCL1), mRNA
chr6	159439046	159439171	NM_152133	159436593	-1	blood	-1.2104	ELF-1::FOXJ2::FOXO4::DBP::ISRE	NM_152133---TAGAP--- Homo sapiens T-cell activation GTPase activating protein (TAGAP), transcript variant 1, mRNA
chr7	79874265	79874343	NM_001001547	79876173	1	blood	-1.20882	CDP::ELF-1::FOXJ2::NKX6-2::TEL-2	NM_001001547---CD36--- Homo sapiens CD36 antigen (collagen type I receptor, thrombospondin receptor) (CD36), transcript variant 2, mRNA
chr2	240062311	240062368	NM_006037	240058897	-1	blood	-1.20713	PEA3::AP-1::LBP-1	NM_006037---HDAC4--- Homo sapiens histone deacetylase 4 (HDAC4), mRNA
chr4	106427946	106428025	NM_017628	106424635	1	blood	-1.20647	FOXJ2::NKX6-2::CDP::AMEF-2::C-ETS-2	NM_017628---FLJ20032--- Homo sapiens hypothetical protein FLJ20032 (FLJ20032), mRNA
chr12	3728362	3728469	NM_032680	3732524	-1	blood	-1.20003	PU.1::TEL-2::ELF-1::AP-1::alpha-CP1	NM_032680---MGC4266--- Homo sapiens hypothetical protein MGC4266 (MGC4266), mRNA
chr11	5199966	5200110	NM_000518	5204877	-1	blood	-1.19563	FOXJ2::FOXO4::CRX::C-ETS-2::PU.1	NM_000518---HBB--- Homo sapiens hemoglobin, beta (HBB), mRNA
chr11	27337728	27337733	NM_030771:NM_080654	27341371	-1	blood	-1.19447	FOXJ2::ELK-1::RSRFC4::CRX::CHX10	NM_030771---CCDC34--- Homo sapiens coiled-coil domain containing 34 (CCDC34), transcript variant 1, mRNA::NM_080654---CCDC34--- Homo sapiens coiled-coil domain containing 34 (CCDC34), transcript variant 2, mRNA
chr4	106427856	106427890	NM_017628	106424635	1	blood	-1.18765	FOXJ2::HNF-1::AMEF-2::CHX10	NM_017628---FLJ20032--- Homo sapiens hypothetical protein FLJ20032 (FLJ20032), mRNA
chr15	62125657	62125659	NM_014326	62125574	-1	blood	-1.18658	ETF::AP-2::AP-2alpha::CRE-BP1	NM_014326---DAPK2--- Homo sapiens death-associated protein kinase 2 (DAPK2), mRNA
chr4	99417158	99417199	NM_174952	99421569	-1	blood	-1.1861	NKX6-2::FOXJ2::ELF-1::CDP::NKX3A	NM_174952---MGC46496--- Homo sapiens hypothetical protein MGC46496 (MGC46496), mRNA
chr6	33347720	33347793	NM_022551	33347829	1	blood	-1.18412	PEA3::PU.1::NERF1A::ETF::E2F-1	NM_022551---RPS18--- Homo sapiens ribosomal protein S18 (RPS18), mRNA
chr12	63290533	63290571	NM_178169	63290559	1	blood	-1.18176	NRF-1::ETF::E2F-1::AP-2gamma::LBP-1	NM_178169---RASSF3--- Homo sapiens Ras association (RalGDS/AF-6) domain family 3 (RASSF3), mRNA
chr16	86542642	86542643	NM_017869:NM_079837	86542538	1	blood	-1.18	ETF::E2F-1::TFII-I	NM_017869---BANP--- Homo sapiens BTG3 associated nuclear protein (BANP), transcript variant 1, mRNA::NM_079837---BANP--- Homo sapiens BTG3 associated nuclear protein (BANP), transcript variant 2, mRNA
chr6	36272258	36272275	NM_015695	36272527	1	blood	-1.17588	ETF::E2F-1	NM_015695---BRPF3--- Homo sapiens bromodomain and PHD finger containing, 3 (BRPF3), mRNA
chr1	155610227	155610378	NM_002432	155614240	1	blood	-1.17529	FOXJ2::ELF-1::RSRFC4::LHX3::TEL-2	NM_002432---MNDA--- Homo sapiens myeloid cell nuclear differentiation antigen (MNDA), mRNA
chr8	86481494	86481540	NM_001738	86477594	-1	blood	-1.1748	FOXJ2::CDP::NKX6-2::RSRFC4::C/EBPgamma	NM_001738---CA1--- Homo sapiens carbonic anhydrase I (CA1), mRNA
chr6	49821511	49821603	NM_006061	49820015	-1	blood	-1.1725	FOXJ2::ELF-1::CRX::GATA-6::POU3F2	NM_006061---CRISP3--- Homo sapiens cysteine-rich secretory protein 3 (CRISP3), mRNA
chr1	36614027	36614095	NM_000760:NM_156038:NM_156039:NM_172313	36617602	-1	blood	-1.17187	ELF-1::TEL-2::AP-1	NM_156038---CSF3R--- Homo sapiens colony stimulating factor 3 receptor (granulocyte) (CSF3R), transcript variant 2, mRNA::NM_172313---CSF3R--- Homo sapiens colony stimulating factor 3 receptor (granulocyte) (CSF3R), transcript variant 4, mRNA::NM_156039---CSF3R--- Homo sapiens colony stimulating factor 3 receptor (granulocyte) (CSF3R), transcript variant 3, mRNA::NM_000760---CSF3R--- Homo sapiens…
chrX	52994422	52994450	NM_022117	52994582	1	blood	-1.17176	NF-Y::ETF::AHR/ARNT::SP1	NM_022117---TSPYL2--- Homo sapiens TSPY-like 2 (TSPYL2), mRNA
chr4	13305672	13305683	NM_148894	13305597	-1	blood	-1.16979	ETF::PEA3::STAT1::FXR	NM_148894---FAM44A--- Homo sapiens family with sequence similarity 44, member A (FAM44A), mRNA
chr6	133128485	133128588	NM_078488	133126291	-1	blood	-1.16941	CDP::FOXJ2::ELF-1::NKX6-2::C/EBPgamma	NM_078488---VNN2--- Homo sapiens vanin 2 (VNN2), transcript variant 2, mRNA
chr6	133117355	133117458	NM_004665	133120726	-1	blood	-1.16934	CDP::FOXJ2::ELF-1::NKX6-2::C/EBPgamma	NM_004665---VNN2--- Homo sapiens vanin 2 (VNN2), transcript variant 1, mRNA
chr16	342531	342580	NM_003502:NM_181050	342465	-1	blood	-1.16883	ETF::NRF-1::AP-2alpha::SP1::NF-MUE1	NM_181050---AXIN1--- Homo sapiens axin 1 (AXIN1), transcript variant 2, mRNA::NM_003502---AXIN1--- Homo sapiens axin 1 (AXIN1), transcript variant 1, mRNA
chr7	141152833	141152852	NM_004668	141148862	1	blood	-1.16706	ELF-1::FOXJ2::AMEF-2::C/EBPDELTA	NM_004668---MGAM--- Homo sapiens maltase-glucoamylase (alpha-glucosidase) (MGAM), mRNA
chr8	86481437	86481489	NM_001738	86477594	-1	blood	-1.16603	FOXJ2::CDP::NKX6-2::RSRFC4::C/EBPgamma	NM_001738---CA1--- Homo sapiens carbonic anhydrase I (CA1), mRNA
chr6	33347343	33347399	NM_022551	33347829	1	blood	-1.16471	PEA3::PU.1::ELK-1::STAT1::ETF	NM_022551---RPS18--- Homo sapiens ribosomal protein S18 (RPS18), mRNA
chr7	141152752	141152815	NM_004668	141148862	1	blood	-1.16471	ELF-1::FOXJ2::AMEF-2::C/EBPDELTA	NM_004668---MGAM--- Homo sapiens maltase-glucoamylase (alpha-glucosidase) (MGAM), mRNA
chr1	195338542	195338625	NM_002838:NM_080921:NM_080922:NM_080923	195339881	1	blood	-1.16353	FOXJ2::C-ETS-2::GATA-6::PEA3::OCT-1	NM_080922---PTPRC--- Homo sapiens protein tyrosine phosphatase, receptor type, C (PTPRC), transcript variant 3, mRNA::NM_080923---PTPRC--- Homo sapiens protein tyrosine phosphatase, receptor type, C (PTPRC), transcript variant 4, mRNA::NM_002838---PTPRC--- Homo sapiens protein tyrosine phosphatase, receptor type, C (PTPRC), transcript variant 1, mRNA::NM_080921---PTPRC--- Homo sapiens protein tyr…
chr10	129810661	129810697	NM_002417	129814458	-1	blood	-1.16299	ELF-1::PEA3::FOXJ2::HNF-1::CRX	NM_002417---MKI67--- Homo sapiens antigen identified by monoclonal antibody Ki-67 (MKI67), mRNA
chr1	25491778	25491852	NM_020485:NM_138616:NM_138617:NM_138618	25492679	-1	blood	-1.16275	PU.1::C-ETS-1::TEL-2	NM_020485---RHCE--- Homo sapiens Rhesus blood group, CcEe antigens (RHCE), transcript variant 1, mRNA::NM_138617---RHCE--- Homo sapiens Rhesus blood group, CcEe antigens (RHCE), transcript variant 4, mRNA::NM_138618---RHCE--- Homo sapiens Rhesus blood group, CcEe antigens (RHCE), transcript variant 2, mRNA::NM_138616---RHCE--- Homo sapiens Rhesus blood group, CcEe antigens (RHCE), transcript vari…
chr22	17653682	17653725	NM_001835:NM_007098	17653762	-1	blood	-1.1625	NRF-1::SP1::ETF	NM_007098---CLTCL1--- Homo sapiens clathrin, heavy polypeptide-like 1 (CLTCL1), transcript variant 2, mRNA::NM_001835---CLTCL1--- Homo sapiens clathrin, heavy polypeptide-like 1 (CLTCL1), transcript variant 1, mRNA
chr9	68624455	68624587	NM_138333	68624517	1	blood	-1.16176	NRF-1::ETF::SP1	NM_138333---C9orf42--- Homo sapiens chromosome 9 open reading frame 42 (C9orf42), mRNA
chr1	164327273	164327304	NM_052862	164330987	1	blood	-1.16059	FOXJ2::ELF-1::HNF-1::RSRFC4::STAT5A_(HOMODIMER)	NM_052862---RCSD1--- Homo sapiens RCSD domain containing 1 (RCSD1), mRNA
chr4	106427894	106427919	NM_017628	106424635	1	blood	-1.16	FOXJ2::CDP::AMEF-2::CHX10	NM_017628---FLJ20032--- Homo sapiens hypothetical protein FLJ20032 (FLJ20032), mRNA
chr7	141099927	141099961	NM_013252	141099967	-1	blood	-1.15816	PEA3::PU.1::TEL-2::ELK-1::FOXO4	NM_013252---CLEC5A--- Homo sapiens C-type lectin domain family 5, member A (CLEC5A), mRNA
chr9	132067839	132067937	NM_032536	132071687	1	blood	-1.15471	ETF::NRF-1::E2F-1::E2F::TEL-2	NM_032536---NTNG2--- Homo sapiens netrin G2 (NTNG2), mRNA
chr17	73642411	73642416	NM_007267	73640083	-1	blood	-1.15441	C-ETS-1::PU.1::TEL-2	NM_007267---TMC6--- Homo sapiens transmembrane channel-like 6 (TMC6), mRNA
chr22	35581393	35581517	NM_000631:NM_013416	35581544	1	blood	-1.15235	PEA3::STATX::AP-1::NF-Y::LBP-1	NM_000631---NCF4--- Homo sapiens neutrophil cytosolic factor 4, 40kDa (NCF4), transcript variant 1, mRNA::NM_013416---NCF4--- Homo sapiens neutrophil cytosolic factor 4, 40kDa (NCF4), transcript variant 2, mRNA
chr7	74028133	74028139	NM_000265	74032410	-1	blood	-1.15218	ELF-1::PEA3::TEL-2::C-ETS-1::C/EBPDELTA	NM_000265---NCF1--- Homo sapiens neutrophil cytosolic factor 1 (47kDa, chronic granulomatous disease, autosomal 1) (NCF1), mRNA
chr11	27337565	27337615	NM_030771:NM_080654	27341371	-1	blood	-1.15183	FOXJ2::ELF-1::CRX::CHX10::RSRFC4	NM_030771---CCDC34--- Homo sapiens coiled-coil domain containing 34 (CCDC34), transcript variant 1, mRNA::NM_080654---CCDC34--- Homo sapiens coiled-coil domain containing 34 (CCDC34), transcript variant 2, mRNA
chr5	61910217	61910245	NM_181506	61910318	1	blood	-1.15118	ELF-1::FOXJ2::NF-Y::STAT5A_(HOMOTETRAMER)::alpha-CP1
chr7	141152927	141152952	NM_004668	141148862	1	blood	-1.14941	FOXJ2::ELF-1::AMEF-2::RSRFC4::C/EBPgamma	NM_004668---MGAM--- Homo sapiens maltase-glucoamylase (alpha-glucosidase) (MGAM), mRNA
chr1	232355221	232355310	NM_000081	232356261	-1	blood	-1.14667	ELF-1::FOXJ2::TEL-2::C-ETS-2::RSRFC4	NM_000081---LYST--- Homo sapiens lysosomal trafficking regulator (LYST), transcript variant 1, mRNA
chr11	27337645	27337711	NM_030771:NM_080654	27341371	-1	blood	-1.14422	FOXJ2::ELF-1::ELK-1::RSRFC4::CRX	NM_030771---CCDC34--- Homo sapiens coiled-coil domain containing 34 (CCDC34), transcript variant 1, mRNA::NM_080654---CCDC34--- Homo sapiens coiled-coil domain containing 34 (CCDC34), transcript variant 2, mRNA
chr5	17267891	17267924	NM_006317	17270749	1	blood	-1.14176	FOXJ2::HNF-1::C-ETS-1::HNF-6::MEF-2	NM_006317---BASP1--- Homo sapiens brain abundant, membrane attached signal protein 1 (BASP1), mRNA
chr5	61909921	61909947	NM_181506	61910318	1	blood	-1.14176	FOXJ2::CDP::NKX6-2::RSRFC4::MEF-2
chr19	47079010	47079099	NM_004706:NM_198977	47079106	1	blood	-1.14176	C-ETS-1::PEA3::PU.1::ETF	NM_198977---ARHGEF1--- Homo sapiens Rho guanine nucleotide exchange factor (GEF) 1 (ARHGEF1), transcript variant 3, mRNA::NM_004706---ARHGEF1--- Homo sapiens Rho guanine nucleotide exchange factor (GEF) 1 (ARHGEF1), transcript variant 2, mRNA
chr19	47079010	47079099	NM_199002	47080285	1	blood	-1.14176	C-ETS-1::PEA3::PU.1::ETF	NM_199002---ARHGEF1--- Homo sapiens Rho guanine nucleotide exchange factor (GEF) 1 (ARHGEF1), transcript variant 1, mRNA
chr22	39812631	39812684	NM_001429	39813106	1	blood	-1.14176	NRF-1::ETF::AP-2::E2F-1::C/EBPDELTA	NM_001429---EP300--- Homo sapiens E1A binding protein p300 (EP300), mRNA
chr2	240062373	240062437	NM_006037	240058897	-1	blood	-1.14159	PEA3::CRE-BP1::AP-1::LBP-1::MYOD	NM_006037---HDAC4--- Homo sapiens histone deacetylase 4 (HDAC4), mRNA
chr1	195339781	195339809	NM_002838:NM_080921:NM_080922:NM_080923	195339881	1	blood	-1.14059	ELF-1::NKX6-2::AP-1::C/EBPgamma	NM_080922---PTPRC--- Homo sapiens protein tyrosine phosphatase, receptor type, C (PTPRC), transcript variant 3, mRNA::NM_080923---PTPRC--- Homo sapiens protein tyrosine phosphatase, receptor type, C (PTPRC), transcript variant 4, mRNA::NM_002838---PTPRC--- Homo sapiens protein tyrosine phosphatase, receptor type, C (PTPRC), transcript variant 1, mRNA::NM_080921---PTPRC--- Homo sapiens protein tyr…
chr16	23749937	23750072	NM_002738:NM_212535	23754822	1	blood	-1.14	PU.1::TEL-2::NERF1A::AP-1::AML1	NM_002738---PRKCB1--- Homo sapiens protein kinase C, beta 1 (PRKCB1), transcript variant 2, mRNA::NM_212535---PRKCB1--- Homo sapiens protein kinase C, beta 1 (PRKCB1), transcript variant 1, mRNA
chr6	152595301	152595399	NM_133650	152592715	-1	blood	-1.13912	NKX6-2::CDP::NKX3A::RSRFC4	NM_133650---SYNE1--- Homo sapiens spectrin repeat containing, nuclear envelope 1 (SYNE1), transcript variant alpha, mRNA
chr16	86542734	86542743	NM_017869:NM_079837	86542538	1	blood	-1.13706	ETF::E2F-1::NRF-1::GABP::AP-2alpha	NM_017869---BANP--- Homo sapiens BTG3 associated nuclear protein (BANP), transcript variant 1, mRNA::NM_079837---BANP--- Homo sapiens BTG3 associated nuclear protein (BANP), transcript variant 2, mRNA
chr5	17267853	17267853	NM_006317	17270749	1	blood	-1.13353	FOXJ2::HNF-1::C-ETS-1::HNF-6::MEF-2	NM_006317---BASP1--- Homo sapiens brain abundant, membrane attached signal protein 1 (BASP1), mRNA
chr4	658010	658071	NM_007100	658122	-1	blood	-1.12999	NRF-1::ETF::SREBP-1::AP-2	NM_007100---ATP5I--- Homo sapiens ATP synthase, H+ transporting, mitochondrial F0 complex, subunit e (ATP5I), nuclear gene encoding mitochondrial protein, mRNA
chr6	154768959	154768966	NM_015553	154770013	-1	blood	-1.12878	CDP	NM_015553---PIP3-E--- Homo sapiens phosphoinositide-binding protein PIP3-E (PIP3-E), mRNA
chr17	25276646	25276671	NM_033389	25281144	-1	blood	-1.12875	ELF-1::FOXJ2::C-ETS-1::CHX10::POU3F2	NM_033389---SSH2--- Homo sapiens slingshot homolog 2 (Drosophila) (SSH2), mRNA
chr10	26769609	26769624	NM_019043	26767271	1	blood	-1.12765	NKX6-2::CDP::RSRFC4	NM_019043---APBB1IP--- Homo sapiens amyloid beta (A4) precursor protein-binding, family B, member 1 interacting protein (APBB1IP), mRNA
chr15	76159863	76159887	NM_015079	76156912	-1	blood	-1.1265	TEL-2::PEA3::FOXJ2::C-ETS-2::FXR	NM_015079---TBC1D2B--- Homo sapiens TBC1 domain family, member 2B (TBC1D2B), mRNA
chr4	13305561	13305582	NM_148894	13305597	-1	blood	-1.12495	ETF::NRF-1::PEA3::E2F-1::STAT1	NM_148894---FAM44A--- Homo sapiens family with sequence similarity 44, member A (FAM44A), mRNA
chr5	17267818	17267829	NM_006317	17270749	1	blood	-1.12471	FOXJ2::HNF-1::FOXO4::HNF-6::MEF-2	NM_006317---BASP1--- Homo sapiens brain abundant, membrane attached signal protein 1 (BASP1), mRNA
chr19	47083518	47083570	NM_004706:NM_198977	47079106	1	blood	-1.12353	PEA3::TEL-2::PPAR::FOXO1	NM_198977---ARHGEF1--- Homo sapiens Rho guanine nucleotide exchange factor (GEF) 1 (ARHGEF1), transcript variant 3, mRNA::NM_004706---ARHGEF1--- Homo sapiens Rho guanine nucleotide exchange factor (GEF) 1 (ARHGEF1), transcript variant 2, mRNA
chr17	26665969	26665983	NM_006495	26665217	-1	blood	-1.12032	FOXJ2::RSRFC4::GATA-X::TBP::POU3F2	NM_006495---EVI2B--- Homo sapiens ecotropic viral integration site 2B (EVI2B), mRNA
chr1	221919895	221919976	NM_194442	221923254	-1	blood	-1.11767	NF-Y	NM_194442---LBR--- Homo sapiens lamin B receptor (LBR), transcript variant 2, mRNA
chr1	221918425	221918506	NM_002296	221922519	-1	blood	-1.11756	NF-Y	NM_002296---LBR--- Homo sapiens lamin B receptor (LBR), transcript variant 1, mRNA
chr6	152592859	152592954	NM_133650	152592715	-1	blood	-1.11614	FOXJ2::HNF-6::RSRFC4::CRX::C/EBPgamma	NM_133650---SYNE1--- Homo sapiens spectrin repeat containing, nuclear envelope 1 (SYNE1), transcript variant alpha, mRNA
chr4	13302607	13302663	NM_148894	13305597	-1	blood	-1.11592	CDP::NKX6-2::IPF1::MEIS1B/HOXA9	NM_148894---FAM44A--- Homo sapiens family with sequence similarity 44, member A (FAM44A), mRNA
chr7	79874381	79874382	NM_001001547	79876173	1	blood	-1.11529	FOXJ2::ELF-1::NKX6-2::CDP::STATX	NM_001001547---CD36--- Homo sapiens CD36 antigen (collagen type I receptor, thrombospondin receptor) (CD36), transcript variant 2, mRNA
chr5	61910186	61910193	NM_181506	61910318	1	blood	-1.11353	ELF-1::FOXJ2::CDP::STAT5A_(HOMOTETRAMER)
chr12	8583014	8583042	NM_014358	8584811	-1	blood	-1.11253	NKX6-2::CDP::FOXO4::ISRE::OCT-1	NM_014358---CLEC4E--- Homo sapiens C-type lectin domain family 4, member E (CLEC4E), mRNA
chr22	36902799	36902817	NM_001004426:NM_003560	36902261	-1	blood	-1.1113	TEL-2::PU.1::C-ETS-2::P53	NM_003560---PLA2G6--- Homo sapiens phospholipase A2, group VI (cytosolic, calcium-independent) (PLA2G6), transcript variant 1, mRNA::NM_001004426---PLA2G6--- Homo sapiens phospholipase A2, group VI (cytosolic, calcium-independent) (PLA2G6), transcript variant 2, mRNA
chr1	232354822	232354833	NM_000081	232356261	-1	blood	-1.11098	ELF-1::FOXJ2::CRX::GATA-6::CRE-BP1	NM_000081---LYST--- Homo sapiens lysosomal trafficking regulator (LYST), transcript variant 1, mRNA
chr6	49819455	49819460	NM_006061	49820015	-1	blood	-1.10714	FOXJ2::CDP::NKX6-2::C/EBP	NM_006061---CRISP3--- Homo sapiens cysteine-rich secretory protein 3 (CRISP3), mRNA
chr7	141152652	141152700	NM_004668	141148862	1	blood	-1.10294	FOXJ2::ELF-1::AMEF-2::C/EBPDELTA::NF-E2	NM_004668---MGAM--- Homo sapiens maltase-glucoamylase (alpha-glucosidase) (MGAM), mRNA
chr17	38533034	38533074	NM_005821	38531128	1	blood	-1.10294	NF-Y	NM_005821---NBR2--- Homo sapiens neighbor of BRCA1 gene 2 (NBR2), mRNA
chrX	54940971	54940996	NM_000032	54940432	-1	blood	-1.10263	PEA3::TEL-2::ELF-1::STAT1::CHX10	NM_000032---ALAS2--- Homo sapiens aminolevulinate, delta-, synthase 2 (sideroblastic/hypochromic anemia) (ALAS2), nuclear gene encoding mitochondrial protein, transcript variant 1, mRNA
chr9	113117452	113117452	NM_139286	113117423	-1	blood	-1.10232	ELF-1::PEA3::PU.1::AR::NF-KAPPAB	NM_139286---CDC26--- Homo sapiens cell division cycle 26 (CDC26), mRNA
chr7	115264874	115264934	NM_001018058:NM_012252	115264749	-1	blood	-1.10188	FOXJ2::ELF-1::CDP::HNF-1::MEF-2	NM_012252---TFEC--- Homo sapiens transcription factor EC (TFEC), transcript variant 1, mRNA::NM_001018058---TFEC--- Homo sapiens transcription factor EC (TFEC), transcript variant 2, mRNA
chr12	70519731	70519758	NM_022771	70519805	1	blood	-1.10176	PEA3::NRF-1::E2F-1::ETF::CRE-BP1	NM_022771---TBC1D15--- Homo sapiens TBC1 domain family, member 15 (TBC1D15), mRNA
chr1	111131418	111131434	NM_000560	111127814	1	blood	-1.10059	FOXJ2::NKX6-2::CDP::GATA-6::HNF-6	NM_000560---CD53--- Homo sapiens CD53 antigen (CD53), mRNA
chr6	154766745	154766773	NM_015553	154770013	-1	blood	-1.09988	FOXJ2::HNF-1::GATA-6	NM_015553---PIP3-E--- Homo sapiens phosphoinositide-binding protein PIP3-E (PIP3-E), mRNA
chr2	71591204	71591227	NM_003494	71592414	1	blood	-1.09941	ELF-1::PU.1::TEL-2::AP-1	NM_003494---DYSF--- Homo sapiens dysferlin, limb girdle muscular dystrophy 2B (autosomal recessive) (DYSF), mRNA
chr17	74289828	74289893	NM_004762:NM_017456	74289971	-1	blood	-1.09902	NRF-1::SP1::AP-2alpha	NM_004762---PSCD1--- Homo sapiens pleckstrin homology, Sec7 and coiled-coil domains 1(cytohesin 1) (PSCD1), transcript variant 1, mRNA::NM_017456---PSCD1--- Homo sapiens pleckstrin homology, Sec7 and coiled-coil domains 1(cytohesin 1) (PSCD1), transcript variant 2, mRNA
chr17	25280853	25280899	NM_033389	25281144	-1	blood	-1.09885	ETF::NRF-1::AP-2::LBP-1::NF-MUE1	NM_033389---SSH2--- Homo sapiens slingshot homolog 2 (Drosophila) (SSH2), mRNA
chr5	68566504	68566506	NM_001799	68566470	1	blood	-1.09765	PEA3::PU.1	NM_001799---CDK7--- Homo sapiens cyclin-dependent kinase 7 (MO15 homolog, Xenopus laevis, cdk-activating kinase) (CDK7), mRNA
chr6	36272210	36272238	NM_015695	36272527	1	blood	-1.09765	ETF::AP-2	NM_015695---BRPF3--- Homo sapiens bromodomain and PHD finger containing, 3 (BRPF3), mRNA
chr6	153053575	153053593	NM_033071	153050100	-1	blood	-1.09706	FOXJ2::ELF-1::CDP::FOXO4::PU.1	NM_033071---SYNE1--- Homo sapiens spectrin repeat containing, nuclear envelope 1 (SYNE1), transcript variant longer, mRNA
chr6	153054671	153054689	NM_182961	153050648	-1	blood	-1.09695	FOXJ2::CDP::ELF-1::FOXO4::PU.1	NM_182961---SYNE1--- Homo sapiens spectrin repeat containing, nuclear envelope 1 (SYNE1), transcript variant longest, mRNA
chr12	26980606	26980631	NM_015633	26982582	1	blood	-1.09471	CDP::NKX6-2::C/EBPgamma::IPF1	NM_015633---FGFR1OP2--- Homo sapiens FGFR1 oncogene partner 2 (FGFR1OP2), mRNA
chr10	129810782	129810846	NM_002417	129814458	-1	blood	-1.09402	PEA3::ELF-1::FXR::CDP::CRE-BP1	NM_002417---MKI67--- Homo sapiens antigen identified by monoclonal antibody Ki-67 (MKI67), mRNA
chr16	3036635	3036697	NM_004142	3037532	1	blood	-1.09294	ETF::NRF-1::E2F-1::ELK-1::AP-1	NM_004142---MMPL1--- Homo sapiens matrix metallopeptidase-like 1 (MMPL1), mRNA
chr20	3943929	3943942	NM_007219	3944036	-1	blood	-1.09291	ETF::AP-2	NM_007219---RNF24--- Homo sapiens ring finger protein 24 (RNF24), mRNA
chr10	7867666	7867696	NM_012311	7869950	-1	blood	-1.09027	FOXJ2::ELF-1::PU.1::NKX6-2	NM_012311---KIN--- Homo sapiens KIN, antigenic determinant of recA protein homolog (mouse) (KIN), mRNA
chr4	10366955	10367006	NM_052964	10362758	-1	blood	-1.09022	FOXJ2::HNF-1::FOXO4::GATA-6::OSF2	NM_052964---MIST--- Homo sapiens mast cell immunoreceptor signal transducer (MIST), mRNA
chr7	115265060	115265074	NM_001018058:NM_012252	115264749	-1	blood	-1.09011	FOXJ2::HNF-1::NKX6-2::RSRFC4::C/EBPbeta	NM_012252---TFEC--- Homo sapiens transcription factor EC (TFEC), transcript variant 1, mRNA::NM_001018058---TFEC--- Homo sapiens transcription factor EC (TFEC), transcript variant 2, mRNA
chr4	10366929	10366929	NM_052964	10362758	-1	blood	-1.08837	FOXJ2::HNF-1::C-ETS-1::GATA-6::OSF2	NM_052964---MIST--- Homo sapiens mast cell immunoreceptor signal transducer (MIST), mRNA
chr7	141152984	141152984	NM_004668	141148862	1	blood	-1.08353	FOXJ2::CDP::HNF-1::AMEF-2::RSRFC4	NM_004668---MGAM--- Homo sapiens maltase-glucoamylase (alpha-glucosidase) (MGAM), mRNA
chr16	3036635	3036697	NM_022468:NM_022718	3036682	1	blood	-1.08235	ETF::NRF-1::E2F-1::ELK-1::AP-1	NM_022468---MMP25--- Homo sapiens matrix metallopeptidase 25 (MMP25), transcript variant 1, mRNA::NM_022718---MMP25--- Homo sapiens matrix metallopeptidase 25 (MMP25), transcript variant 2, mRNA
chr11	27337805	27337845	NM_030771:NM_080654	27341371	-1	blood	-1.08059	FOXJ2::ELK-1::RSRFC4::CHX10::CDP	NM_030771---CCDC34--- Homo sapiens coiled-coil domain containing 34 (CCDC34), transcript variant 1, mRNA::NM_080654---CCDC34--- Homo sapiens coiled-coil domain containing 34 (CCDC34), transcript variant 2, mRNA
chr1	221920055	221920136	NM_194442	221923254	-1	blood	-1.0803	NF-Y	NM_194442---LBR--- Homo sapiens lamin B receptor (LBR), transcript variant 2, mRNA
chr1	221918585	221918666	NM_002296	221922519	-1	blood	-1.08026	NF-Y	NM_002296---LBR--- Homo sapiens lamin B receptor (LBR), transcript variant 1, mRNA
chr5	61909884	61909915	NM_181506	61910318	1	blood	-1.07882	FOXJ2::NKX6-2::RSRFC4::MEF-2
chr10	11099945	11099948	NM_006561	11100075	1	blood	-1.07882	ETF::NRF-1::E2F-4/DP-1::AP-2	NM_006561---CUGBP2--- Homo sapiens CUG triplet repeat, RNA binding protein 2 (CUGBP2), transcript variant 2, mRNA
chr1	155614954	155615003	NM_002432	155614240	1	blood	-1.07824	CDP::C/EBPgamma::OSF2::NKX6-2::IPF1	NM_002432---MNDA--- Homo sapiens myeloid cell nuclear differentiation antigen (MNDA), mRNA
chr17	26666125	26666131	NM_006495	26665217	-1	blood	-1.07794	FOXJ2::RSRFC4::NKX6-2::LHX3::OCT-1	NM_006495---EVI2B--- Homo sapiens ecotropic viral integration site 2B (EVI2B), mRNA
chr1	109994422	109994453	NM_000849	109995082	-1	blood	-1.07785	PEA3::ELF-1::PU.1::STATX::CDP	NM_000849---GSTM3--- Homo sapiens glutathione S-transferase M3 (brain) (GSTM3), mRNA
chr10	26769719	26769719	NM_019043	26767271	1	blood	-1.07706	NKX6-2::CDP::FOXJ2::RSRFC4	NM_019043---APBB1IP--- Homo sapiens amyloid beta (A4) precursor protein-binding, family B, member 1 interacting protein (APBB1IP), mRNA
chr8	27220344	27220404	NM_004103:NM_173174	27224915	1	blood	-1.07529	FOXJ2::HNF-1::ELF-1::RSRFC4	NM_173174---PTK2B--- Homo sapiens PTK2B protein tyrosine kinase 2 beta (PTK2B), transcript variant 1, mRNA::NM_004103---PTK2B--- Homo sapiens PTK2B protein tyrosine kinase 2 beta (PTK2B), transcript variant 2, mRNA
chr7	141152704	141152716	NM_004668	141148862	1	blood	-1.07176	FOXJ2::ELF-1::C/EBPDELTA	NM_004668---MGAM--- Homo sapiens maltase-glucoamylase (alpha-glucosidase) (MGAM), mRNA
chr2	240058842	240058863	NM_006037	240058897	-1	blood	-1.07067	ETF::NF-Y::SP1	NM_006037---HDAC4--- Homo sapiens histone deacetylase 4 (HDAC4), mRNA
chr6	153047240	153047257	NM_182961	153050648	-1	blood	-1.0705	ELF-1::FOXJ2::ELK-1	NM_182961---SYNE1--- Homo sapiens spectrin repeat containing, nuclear envelope 1 (SYNE1), transcript variant longest, mRNA
chr6	153046144	153046161	NM_033071	153050100	-1	blood	-1.07035	ELF-1::FOXJ2::ELK-1	NM_033071---SYNE1--- Homo sapiens spectrin repeat containing, nuclear envelope 1 (SYNE1), transcript variant longer, mRNA
chr7	141153025	141153033	NM_004668	141148862	1	blood	-1.07	FOXJ2::CDP::HNF-1::RSRFC4::NKX6-2	NM_004668---MGAM--- Homo sapiens maltase-glucoamylase (alpha-glucosidase) (MGAM), mRNA
chr18	41903642	41903691	NM_024430	41906221	-1	blood	-1.06934	CDP::NKX6-2::C/EBPgamma	NM_024430---PSTPIP2--- Homo sapiens proline-serine-threonine phosphatase interacting protein 2 (PSTPIP2), mRNA
chr12	93543462	93543475	NM_020698	93546792	-1	blood	-1.06844	OSF2::C/EBPgamma::FOXO1::FOXO4::CDP	NM_020698---TMCC3--- Homo sapiens transmembrane and coiled-coil domain family 3 (TMCC3), mRNA
chr12	93543482	93543513	NM_020698	93546792	-1	blood	-1.06593	C/EBPgamma::OSF2::FOXO1::FOXJ2::FOXO4	NM_020698---TMCC3--- Homo sapiens transmembrane and coiled-coil domain family 3 (TMCC3), mRNA
chr17	74289985	74290015	NM_004762:NM_017456	74289971	-1	blood	-1.06336	ETF::NRF-1::SP1	NM_004762---PSCD1--- Homo sapiens pleckstrin homology, Sec7 and coiled-coil domains 1(cytohesin 1) (PSCD1), transcript variant 1, mRNA::NM_017456---PSCD1--- Homo sapiens pleckstrin homology, Sec7 and coiled-coil domains 1(cytohesin 1) (PSCD1), transcript variant 2, mRNA
chr2	143720447	143720449	NM_018460	143720694	1	blood	-1.06294	FOXJ2::ELF-1::GATA-6::OSF2::CRX	NM_018460---ARHGAP15--- Homo sapiens Rho GTPase activating protein 15 (ARHGAP15), mRNA
chr6	49708285	49708322	NM_000324	49712511	-1	blood	-1.06281	CDP::NKX6-2::FOXJ2::CHX10::FOXO4	NM_000324---RHAG--- Homo sapiens Rhesus blood group-associated glycoprotein (RHAG), mRNA
chr9	4779436	4779445	NM_005772	4782936	1	blood	-1.06059	FOXJ2::GATA-6::RSRFC4::STAT5A_(HOMODIMER)::MEIS1B/HOXA9	NM_005772---RCL1--- Homo sapiens RNA terminal phosphate cyclase-like 1 (RCL1), mRNA
chr21	46093987	46094004	NM_020528	46094302	1	blood	-1.06059	ELF-1::FOXJ2::C-ETS-2::CDP::AP-1	NM_020528---PCBP3--- Homo sapiens poly(rC) binding protein 3 (PCBP3), mRNA
chr15	48199831	48199841	NM_024837	48198711	-1	blood	-1.06019	FOXJ2::ELF-1::HNF-1::GATA-6::RSRFC4	NM_024837---ATP8B4--- Homo sapiens ATPase, Class I, type 8B, member 4 (ATP8B4), mRNA
chr14	49156609	49156612	NM_001001	49157099	-1	blood	-1.05893	ETF::NRF-1::PEA3::LBP-1::AP-2gamma	NM_001001---RPL36AL--- Homo sapiens ribosomal protein L36a-like (RPL36AL), mRNA
chr5	61910334	61910371	NM_181506	61910318	1	blood	-1.05882	ELF-1::NF-Y::AP-1::C/EBPDELTA::alpha-CP1
chr8	86559073	86559075	NM_000067	86563497	1	blood	-1.05647	ELF-1::TEL-2::C/EBP::AP-1::C/EBPDELTA	NM_000067---CA2--- Homo sapiens carbonic anhydrase II (CA2), mRNA
chr17	53711112	53711151	NM_000250	53713295	-1	blood	-1.05542	FOXJ2::CDP::TEL-2::NKX3A::HNF-1	NM_000250---MPO--- Homo sapiens myeloperoxidase (MPO), nuclear gene encoding mitochondrial protein, mRNA
chr10	129811192	129811221	NM_002417	129814458	-1	blood	-1.05499	NKX6-2::RSRFC4::CDP::FOXJ2::OCT-1	NM_002417---MKI67--- Homo sapiens antigen identified by monoclonal antibody Ki-67 (MKI67), mRNA
chr9	68620519	68620596	NM_138333	68624517	1	blood	-1.05294	FOXJ2::HNF-1	NM_138333---C9orf42--- Homo sapiens chromosome 9 open reading frame 42 (C9orf42), mRNA
chr11	33871179	33871194	NM_005574	33870412	-1	blood	-1.0526	FOXJ2::ELK-1::C-ETS-2::PU.1::OSF2	NM_005574---LMO2--- Homo sapiens LIM domain only 2 (rhombotin-like 1) (LMO2), mRNA
chr10	42952372	42952384	NM_018590	42953939	1	blood	-1.05235	FOXJ2::C-ETS-2::FOXO4::OSF2::GATA-6	NM_018590---GALNACT-2--- Homo sapiens chondroitin sulfate GalNAcT-2 (GALNACT-2), mRNA
chr21	38792224	38792245	NM_182918	38792267	-1	blood	-1.05166	FOXJ2::TEL-2::C-ETS-2::FOXO4::GATA-6	NM_182918---ERG--- Homo sapiens v-ets erythroblastosis virus E26 oncogene like (avian) (ERG), transcript variant 1, mRNA
chr6	153053504	153053512	NM_033071	153050100	-1	blood	-1.05138	FOXJ2::FOXO4::ELF-1::NKX6-2::HNF-1	NM_033071---SYNE1--- Homo sapiens spectrin repeat containing, nuclear envelope 1 (SYNE1), transcript variant longer, mRNA
chr6	153054600	153054608	NM_182961	153050648	-1	blood	-1.05132	FOXJ2::FOXO4::ELF-1::NKX6-2::HNF-1	NM_182961---SYNE1--- Homo sapiens spectrin repeat containing, nuclear envelope 1 (SYNE1), transcript variant longest, mRNA
chr15	48200244	48200250	NM_024837	48198711	-1	blood	-1.05057	FOXJ2::C-ETS-2::AMEF-2::OSF2::STAT5A_(HOMOTETRAMER)	NM_024837---ATP8B4--- Homo sapiens ATPase, Class I, type 8B, member 4 (ATP8B4), mRNA
chr17	74289815	74289819	NM_004762:NM_017456	74289971	-1	blood	-1.05047	NRF-1::SP1::AP-2alpha	NM_004762---PSCD1--- Homo sapiens pleckstrin homology, Sec7 and coiled-coil domains 1(cytohesin 1) (PSCD1), transcript variant 1, mRNA::NM_017456---PSCD1--- Homo sapiens pleckstrin homology, Sec7 and coiled-coil domains 1(cytohesin 1) (PSCD1), transcript variant 2, mRNA
chr8	86560779	86560845	NM_000067	86563497	1	blood	-1.04941	FOXJ2::FOXO4::TEL-2::C/EBPbeta	NM_000067---CA2--- Homo sapiens carbonic anhydrase II (CA2), mRNA
chr10	26769639	26769663	NM_019043	26767271	1	blood	-1.04941	NKX6-2::CDP::RSRFC4::OCT-1	NM_019043---APBB1IP--- Homo sapiens amyloid beta (A4) precursor protein-binding, family B, member 1 interacting protein (APBB1IP), mRNA
chr1	25343356	25343430	NM_016124:NM_016225	25344320	1	blood	-1.04882	PU.1::C-ETS-1::ELF-1	NM_016225---RHD--- Homo sapiens Rhesus blood group, D antigen (RHD), transcript variant 2, mRNA::NM_016124---RHD--- Homo sapiens Rhesus blood group, D antigen (RHD), transcript variant 1, mRNA
chr1	92661085	92661087	NM_005263	92664451	-1	blood	-1.04486	FOXJ2::ELF-1::RSRFC4::LHX3::OCT-1	NM_005263---GFI1--- Homo sapiens growth factor independent 1 (GFI1), mRNA
chr17	26666059	26666101	NM_006495	26665217	-1	blood	-1.04468	FOXJ2::RSRFC4::LHX3::OCT-1	NM_006495---EVI2B--- Homo sapiens ecotropic viral integration site 2B (EVI2B), mRNA
chr17	25276704	25276732	NM_033389	25281144	-1	blood	-1.04458	ELF-1::FOXJ2::CHX10::POU3F2::RSRFC4	NM_033389---SSH2--- Homo sapiens slingshot homolog 2 (Drosophila) (SSH2), mRNA
chr17	31545546	31545581	NM_001001437	31548255	-1	blood	-1.04443	PEA3::ELF-1::CHX10::AP-1::POU3F2	NM_001001437---CCL3L3--- Homo sapiens chemokine (C-C motif) ligand 3-like 3 (CCL3L3), mRNA
chr17	31545574	31545609	NM_021006	31548269	-1	blood	-1.04443	PEA3::ELF-1::CHX10::AP-1::POU3F2	NM_021006---CCL3L1--- Homo sapiens chemokine (C-C motif) ligand 3-like 1 (CCL3L1), mRNA
chr11	27338736	27338767	NM_030771:NM_080654	27341371	-1	blood	-1.04293	FOXJ2::CDP::ELF-1::C/EBPgamma::CHX10	NM_030771---CCDC34--- Homo sapiens coiled-coil domain containing 34 (CCDC34), transcript variant 1, mRNA::NM_080654---CCDC34--- Homo sapiens coiled-coil domain containing 34 (CCDC34), transcript variant 2, mRNA
chr19	59493447	59493450	NM_006865	59496050	-1	blood	-1.04177	FOXJ2::TEL-2::RSRFC4::LHX3::AFP1	NM_006865---LILRA3--- Homo sapiens leukocyte immunoglobulin-like receptor, subfamily A (without TM domain), member 3 (LILRA3), mRNA
chr4	658090	658114	NM_007100	658122	-1	blood	-1.0405	NRF-1::ETF::SREBP-1::GABP::AP-2	NM_007100---ATP5I--- Homo sapiens ATP synthase, H+ transporting, mitochondrial F0 complex, subunit e (ATP5I), nuclear gene encoding mitochondrial protein, mRNA
chr22	35581068	35581135	NM_000631:NM_013416	35581544	1	blood	-1.04	ELF-1::NF-Y::PU.1::C-ETS-2::AHR/ARNT	NM_000631---NCF4--- Homo sapiens neutrophil cytosolic factor 4, 40kDa (NCF4), transcript variant 1, mRNA::NM_013416---NCF4--- Homo sapiens neutrophil cytosolic factor 4, 40kDa (NCF4), transcript variant 2, mRNA
chrX	128970646	128970653	NM_001421	128970001	-1	blood	-1.03905	NRF-1::ETF::E2F-1::E2F::AP-2	NM_001421---ELF4--- Homo sapiens E74-like factor 4 (ets domain transcription factor) (ELF4), mRNA
chr10	129811246	129811248	NM_002417	129814458	-1	blood	-1.03798	NKX6-2::RSRFC4::CDP::FOXJ2::NKX3A	NM_002417---MKI67--- Homo sapiens antigen identified by monoclonal antibody Ki-67 (MKI67), mRNA
chrX	1703647	1703648	NM_178129	1699827	-1	blood	-1.03604	NKX6-2::FOXJ2::NKX3A::ELF-1::AMEF-2	NM_178129---P2RY8--- Homo sapiens purinergic receptor P2Y, G-protein coupled, 8 (P2RY8), mRNA
chr1	157852148	157852149	NM_181720	157852529	-1	blood	-1.03588	PEA3::OSF2::CRE-BP1::AP-1::PPAR	NM_181720---ARHGAP30--- Homo sapiens Rho GTPase activating protein 30 (ARHGAP30), transcript variant 2, mRNA
chr20	1548238	1548286	NM_006065	1548630	-1	blood	-1.0351	PEA3::PU.1::TEL-2::OSF2::AML1	NM_006065---SIRPB1--- Homo sapiens signal-regulatory protein beta 1 (SIRPB1), mRNA
chr6	49819158	49819182	NM_006061	49820015	-1	blood	-1.0346	FOXJ2::ELF-1::HNF-6::RSRFC4::OCT-1	NM_006061---CRISP3--- Homo sapiens cysteine-rich secretory protein 3 (CRISP3), mRNA
chr17	25276747	25276748	NM_033389	25281144	-1	blood	-1.03424	ELF-1::FOXJ2::CHX10::POU3F2::GATA-6	NM_033389---SSH2--- Homo sapiens slingshot homolog 2 (Drosophila) (SSH2), mRNA
chr4	13305543	13305550	NM_148894	13305597	-1	blood	-1.0331	PEA3::NRF-1::ETF::E2F-1::STAT1	NM_148894---FAM44A--- Homo sapiens family with sequence similarity 44, member A (FAM44A), mRNA
chr7	115264970	115264995	NM_001018058:NM_012252	115264749	-1	blood	-1.03255	FOXJ2::ELF-1::CDP::HNF-1::RSRFC4	NM_012252---TFEC--- Homo sapiens transcription factor EC (TFEC), transcript variant 1, mRNA::NM_001018058---TFEC--- Homo sapiens transcription factor EC (TFEC), transcript variant 2, mRNA
chr5	17270661	17270777	NM_006317	17270749	1	blood	-1.03235	ETF::GABP::E2F-4/DP-1	NM_006317---BASP1--- Homo sapiens brain abundant, membrane attached signal protein 1 (BASP1), mRNA
chr11	2279926	2279957	NM_005705:NM_139024	2280513	1	blood	-1.03235	PU.1::TEL-2::PPARalpha/RXR-alpha::P53::AP-4	NM_139024---TSPAN32--- Homo sapiens tetraspanin 32 (TSPAN32), transcript variant 3, mRNA::NM_005705---TSPAN32--- Homo sapiens tetraspanin 32 (TSPAN32), transcript variant 2, mRNA
chr1	164327439	164327453	NM_052862	164330987	1	blood	-1.02882	FOXJ2::ELF-1::HNF-1::CHX10::MEF-2	NM_052862---RCSD1--- Homo sapiens RCSD domain containing 1 (RCSD1), mRNA
chr15	91240289	91240341	NM_001271	91244422	1	blood	-1.02765	FOXJ2::CRX::NKX6-2::FOXO4::NKX3A	NM_001271---CHD2--- Homo sapiens chromodomain helicase DNA binding protein 2 (CHD2), mRNA
chr20	3943794	3943814	NM_007219	3944036	-1	blood	-1.02602	ETF::AP-2::NRF-1::SP1	NM_007219---RNF24--- Homo sapiens ring finger protein 24 (RNF24), mRNA
chr17	53711165	53711165	NM_000250	53713295	-1	blood	-1.02451	FOXJ2::CDP::TEL-2::CRX::NKX3A	NM_000250---MPO--- Homo sapiens myeloperoxidase (MPO), nuclear gene encoding mitochondrial protein, mRNA
chr16	21298116	21298137	NM_001012391	21298813	1	blood	-1.02412	FOXJ2::AMEF-2::FXR	NM_001012391---LOC400509--- Homo sapiens similar to FLJ12363 protein (LOC400509), mRNA
chr19	44517376	44517385	NM_004877	44518011	-1	blood	-1.02405	PU.1::PEA3::C-ETS-2::CHX10::MEF-2	NM_004877---GMFG--- Homo sapiens glia maturation factor, gamma (GMFG), mRNA
chr15	50047890	50047890	NM_138792	50051250	-1	blood	-1.02341	FOXJ2::ELF-1::STAT5A_(HOMOTETRAMER)::FOXO4::GATA-6	NM_138792---LEO1--- Homo sapiens Leo1, Paf1/RNA polymerase II complex component, homolog (S. cerevisiae) (LEO1), mRNA
chr17	26666167	26666169	NM_006495	26665217	-1	blood	-1.02279	FOXJ2::CDP::NKX6-2::LHX3::OCT-1	NM_006495---EVI2B--- Homo sapiens ecotropic viral integration site 2B (EVI2B), mRNA
chr12	110913851	110913855	NM_006817	110913981	1	blood	-1.02235	NRF-1::PU.1::SP1::C/EBP	NM_006817---ERP29--- Homo sapiens endoplasmic reticulum protein 29 (ERP29), transcript variant 1, mRNA
chrX	52994406	52994419	NM_022117	52994582	1	blood	-1.02176	NF-Y::ETF::ICSBP::AHR/ARNT	NM_022117---TSPYL2--- Homo sapiens TSPY-like 2 (TSPYL2), mRNA
chr10	42953817	42953834	NM_018590	42953939	1	blood	-1.02118	ETF::AP-2gamma::GABP::LBP-1	NM_018590---GALNACT-2--- Homo sapiens chondroitin sulfate GalNAcT-2 (GALNACT-2), mRNA
chr1	232354910	232354912	NM_000081	232356261	-1	blood	-1.02111	ELF-1::FOXJ2::GATA-6	NM_000081---LYST--- Homo sapiens lysosomal trafficking regulator (LYST), transcript variant 1, mRNA
chr22	35964083	35964131	NM_002872	35964805	-1	blood	-1.02056	PEA3::TEL-2::PU.1::STAT1::AP-2gamma	NM_002872---RAC2--- Homo sapiens ras-related C3 botulinum toxin substrate 2 (rho family, small GTP binding protein Rac2) (RAC2), mRNA
chr17	26666018	26666052	NM_006495	26665217	-1	blood	-1.01981	FOXJ2::RSRFC4::LHX3::OCT-1::GATA-X	NM_006495---EVI2B--- Homo sapiens ecotropic viral integration site 2B (EVI2B), mRNA
chr7	115265047	115265050	NM_001018058:NM_012252	115264749	-1	blood	-1.01944	FOXJ2::HNF-1::RSRFC4::C/EBPgamma::C/EBPbeta	NM_012252---TFEC--- Homo sapiens transcription factor EC (TFEC), transcript variant 1, mRNA::NM_001018058---TFEC--- Homo sapiens transcription factor EC (TFEC), transcript variant 2, mRNA
chr12	26983786	26983802	NM_015633	26982582	1	blood	-1.01941	PEA3::PU.1::STATX::PPAR::NKX6-2	NM_015633---FGFR1OP2--- Homo sapiens FGFR1 oncogene partner 2 (FGFR1OP2), mRNA
chr19	47079137	47079140	NM_199002	47080285	1	blood	-1.01882	C-ETS-1::PEA3::ELF-1::ETF	NM_199002---ARHGEF1--- Homo sapiens Rho guanine nucleotide exchange factor (GEF) 1 (ARHGEF1), transcript variant 1, mRNA
chr16	342490	342514	NM_003502:NM_181050	342465	-1	blood	-1.01854	NRF-1::ETF::AP-2alpha::AP-2::SP1	NM_181050---AXIN1--- Homo sapiens axin 1 (AXIN1), transcript variant 2, mRNA::NM_003502---AXIN1--- Homo sapiens axin 1 (AXIN1), transcript variant 1, mRNA
chrX	128970588	128970594	NM_001421	128970001	-1	blood	-1.01837	NRF-1::ETF::E2F-1::AP-2alpha::E2F	NM_001421---ELF4--- Homo sapiens E74-like factor 4 (ets domain transcription factor) (ELF4), mRNA
chr15	50047866	50047876	NM_138792	50051250	-1	blood	-1.01768	FOXJ2::FOXO4::STAT5A_(HOMOTETRAMER)::GATA-6::C/EBP	NM_138792---LEO1--- Homo sapiens Leo1, Paf1/RNA polymerase II complex component, homolog (S. cerevisiae) (LEO1), mRNA
chr3	37468673	37468681	NM_002207	37468816	1	blood	-1.01765	NRF-1::ETF::AP-2	NM_002207---ITGA9--- Homo sapiens integrin, alpha 9 (ITGA9), mRNA
chr19	47079137	47079140	NM_004706:NM_198977	47079106	1	blood	-1.01765	C-ETS-1::PEA3::ELF-1::ETF	NM_198977---ARHGEF1--- Homo sapiens Rho guanine nucleotide exchange factor (GEF) 1 (ARHGEF1), transcript variant 3, mRNA::NM_004706---ARHGEF1--- Homo sapiens Rho guanine nucleotide exchange factor (GEF) 1 (ARHGEF1), transcript variant 2, mRNA
chr16	55016567	55016630	NM_001144:NM_138958	55016804	-1	blood	-1.01598	ETF::GABP::AP-2::AP-2alpha	NM_138958---AMFR--- Homo sapiens autocrine motility factor receptor (AMFR), transcript variant 2, mRNA::NM_001144---AMFR--- Homo sapiens autocrine motility factor receptor (AMFR), transcript variant 1, mRNA
chr4	106427608	106427623	NM_017628	106424635	1	blood	-1.01471	FOXJ2::FXR::RSRFC4::CRX	NM_017628---FLJ20032--- Homo sapiens hypothetical protein FLJ20032 (FLJ20032), mRNA
chr12	56163864	56163879	NM_032496	56168864	-1	blood	-1.01423	FOXJ2::CDP::RSRFC4	NM_032496---ARHGAP9--- Homo sapiens Rho GTPase activating protein 9 (ARHGAP9), mRNA
chr2	143720468	143720500	NM_018460	143720694	1	blood	-1.01412	FOXJ2::C-ETS-1::GATA-6::OSF2::CRX	NM_018460---ARHGAP15--- Homo sapiens Rho GTPase activating protein 15 (ARHGAP15), mRNA
chr1	155616235	155616244	NM_002432	155614240	1	blood	-1.01294	C/EBPbeta::FOXJ2::BACH2::C/EBP::OCT-1	NM_002432---MNDA--- Homo sapiens myeloid cell nuclear differentiation antigen (MNDA), mRNA
chr12	8583060	8583060	NM_014358	8584811	-1	blood	-1.01267	NKX6-2::CDP::FOXJ2::FOXO4::ISRE	NM_014358---CLEC4E--- Homo sapiens C-type lectin domain family 4, member E (CLEC4E), mRNA
chr5	176256420	176256440	NM_002115	176258921	-1	blood	-1.01225	PU.1::TEL-2::C-ETS-2::AP-1	NM_002115---HK3--- Homo sapiens hexokinase 3 (white cell) (HK3), nuclear gene encoding mitochondrial protein, mRNA
chr17	955291	955298	NM_001092	959074	-1	blood	-1.01169	NF-Y::alpha-CP1::BACH2	NM_001092---ABR--- Homo sapiens active BCR-related gene (ABR), transcript variant 2, mRNA
chr7	117102915	117102943	NM_033427	117107512	-1	blood	-1.0113	FOXJ2::FOXO4::CRX::C/EBPgamma	NM_033427---CTTNBP2--- Homo sapiens cortactin binding protein 2 (CTTNBP2), mRNA
chr1	164327253	164327260	NM_052862	164330987	1	blood	-1.01118	FOXJ2::ELF-1::RSRFC4::STAT5A_(HOMODIMER)::POU3F2	NM_052862---RCSD1--- Homo sapiens RCSD domain containing 1 (RCSD1), mRNA
chr20	44067393	44067457	NM_004994	44070953	1	blood	-1.01118	PU.1::PEA3::TEL-2::STAT1::AML1	NM_004994---MMP9--- Homo sapiens matrix metallopeptidase 9 (gelatinase B, 92kDa gelatinase, 92kDa type IV collagenase) (MMP9), mRNA
chr1	155614934	155614940	NM_002432	155614240	1	blood	-1.01	C/EBPgamma::CDP::OSF2::NKX6-2::IPF1	NM_002432---MNDA--- Homo sapiens myeloid cell nuclear differentiation antigen (MNDA), mRNA
chr1	232355110	232355110	NM_000081	232356261	-1	blood	-1.00835	ELF-1::PEA3::C-ETS-2::HNF-1::GATA-6	NM_000081---LYST--- Homo sapiens lysosomal trafficking regulator (LYST), transcript variant 1, mRNA
chr6	33347457	33347488	NM_022551	33347829	1	blood	-1.00824	PEA3::PU.1::STAT1::ETF::PPAR	NM_022551---RPS18--- Homo sapiens ribosomal protein S18 (RPS18), mRNA
chr5	61910268	61910309	NM_181506	61910318	1	blood	-1.00765	ELF-1::NF-Y::AP-1::STAT5A_(HOMOTETRAMER)::alpha-CP1
chr11	34414693	34414736	NM_001752	34417053	1	blood	-1.00706	FOXJ2::STAT5A_(HOMOTETRAMER)::FOXO4::FXR::POU3F2	NM_001752---CAT--- Homo sapiens catalase (CAT), mRNA
chr11	5200114	5200127	NM_000518	5204877	-1	blood	-1.00606	FOXJ2::FOXO4::C-ETS-2::FXR::RSRFC4	NM_000518---HBB--- Homo sapiens hemoglobin, beta (HBB), mRNA
chr20	1548086	1548087	NM_006065	1548630	-1	blood	-1.00591	PU.1::TEL-2::CRX::PPARalpha/RXR-alpha::POU3F2	NM_006065---SIRPB1--- Homo sapiens signal-regulatory protein beta 1 (SIRPB1), mRNA
chr6	36623231	36623271	NM_007271	36623225	-1	blood	-1.00536	NRF-1::ETF::SP1::ELF-1::TEL-2	NM_007271---STK38--- Homo sapiens serine/threonine kinase 38 (STK38), mRNA
chr17	26665931	26665948	NM_006495	26665217	-1	blood	-1.00383	FOXJ2::RSRFC4::CRX::GATA-X::TBP	NM_006495---EVI2B--- Homo sapiens ecotropic viral integration site 2B (EVI2B), mRNA
chr1	221919657	221919697	NM_194442	221923254	-1	blood	-1.00329	NF-Y::LMO2_COMPLEX::PEA3	NM_194442---LBR--- Homo sapiens lamin B receptor (LBR), transcript variant 2, mRNA
chr1	221918187	221918227	NM_002296	221922519	-1	blood	-1.00311	NF-Y::LMO2_COMPLEX::PEA3	NM_002296---LBR--- Homo sapiens lamin B receptor (LBR), transcript variant 1, mRNA
chr19	14349375	14349380	NM_001784:NM_078481	14353265	1	blood	-1.00294	NKX6-2::NKX3A::FOXJ2::CDP	NM_078481---CD97--- Homo sapiens CD97 antigen (CD97), transcript variant 1, mRNA::NM_001784---CD97--- Homo sapiens CD97 antigen (CD97), transcript variant 2, mRNA
chr5	17267972	17267976	NM_006317	17270749	1	blood	-1.00235	FOXJ2::HNF-1::C-ETS-1::MEF-2::C/EBPgamma	NM_006317---BASP1--- Homo sapiens brain abundant, membrane attached signal protein 1 (BASP1), mRNA
chr4	10367011	10367022	NM_052964	10362758	-1	blood	-1.0005	FOXJ2::HNF-1::FOXO4::GATA-6::OSF2	NM_052964---MIST--- Homo sapiens mast cell immunoreceptor signal transducer (MIST), mRNA
chr19	55706137	55706686	NM_138334	55706157	-1	bone	-3.39357	MIF-1::RFX1::ZIC2::NKX3A::LF-A1	NM_138334---JOSD2--- Homo sapiens Josephin domain containing 2 (JOSD2), mRNA
chr13	113153445	113153797	NM_199162	113151458	-1	bone	-2.31593	EF-C	NM_199162---ADPRHL1--- Homo sapiens ADP-ribosylhydrolase like 1 (ADPRHL1), transcript variant 2, mRNA
chr15	66508739	66508939	NM_001004439:NM_012211	66511546	-1	bone	-1.39028	RFX1::EF-C::OCT-1::FOXJ2::TEF-1	NM_001004439---ITGA11--- Homo sapiens integrin, alpha 11 (ITGA11), transcript variant 1, mRNA::NM_012211---ITGA11--- Homo sapiens integrin, alpha 11 (ITGA11), transcript variant 2, mRNA
chr4	89077649	89077672	NM_004967	89077880	1	bone	-1.07829	OCT-1::POU1F1::C/EBP	NM_004967---IBSP--- Homo sapiens integrin-binding sialoprotein (bone sialoprotein, bone sialoprotein II) (IBSP), mRNA
chr5	61744083	61744530	NM_016338	61744350	1	bone_marrow	-5.51606	NRF-1::E2F::E4F1::E2F-1/DP-2::STATX	NM_016338---IPO11--- Homo sapiens importin 11 (IPO11), mRNA
chr19	43801237	43801644	NM_013234	43801576	1	bone_marrow	-5.14307	NRF-1::E2F::E4F1::E2F-1/DP-2::GABP	NM_013234---EIF3S12--- Homo sapiens eukaryotic translation initiation factor 3, subunit 12 (EIF3S12), mRNA
chr10	93547945	93548314	NM_025235	93548048	1	bone_marrow	-3.15036	NRF-1::ETF::E2F::E4F1::GABP	NM_025235---TNKS2--- Homo sapiens tankyrase, TRF1-interacting ankyrin-related ADP-ribose polymerase 2 (TNKS2), mRNA
chr16	1464837	1465050	NM_001287	1465013	-1	bone_marrow	-2.99401	SREBP-1::E2F-1::NRF-1::GABP	NM_001287---CLCN7--- Homo sapiens chloride channel 7 (CLCN7), mRNA
chr19	47413350	47413666	NM_133328	47413653	-1	bone_marrow	-2.70699	NRF-1::E4F1::NERF1A::MAX::STATX	NM_133328---DEDD2--- Homo sapiens death effector domain containing 2 (DEDD2), mRNA
chr8	55176977	55177315	NM_006330	55177130	-1	bone_marrow	-2.58361	NRF-1::ETF	NM_006330---LYPLA1--- Homo sapiens lysophospholipase I (LYPLA1), mRNA
chr19	59396702	59396864	NM_001013	59396830	1	bone_marrow	-2.53796	NRF-1::E2F::STAT3::NF-Y::E4BP4	NM_001013---RPS9--- Homo sapiens ribosomal protein S9 (RPS9), mRNA
chr14	49156443	49156761	NM_001001	49157099	-1	bone_marrow	-1.98616	NRF-1::STAT1::E2F::ETF::PEA3	NM_001001---RPL36AL--- Homo sapiens ribosomal protein L36a-like (RPL36AL), mRNA
chr19	6061737	6061937	NM_000635:NM_134433	6061554	-1	bone_marrow	-1.97417	NRF-1::ETF::CRE-BP1	NM_000635---RFX2--- Homo sapiens regulatory factor X, 2 (influences HLA class II expression) (RFX2), transcript variant 1, mRNA::NM_134433---RFX2--- Homo sapiens regulatory factor X, 2 (influences HLA class II expression) (RFX2), transcript variant 2, mRNA
chr6	135543951	135544151	NM_005375	135544145	1	bone_marrow	-1.94234	NRF-1::E2F::ETF::E2F-4/DP-1::NF-KAPPAB	NM_005375---MYB--- Homo sapiens v-myb myeloblastosis viral oncogene homolog (avian) (MYB), mRNA
chr5	170747160	170747360	NM_002520:NM_199185	170747461	1	bone_marrow	-1.93431	NRF-1::NERF1A::STAT3	NM_002520---NPM1--- Homo sapiens nucleophosmin (nucleolar phosphoprotein B23, numatrin) (NPM1), transcript variant 1, mRNA::NM_199185---NPM1--- Homo sapiens nucleophosmin (nucleolar phosphoprotein B23, numatrin) (NPM1), transcript variant 2, mRNA
chr12	92359987	92360187	NM_014050:NM_172177	92363737	1	bone_marrow	-1.8219	SREBP-1::ER::NRL::LXR	NM_014050---MRPL42--- Homo sapiens mitochondrial ribosomal protein L42 (MRPL42), nuclear gene encoding mitochondrial protein, transcript variant 1, mRNA::NM_172177---MRPL42--- Homo sapiens mitochondrial ribosomal protein L42 (MRPL42), nuclear gene encoding mitochondrial protein, transcript variant 2, mRNA
chr12	92359987	92360187	NM_172178	92363737	1	bone_marrow	-1.8219	SREBP-1::ER::NRL::LXR	NM_172178---MRPL42--- Homo sapiens mitochondrial ribosomal protein L42 (MRPL42), nuclear gene encoding mitochondrial protein, transcript variant 3, mRNA
chr6	21701542	21701773	NM_003107	21701950	1	bone_marrow	-1.79562	NRF-1::STAT1::SREBP-1::ELK-1::NCX	NM_003107---SOX4--- Homo sapiens SRY (sex determining region Y)-box 4 (SOX4), mRNA
chr7	24938011	24938153	NM_018947	24938195	-1	bone_marrow	-1.75652	NRF-1::E2F::CRE-BP1::E4F1::E2F-1/DP-2	NM_018947---CYCS--- Homo sapiens cytochrome c, somatic (CYCS), nuclear gene encoding mitochondrial protein, mRNA
chr15	41871477	41871677	NM_001018108:NM_005770	41871807	1	bone_marrow	-1.75255	SREBP-1::USF::E4F1::E2F-1::NF-KAPPAB_(P65)	NM_001018108---SERF2--- Homo sapiens small EDRK-rich factor 2 (SERF2), mRNA
chr10	59698806	59699006	NM_018464	59698920	1	bone_marrow	-1.62774	NRF-1::ETF::E2F::MAX::ELK-1	NM_018464---C10orf70--- Homo sapiens chromosome 10 open reading frame 70 (C10orf70), mRNA
chr1	188858830	188859011	NM_130782	188859248	1	bone_marrow	-1.57445	HLF::GR::SRY::TEF::FOXJ2	NM_130782---RGS18--- Homo sapiens regulator of G-protein signalling 18 (RGS18), mRNA
chr4	121342093	121342271	NM_002358	121345566	-1	bone_marrow	-1.5735	NKX6-1::TEF::POU3F2::E4BP4::TATA	NM_002358---MAD2L1--- Homo sapiens MAD2 mitotic arrest deficient-like 1 (yeast) (MAD2L1), mRNA
chr7	106099582	106099759	NM_002649	106099874	1	bone_marrow	-1.54891	PEA3::ELK-1::FOXO4::PU.1::SRY	NM_002649---PIK3CG--- Homo sapiens phosphoinositide-3-kinase, catalytic, gamma polypeptide (PIK3CG), mRNA
chr1	189276327	189276527	NM_002922	189276513	1	bone_marrow	-1.52409	SREBP-1::USF::E4F1::ELK-1::OSF2	NM_002922---RGS1--- Homo sapiens regulator of G-protein signalling 1 (RGS1), mRNA
chr5	82409064	82409201	NM_003401:NM_022406:NM_022550	82409072	1	bone_marrow	-1.51679	STAT1::ELK-1::PEA3::E4F1::SREBP-1	NM_003401---XRCC4--- Homo sapiens X-ray repair complementing defective repair in Chinese hamster cells 4 (XRCC4), transcript variant 1, mRNA::NM_022406---XRCC4--- Homo sapiens X-ray repair complementing defective repair in Chinese hamster cells 4 (XRCC4), transcript variant 2, mRNA::NM_022550---XRCC4--- Homo sapiens X-ray repair complementing defective repair in Chinese hamster cells 4 (XRCC4), t…
chr15	38973797	38973997	NM_020857	38973919	1	bone_marrow	-1.4927	SREBP-1::SMAD-4::E4F1::NRF-1::ELK-1	NM_020857---VPS18--- Homo sapiens vacuolar protein sorting protein 18 (VPS18), mRNA
chr3	121797708	121797814	NM_004547	121797817	1	bone_marrow	-1.47737	NRF-1::ETF::PEA3	NM_004547---NDUFB4--- Homo sapiens NADH dehydrogenase (ubiquinone) 1 beta subcomplex, 4, 15kDa (NDUFB4), nuclear gene encoding mitochondrial protein, mRNA
chr4	100208941	100209127	NM_001968	100208294	-1	bone_marrow	-1.46207	SREBP-1::NRF-1::STAT1::E2F::NCX	NM_001968---EIF4E--- Homo sapiens eukaryotic translation initiation factor 4E (EIF4E), mRNA
chr5	1852779	1852925	NM_032479	1852946	-1	bone_marrow	-1.4374	NRF-1::SREBP-1::E2F::E4F1::E2F-1/DP-2	NM_032479---MRPL36--- Homo sapiens mitochondrial ribosomal protein L36 (MRPL36), nuclear gene encoding mitochondrial protein, mRNA
chr5	64897271	64897447	NM_022145	64894738	-1	bone_marrow	-1.43385	FAC1::SRY::AP-3::CHX10	NM_022145---FKSG14--- Homo sapiens leucine zipper protein FKSG14 (FKSG14), mRNA
chr9	4974918	4975003	NM_004972	4975244	1	bone_marrow	-1.42847	NRF-1::E2F::STAT3::ELK-1::ETF	NM_004972---JAK2--- Homo sapiens Janus kinase 2 (a protein tyrosine kinase) (JAK2), mRNA
chr10	59697687	59697862	NM_018464	59698920	1	bone_marrow	-1.38832	NRF-1::ETF::MIF-1::ATF6::TEL-2	NM_018464---C10orf70--- Homo sapiens chromosome 10 open reading frame 70 (C10orf70), mRNA
chr4	121345474	121345526	NM_002358	121345566	-1	bone_marrow	-1.38477	NRF-1::STAT1::ELK-1::WHN::AML1	NM_002358---MAD2L1--- Homo sapiens MAD2 mitotic arrest deficient-like 1 (yeast) (MAD2L1), mRNA
chr14	49122750	49122871	NM_001032	49122844	-1	bone_marrow	-1.34745	NRF-1::NERF1A::STAT3::E2F::LBP-1	NM_001032---RPS29--- Homo sapiens ribosomal protein S29 (RPS29), transcript variant 1, mRNA
chr5	177986588	177986695	NM_020666	177986660	-1	bone_marrow	-1.33587	NRF-1::E2F::ETF::E2F-1/DP-2::SREBP-1	NM_020666---CLK4--- Homo sapiens CDC-like kinase 4 (CLK4), mRNA
chr1	188859017	188859030	NM_130782	188859248	1	bone_marrow	-1.28759	HLF::GR::STAT1::SRY::FOXJ2	NM_130782---RGS18--- Homo sapiens regulator of G-protein signalling 18 (RGS18), mRNA
chr5	1851339	1851468	NM_032479	1852946	-1	bone_marrow	-1.28375	NRF-1::E2F::ETF::E2F-1/DP-2	NM_032479---MRPL36--- Homo sapiens mitochondrial ribosomal protein L36 (MRPL36), nuclear gene encoding mitochondrial protein, mRNA
chr8	109327927	109328011	NM_001568	109330128	-1	bone_marrow	-1.26864	SREBP-1::USF::E4F1	NM_001568---EIF3S6--- Homo sapiens eukaryotic translation initiation factor 3, subunit 6 48kDa (EIF3S6), mRNA
chr7	79912941	79913068	NM_000072:NM_001001548	79912607	1	bone_marrow	-1.26204	POU1F1::TBP::ELF-1::POU3F2	NM_001001548---CD36--- Homo sapiens CD36 antigen (collagen type I receptor, thrombospondin receptor) (CD36), transcript variant 1, mRNA::NM_000072---CD36--- Homo sapiens CD36 antigen (collagen type I receptor, thrombospondin receptor) (CD36), transcript variant 3, mRNA
chr12	6927670	6927706	NM_002831:NM_080549	6930762	1	bone_marrow	-1.26131	SREBP-1::C-MYC/MAX::ATF6::ER::NRL	NM_080549---PTPN6--- Homo sapiens protein tyrosine phosphatase, non-receptor type 6 (PTPN6), transcript variant 3, mRNA::NM_002831---PTPN6--- Homo sapiens protein tyrosine phosphatase, non-receptor type 6 (PTPN6), transcript variant 1, mRNA
chr5	57822919	57823002	NM_152687	57823086	1	bone_marrow	-1.25693	PEA3::PU.1::CDC5::TCF11/MAFG::CHX10	NM_152687---FLJ33641--- Homo sapiens hypothetical protein FLJ33641 (FLJ33641), mRNA
chr12	92360943	92361042	NM_014050:NM_172177	92363737	1	bone_marrow	-1.24599	SREBP-1::PEA3::PU.1::ELF-1::E4F1	NM_014050---MRPL42--- Homo sapiens mitochondrial ribosomal protein L42 (MRPL42), nuclear gene encoding mitochondrial protein, transcript variant 1, mRNA::NM_172177---MRPL42--- Homo sapiens mitochondrial ribosomal protein L42 (MRPL42), nuclear gene encoding mitochondrial protein, transcript variant 2, mRNA
chr12	92360943	92361042	NM_172178	92363737	1	bone_marrow	-1.24599	SREBP-1::PEA3::PU.1::ELF-1::E4F1	NM_172178---MRPL42--- Homo sapiens mitochondrial ribosomal protein L42 (MRPL42), nuclear gene encoding mitochondrial protein, transcript variant 3, mRNA
chr12	53153516	53153629	NM_144594	53153614	-1	bone_marrow	-1.23334	PEA3::PU.1::ELF-1::E2F	NM_144594---FLJ32942--- Homo sapiens hypothetical protein FLJ32942 (FLJ32942), mRNA
chr19	6061536	6061656	NM_000635:NM_134433	6061554	-1	bone_marrow	-1.2286	ETF::MIF-1	NM_000635---RFX2--- Homo sapiens regulatory factor X, 2 (influences HLA class II expression) (RFX2), transcript variant 1, mRNA::NM_134433---RFX2--- Homo sapiens regulatory factor X, 2 (influences HLA class II expression) (RFX2), transcript variant 2, mRNA
chr12	92361060	92361096	NM_014050:NM_172177	92363737	1	bone_marrow	-1.22482	SREBP-1::USF::PU.1::ELF-1::E4F1	NM_014050---MRPL42--- Homo sapiens mitochondrial ribosomal protein L42 (MRPL42), nuclear gene encoding mitochondrial protein, transcript variant 1, mRNA::NM_172177---MRPL42--- Homo sapiens mitochondrial ribosomal protein L42 (MRPL42), nuclear gene encoding mitochondrial protein, transcript variant 2, mRNA
chr12	92361060	92361096	NM_172178	92363737	1	bone_marrow	-1.22482	SREBP-1::USF::PU.1::ELF-1::E4F1	NM_172178---MRPL42--- Homo sapiens mitochondrial ribosomal protein L42 (MRPL42), nuclear gene encoding mitochondrial protein, transcript variant 3, mRNA
chr12	9915406	9915502	NM_005127	9913725	-1	bone_marrow	-1.22054	TEF::HLF::POU1F1::TBP	NM_005127---CLEC2B--- Homo sapiens C-type lectin domain family 2, member B (CLEC2B), mRNA
chr4	130371353	130371389	NM_173487	130372512	1	bone_marrow	-1.21314	TEF::HLF::GR::STAT1::E4BP4	NM_173487---LOC132321--- Homo sapiens hypothetical protein LOC132321 (LOC132321), mRNA
chr6	74288225	74288304	NM_001402	74287475	-1	bone_marrow	-1.20995	SREBP-1::NF-KAPPAB::SMAD-4::EGR-2::NF-KAPPAB_(P65)	NM_001402---EEF1A1--- Homo sapiens eukaryotic translation elongation factor 1 alpha 1 (EEF1A1), mRNA
chr12	15006127	15006199	NM_001175	15005829	-1	bone_marrow	-1.20698	ELK-1::PEA3::AP-1::C-ETS-2::FOXJ2	NM_001175---ARHGDIB--- Homo sapiens Rho GDP dissociation inhibitor (GDI) beta (ARHGDIB), mRNA
chr2	46752943	46753051	NM_014171	46755958	1	bone_marrow	-1.20365	STAT1::HLF::TEF::FOXJ2::NKX6-2	NM_014171---CRIPT--- Homo sapiens postsynaptic protein CRIPT (CRIPT), mRNA
chr8	109328015	109328083	NM_001568	109330128	-1	bone_marrow	-1.20194	SREBP-1::USF::E4F1::POU1F1::MEF-2	NM_001568---EIF3S6--- Homo sapiens eukaryotic translation initiation factor 3, subunit 6 48kDa (EIF3S6), mRNA
chr6	135542457	135542575	NM_005375	135544145	1	bone_marrow	-1.20146	FOXJ2::MEF-2::HFH-4::CDC5	NM_005375---MYB--- Homo sapiens v-myb myeloblastosis viral oncogene homolog (avian) (MYB), mRNA
chr3	42820840	42820912	NM_014056	42820997	-1	bone_marrow	-1.20013	NRF-1::E2F::ETF::NF-Y	NM_014056---HIGD1A--- Homo sapiens HIG1 domain family, member 1A (HIGD1A), mRNA
chr4	2852676	2852755	NM_003023	2857545	1	bone_marrow	-1.18613	SREBP-1::SMAD-4::ATF6::USF::ELK-1	NM_003023---SH3BP2--- Homo sapiens SH3-domain binding protein 2 (SH3BP2), mRNA
chr4	130371273	130371320	NM_173487	130372512	1	bone_marrow	-1.1781	TEF::HLF::STAT1::E4BP4::GR	NM_173487---LOC132321--- Homo sapiens hypothetical protein LOC132321 (LOC132321), mRNA
chr17	15542085	15542212	NM_020652	15544053	1	bone_marrow	-1.17591	OSF2::HLF::ELK-1::STAT1	NM_020652---ZNF286--- Homo sapiens zinc finger protein 286 (ZNF286), mRNA
chr2	46753067	46753069	NM_014171	46755958	1	bone_marrow	-1.17299	HLF::TEF::STAT1::MEF-2::HNF-6	NM_014171---CRIPT--- Homo sapiens postsynaptic protein CRIPT (CRIPT), mRNA
chr1	27390469	27390507	NM_207397	27393935	-1	bone_marrow	-1.15425	SREBP-1::HEB::ER::HLF::STAT1	NM_207397---CD164L2--- Homo sapiens CD164 sialomucin-like 2 (CD164L2), mRNA
chr19	54704299	54704313	NM_004107	54708303	1	bone_marrow	-1.14745	SREBP-1::USF::STAT3::NCX	NM_004107---FCGRT--- Homo sapiens Fc fragment of IgG, receptor, transporter, alpha (FCGRT), mRNA
chr19	6059226	6059291	NM_000635:NM_134433	6061554	-1	bone_marrow	-1.14674	SREBP-1::ARNT::ER::NRL::MEF-2	NM_000635---RFX2--- Homo sapiens regulatory factor X, 2 (influences HLA class II expression) (RFX2), transcript variant 1, mRNA::NM_134433---RFX2--- Homo sapiens regulatory factor X, 2 (influences HLA class II expression) (RFX2), transcript variant 2, mRNA
chr15	73281376	73281393	NM_015492	73281301	1	bone_marrow	-1.13577	NRF-1::E2F::ETF::E2F-1/DP-2::NERF1A	NM_015492---C15orf39--- Homo sapiens chromosome 15 open reading frame 39 (C15orf39), mRNA
chr6	134318859	134318954	NM_004865	134315993	1	bone_marrow	-1.13285	TEF::HLF::STAT1::MEF-2::E4BP4	NM_004865---TBPL1--- Homo sapiens TBP-like 1 (TBPL1), mRNA
chr3	42820958	42821027	NM_014056	42820997	-1	bone_marrow	-1.13271	NRF-1::ETF::E2F::E2F-1/DP-2	NM_014056---HIGD1A--- Homo sapiens HIG1 domain family, member 1A (HIGD1A), mRNA
chr19	53448489	53448496	NM_014959	53444734	-1	bone_marrow	-1.12515	TEF::HLF::NKX6-2::AP-3	NM_014959---CARD8--- Homo sapiens caspase recruitment domain family, member 8 (CARD8), mRNA
chr12	9915367	9915396	NM_005127	9913725	-1	bone_marrow	-1.11989	HLF::TEF::POU1F1::TBP::POU3F2	NM_005127---CLEC2B--- Homo sapiens C-type lectin domain family 2, member B (CLEC2B), mRNA
chr5	57824490	57824502	NM_152687	57823086	1	bone_marrow	-1.11971	STAT1::HLF::TEF::CHX10::POU3F2	NM_152687---FLJ33641--- Homo sapiens hypothetical protein FLJ33641 (FLJ33641), mRNA
chr2	46752888	46752939	NM_014171	46755958	1	bone_marrow	-1.11752	TEF::STAT1::FOXJ2::NKX6-2::ELF-1	NM_014171---CRIPT--- Homo sapiens postsynaptic protein CRIPT (CRIPT), mRNA
chr4	145296696	145296722	NM_002100	145298101	-1	bone_marrow	-1.11729	TEF::NKX6-1::NKX6-2::POU3F2	NM_002100---GYPB--- Homo sapiens glycophorin B (includes Ss blood group) (GYPB), mRNA
chr1	68225896	68225908	NM_004675	68228481	-1	bone_marrow	-1.11532	TEF::HLF::NKX6-1::NKX6-2::TBP	NM_004675---DIRAS3--- Homo sapiens DIRAS family, GTP-binding RAS-like 3 (DIRAS3), mRNA
chr11	86426396	86426422	NM_022918	86426712	1	bone_marrow	-1.11314	NRF-1::ETF::E2F-1/DP-2::MZF1	NM_022918---FLJ22104--- Homo sapiens hypothetical protein FLJ22104 (FLJ22104), mRNA
chr4	2852791	2852801	NM_003023	2857545	1	bone_marrow	-1.11241	SREBP-1::SMAD-4::ELK-1::USF::NRF-1	NM_003023---SH3BP2--- Homo sapiens SH3-domain binding protein 2 (SH3BP2), mRNA
chr3	168856774	168856794	NM_178824	168853991	-1	bone_marrow	-1.10989	USF::HLF::PEA3::SREBP-1::ELF-1	NM_178824---WDR49--- Homo sapiens WD repeat domain 49 (WDR49), mRNA
chr5	57822858	57822874	NM_152687	57823086	1	bone_marrow	-1.10803	PEA3::STAT1::E4F1::CDC5::NKX6-1	NM_152687---FLJ33641--- Homo sapiens hypothetical protein FLJ33641 (FLJ33641), mRNA
chr9	4974867	4974881	NM_004972	4975244	1	bone_marrow	-1.10803	STAT3::E2F::ETF::LBP-1	NM_004972---JAK2--- Homo sapiens Janus kinase 2 (a protein tyrosine kinase) (JAK2), mRNA
chr10	26771668	26771684	NM_019043	26767271	1	bone_marrow	-1.10803	STAT1::HLF::TEF::ELF-1::CHX10	NM_019043---APBB1IP--- Homo sapiens amyloid beta (A4) precursor protein-binding, family B, member 1 interacting protein (APBB1IP), mRNA
chr4	121345594	121345618	NM_002358	121345566	-1	bone_marrow	-1.10451	NRF-1::STAT1::ELK-1::E2F::WHN	NM_002358---MAD2L1--- Homo sapiens MAD2 mitotic arrest deficient-like 1 (yeast) (MAD2L1), mRNA
chr11	64265900	64265927	NM_005825	64269504	-1	bone_marrow	-1.0999	SREBP-1::ER::HNF-6	NM_005825---RASGRP2--- Homo sapiens RAS guanyl releasing protein 2 (calcium and DAG-regulated) (RASGRP2), transcript variant 1, mRNA
chr11	64265900	64265927	NM_153819	64269504	-1	bone_marrow	-1.0999	SREBP-1::ER::HNF-6	NM_153819---RASGRP2--- Homo sapiens RAS guanyl releasing protein 2 (calcium and DAG-regulated) (RASGRP2), transcript variant 2, mRNA
chr1	188854984	188854987	NM_130782	188859248	1	bone_marrow	-1.09562	ELF-1::FOXJ2::POU1F1::TBP::HNF-1	NM_130782---RGS18--- Homo sapiens regulator of G-protein signalling 18 (RGS18), mRNA
chr11	86426482	86426552	NM_022918	86426712	1	bone_marrow	-1.09343	NRF-1::ETF::E2F::E2F-1/DP-2::SREBP-1	NM_022918---FLJ22104--- Homo sapiens hypothetical protein FLJ22104 (FLJ22104), mRNA
chr2	46754901	46754933	NM_014171	46755958	1	bone_marrow	-1.09051	NRF-1::ATF6	NM_014171---CRIPT--- Homo sapiens postsynaptic protein CRIPT (CRIPT), mRNA
chr2	108663252	108663318	NM_004987	108663284	1	bone_marrow	-1.09051	ELF-1::PEA3::SREBP-1::GATA-6::NKX3A	NM_004987---LIMS1--- Homo sapiens LIM and senescent cell antigen-like domains 1 (LIMS1), mRNA
chr19	59396475	59396563	NM_001013	59396830	1	bone_marrow	-1.09051	NRF-1::ETF::ATF6::SREBP-1::E2F-1/DP-2	NM_001013---RPS9--- Homo sapiens ribosomal protein S9 (RPS9), mRNA
chr19	6061661	6061684	NM_000635:NM_134433	6061554	-1	bone_marrow	-1.08591	ETF::MIF-1	NM_000635---RFX2--- Homo sapiens regulatory factor X, 2 (influences HLA class II expression) (RFX2), transcript variant 1, mRNA::NM_134433---RFX2--- Homo sapiens regulatory factor X, 2 (influences HLA class II expression) (RFX2), transcript variant 2, mRNA
chr15	30798371	30798441	NM_013372	30797593	1	bone_marrow	-1.08321	NRF-1::E2F	NM_013372---GREM1--- Homo sapiens gremlin 1, cysteine knot superfamily, homolog (Xenopus laevis) (GREM1), mRNA
chrX	80182632	80182650	NM_030763	80183261	-1	bone_marrow	-1.07877	E2F::STAT1::E2F-1/DP-2::ELK-1::AML1	NM_030763---NSBP1--- Homo sapiens nucleosomal binding protein 1 (NSBP1), mRNA
chr1	68225870	68225886	NM_004675	68228481	-1	bone_marrow	-1.07687	TEF::HLF::NKX6-1::NKX6-2::TBP	NM_004675---DIRAS3--- Homo sapiens DIRAS family, GTP-binding RAS-like 3 (DIRAS3), mRNA
chr3	20202870	20202943	NM_138484:NM_001012410:NM_001012412:NM_001012409:NM_001012411:NM_001012413	20202687	-1	bone_marrow	-1.07542	NRF-1::STAT1::PU.1::E2F::STAT3	NM_001012413---SGOL1--- Homo sapiens shugoshin-like 1 (S. pombe) (SGOL1), transcript variant C1, mRNA::NM_001012409---SGOL1--- Homo sapiens shugoshin-like 1 (S. pombe) (SGOL1), transcript variant A1, mRNA::NM_001012412---SGOL1--- Homo sapiens shugoshin-like 1 (S. pombe) (SGOL1), transcript variant B2, mRNA::NM_001012411---SGOL1--- Homo sapiens shugoshin-like 1 (S. pombe) (SGOL1), transcript varia…
chr6	75974586	75974604	NM_004370:NM_080645	75972290	-1	bone_marrow	-1.07516	TEF::HLF::GR::E4BP4::FOXJ2	NM_080645---COL12A1--- Homo sapiens collagen, type XII, alpha 1 (COL12A1), transcript variant short, mRNA::NM_004370---COL12A1--- Homo sapiens collagen, type XII, alpha 1 (COL12A1), transcript variant long, mRNA
chr1	188859104	188859117	NM_130782	188859248	1	bone_marrow	-1.07299	STAT1::HLF::GR::C/EBPalpha::GATA-X	NM_130782---RGS18--- Homo sapiens regulator of G-protein signalling 18 (RGS18), mRNA
chr5	57824540	57824561	NM_152687	57823086	1	bone_marrow	-1.07299	STAT1::HLF::TEF::CHX10::TBP	NM_152687---FLJ33641--- Homo sapiens hypothetical protein FLJ33641 (FLJ33641), mRNA
chr11	8236982	8236991	NM_002315	8241982	-1	bone_marrow	-1.07142	LHX3::HNF-1::STAT1::CHX10	NM_002315---LMO1--- Homo sapiens LIM domain only 1 (rhombotin 1) (LMO1), mRNA
chr4	121345418	121345460	NM_002358	121345566	-1	bone_marrow	-1.07124	NRF-1::E2F-1::PEA3::WHN	NM_002358---MAD2L1--- Homo sapiens MAD2 mitotic arrest deficient-like 1 (yeast) (MAD2L1), mRNA
chr5	1852746	1852758	NM_032479	1852946	-1	bone_marrow	-1.06934	NRF-1::E2F::E4F1::E2F-1/DP-2::TEF	NM_032479---MRPL36--- Homo sapiens mitochondrial ribosomal protein L36 (MRPL36), nuclear gene encoding mitochondrial protein, mRNA
chr15	30798335	30798340	NM_013372	30797593	1	bone_marrow	-1.06861	NRF-1::E2F::E2F-1/DP-2	NM_013372---GREM1--- Homo sapiens gremlin 1, cysteine knot superfamily, homolog (Xenopus laevis) (GREM1), mRNA
chr5	82409018	82409019	NM_003401:NM_022406:NM_022550	82409072	1	bone_marrow	-1.06204	E4F1::PEA3::SREBP-1::ELK-1::NF-Y	NM_003401---XRCC4--- Homo sapiens X-ray repair complementing defective repair in Chinese hamster cells 4 (XRCC4), transcript variant 1, mRNA::NM_022406---XRCC4--- Homo sapiens X-ray repair complementing defective repair in Chinese hamster cells 4 (XRCC4), transcript variant 2, mRNA::NM_022550---XRCC4--- Homo sapiens X-ray repair complementing defective repair in Chinese hamster cells 4 (XRCC4), t…
chr3	168856729	168856756	NM_178824	168853991	-1	bone_marrow	-1.05998	ELF-1::USF::HLF::SREBP-1::TATA	NM_178824---WDR49--- Homo sapiens WD repeat domain 49 (WDR49), mRNA
chr19	53448559	53448597	NM_014959	53444734	-1	bone_marrow	-1.05466	TEF::NKX6-2::NKX6-1::SRY::POU3F2	NM_014959---CARD8--- Homo sapiens caspase recruitment domain family, member 8 (CARD8), mRNA
chr7	106099776	106099782	NM_002649	106099874	1	bone_marrow	-1.05255	PEA3::FOXO4::PU.1::SRY::AP-3	NM_002649---PIK3CG--- Homo sapiens phosphoinositide-3-kinase, catalytic, gamma polypeptide (PIK3CG), mRNA
chr16	1464802	1464813	NM_001287	1465013	-1	bone_marrow	-1.05081	E2F-1::NRF-1::GABP::STAT3	NM_001287---CLCN7--- Homo sapiens chloride channel 7 (CLCN7), mRNA
chr19	53448632	53448667	NM_014959	53444734	-1	bone_marrow	-1.04852	TEF::NKX6-2::NKX6-1::POU3F2::SRY	NM_014959---CARD8--- Homo sapiens caspase recruitment domain family, member 8 (CARD8), mRNA
chr4	130371189	130371212	NM_173487	130372512	1	bone_marrow	-1.04818	TEF::HLF::E4BP4::MEF-2::FOXJ2	NM_173487---LOC132321--- Homo sapiens hypothetical protein LOC132321 (LOC132321), mRNA
chr1	188855020	188855020	NM_130782	188859248	1	bone_marrow	-1.04526	ELF-1::FOXJ2::TBP::TATA::AFP1	NM_130782---RGS18--- Homo sapiens regulator of G-protein signalling 18 (RGS18), mRNA
chr19	53448505	53448524	NM_014959	53444734	-1	bone_marrow	-1.0448	TEF::HLF::NKX6-2::SRY::AP-3	NM_014959---CARD8--- Homo sapiens caspase recruitment domain family, member 8 (CARD8), mRNA
chr19	14747238	14747266	NM_013447:NM_152916:NM_152917:NM_152918:NM_152919:NM_152920:NM_152921	14750353	-1	bone_marrow	-1.04217	SREBP-1::ATF6::NRL::ER::HNF-1	NM_152918---EMR2--- Homo sapiens egf-like module containing, mucin-like, hormone receptor-like 2 (EMR2), transcript variant 4, mRNA::NM_013447---EMR2--- Homo sapiens egf-like module containing, mucin-like, hormone receptor-like 2 (EMR2), transcript variant 1, mRNA::NM_152921---EMR2--- Homo sapiens egf-like module containing, mucin-like, hormone receptor-like 2 (EMR2), transcript variant 7, mRNA::…
chr10	26771635	26771636	NM_019043	26767271	1	bone_marrow	-1.04161	STAT1::ELF-1::HLF::TEF::TATA	NM_019043---APBB1IP--- Homo sapiens amyloid beta (A4) precursor protein-binding, family B, member 1 interacting protein (APBB1IP), mRNA
chr6	21700996	21700997	NM_003107	21701950	1	bone_marrow	-1.04015	STAT1::CHX10::PU.1::PEA3::ELF-1	NM_003107---SOX4--- Homo sapiens SRY (sex determining region Y)-box 4 (SOX4), mRNA
chr3	168935176	168935196	NM_007217	168935296	-1	bone_marrow	-1.03651	STAT1::ELK-1::PU.1::ELF-1	NM_007217---PDCD10--- Homo sapiens programmed cell death 10 (PDCD10), transcript variant 1, mRNA
chr3	168935290	168935310	NM_145859	168935353	-1	bone_marrow	-1.03651	STAT1::ELK-1::PU.1::ELF-1	NM_145859---PDCD10--- Homo sapiens programmed cell death 10 (PDCD10), transcript variant 2, mRNA
chr3	168935248	168935268	NM_145860	168935332	-1	bone_marrow	-1.03651	STAT1::ELK-1::PU.1::ELF-1	NM_145860---PDCD10--- Homo sapiens programmed cell death 10 (PDCD10), transcript variant 3, mRNA
chr4	191232474	191232515	NM_004477	191237122	1	bone_marrow	-1.0365	TEF::HLF::GR::NKX6-1::NKX6-2	NM_004477---FRG1--- Homo sapiens FSHD region gene 1 (FRG1), mRNA
chr3	168853313	168853325	NM_178824	168853991	-1	bone_marrow	-1.03456	GR::HLF::C/EBPbeta::C/EBPalpha::TEF	NM_178824---WDR49--- Homo sapiens WD repeat domain 49 (WDR49), mRNA
chr18	59459409	59459442	NM_002974	59462470	-1	bone_marrow	-1.03438	HLF::GR::STAT1::PEA3::TEL-2	NM_002974---SERPINB4--- Homo sapiens serpin peptidase inhibitor, clade B (ovalbumin), member 4 (SERPINB4), mRNA
chr7	79914398	79914453	NM_000072:NM_001001548	79912607	1	bone_marrow	-1.03431	FOXJ2::GR::ELF-1::NKX3A	NM_001001548---CD36--- Homo sapiens CD36 antigen (collagen type I receptor, thrombospondin receptor) (CD36), transcript variant 1, mRNA::NM_000072---CD36--- Homo sapiens CD36 antigen (collagen type I receptor, thrombospondin receptor) (CD36), transcript variant 3, mRNA
chr11	8237002	8237003	NM_002315	8241982	-1	bone_marrow	-1.03304	LHX3::STAT1::HNF-1::NRF-1::CHX10	NM_002315---LMO1--- Homo sapiens LIM domain only 1 (rhombotin 1) (LMO1), mRNA
chr19	14747092	14747185	NM_013447:NM_152916:NM_152917:NM_152918:NM_152919:NM_152920:NM_152921	14750353	-1	bone_marrow	-1.03209	SREBP-1::ATF6::ATF::HNF-1	NM_152918---EMR2--- Homo sapiens egf-like module containing, mucin-like, hormone receptor-like 2 (EMR2), transcript variant 4, mRNA::NM_013447---EMR2--- Homo sapiens egf-like module containing, mucin-like, hormone receptor-like 2 (EMR2), transcript variant 1, mRNA::NM_152921---EMR2--- Homo sapiens egf-like module containing, mucin-like, hormone receptor-like 2 (EMR2), transcript variant 7, mRNA::…
chr1	114832160	114832164	NM_005872	114836307	-1	bone_marrow	-1.02881	SREBP-1::USF::LHX3::HNF-1::AP-1	NM_005872---BCAS2--- Homo sapiens breast carcinoma amplified sequence 2 (BCAS2), mRNA
chr2	108663230	108663233	NM_004987	108663284	1	bone_marrow	-1.02774	ELF-1::PEA3::SREBP-1::SRY::C-ETS-1	NM_004987---LIMS1--- Homo sapiens LIM and senescent cell antigen-like domains 1 (LIMS1), mRNA
chr14	23683508	23683517	NM_017999	23686545	1	bone_marrow	-1.02774	PEA3::SREBP-1::ELF-1::NKX3A::MEF-2	NM_017999---RNF31--- Homo sapiens ring finger protein 31 (RNF31), mRNA
chr1	188859123	188859142	NM_130782	188859248	1	bone_marrow	-1.02555	STAT1::HLF::GR::C/EBPalpha::GATA-X	NM_130782---RGS18--- Homo sapiens regulator of G-protein signalling 18 (RGS18), mRNA
chr7	24937953	24937982	NM_018947	24938195	-1	bone_marrow	-1.02543	NRF-1::E4F1::E2F-1/DP-2::CRE-BP1	NM_018947---CYCS--- Homo sapiens cytochrome c, somatic (CYCS), nuclear gene encoding mitochondrial protein, mRNA
chr1	114832098	114832141	NM_005872	114836307	-1	bone_marrow	-1.02191	SREBP-1::USF::STAT1::LHX3::SRY	NM_005872---BCAS2--- Homo sapiens breast carcinoma amplified sequence 2 (BCAS2), mRNA
chr19	47413284	47413324	NM_133328	47413653	-1	bone_marrow	-1.021	E4F1::SREBP-1::ATF6::PEA3::CREB	NM_133328---DEDD2--- Homo sapiens death effector domain containing 2 (DEDD2), mRNA
chr4	2852766	2852778	NM_003023	2857545	1	bone_marrow	-1.02044	SREBP-1::SMAD-4::USF::NRL::ELK-1	NM_003023---SH3BP2--- Homo sapiens SH3-domain binding protein 2 (SH3BP2), mRNA
chr15	41867042	41867054	NM_001018108:NM_005770	41871807	1	bone_marrow	-1.02044	SREBP-1::ER::ATF6::NRF-1::YY1	NM_001018108---SERF2--- Homo sapiens small EDRK-rich factor 2 (SERF2), mRNA
chr14	49122731	49122732	NM_001032	49122844	-1	bone_marrow	-1.01973	NRF-1::E4F1::ARNT	NM_001032---RPS29--- Homo sapiens ribosomal protein S29 (RPS29), transcript variant 1, mRNA
chr10	59694277	59694286	NM_018464	59698920	1	bone_marrow	-1.01971	PEA3::STAT1::FOXO4::TEF::CDC5	NM_018464---C10orf70--- Homo sapiens chromosome 10 open reading frame 70 (C10orf70), mRNA
chr7	79914310	79914320	NM_000072:NM_001001548	79912607	1	bone_marrow	-1.01898	FOXJ2::ELF-1::GR::C/EBPalpha::C/EBPbeta	NM_001001548---CD36--- Homo sapiens CD36 antigen (collagen type I receptor, thrombospondin receptor) (CD36), transcript variant 1, mRNA::NM_000072---CD36--- Homo sapiens CD36 antigen (collagen type I receptor, thrombospondin receptor) (CD36), transcript variant 3, mRNA
chr18	59459448	59459460	NM_002974	59462470	-1	bone_marrow	-1.01686	HLF::STAT1::TEF::PEA3::TEL-2	NM_002974---SERPINB4--- Homo sapiens serpin peptidase inhibitor, clade B (ovalbumin), member 4 (SERPINB4), mRNA
chr19	10307154	10307180	NM_002162	10311300	-1	bone_marrow	-1.01595	SREBP-1::E4F1::ATF6::ER::GR	NM_002162---ICAM3--- Homo sapiens intercellular adhesion molecule 3 (ICAM3), mRNA
chr7	79914339	79914339	NM_000072:NM_001001548	79912607	1	bone_marrow	-1.01533	FOXJ2::ELF-1::GR::C/EBPalpha::NKX3A	NM_001001548---CD36--- Homo sapiens CD36 antigen (collagen type I receptor, thrombospondin receptor) (CD36), transcript variant 1, mRNA::NM_000072---CD36--- Homo sapiens CD36 antigen (collagen type I receptor, thrombospondin receptor) (CD36), transcript variant 3, mRNA
chr11	34415431	34415440	NM_001752	34417053	1	bone_marrow	-1.01387	TEF::HLF::NKX6-2::SRY::NKX6-1	NM_001752---CAT--- Homo sapiens catalase (CAT), mRNA
chr7	24938194	24938211	NM_018947	24938195	-1	bone_marrow	-1.01278	NRF-1::E2F::ELK-1::CRE-BP1::ATF6	NM_018947---CYCS--- Homo sapiens cytochrome c, somatic (CYCS), nuclear gene encoding mitochondrial protein, mRNA
chr5	64897254	64897260	NM_022145	64894738	-1	bone_marrow	-1.01218	SRY::FAC1::AP-3::E4BP4	NM_022145---FKSG14--- Homo sapiens leucine zipper protein FKSG14 (FKSG14), mRNA
chr1	189276289	189276298	NM_002922	189276513	1	bone_marrow	-1.00803	SREBP-1::USF::OSF2::PEA3::TEF	NM_002922---RGS1--- Homo sapiens regulator of G-protein signalling 1 (RGS1), mRNA
chr19	10307262	10307300	NM_002162	10311300	-1	bone_marrow	-1.00693	SREBP-1::E4F1::ATF6::PEA3::ER	NM_002162---ICAM3--- Homo sapiens intercellular adhesion molecule 3 (ICAM3), mRNA
chr4	38855089	38855101	NM_024943	38856607	-1	bone_marrow	-1.00516	ELF-1::FOXJ2::PEA3::GATA-6::ATF6	NM_024943---FLJ23235--- Homo sapiens hypothetical protein FLJ23235 (FLJ23235), mRNA
chr4	130373860	130373879	NM_173487	130372512	1	bone_marrow	-1.00511	HLF::TEF::NKX6-1::SRY::POU3F2	NM_173487---LOC132321--- Homo sapiens hypothetical protein LOC132321 (LOC132321), mRNA
chr9	104588660	104588713	NM_015469	104589523	1	bone_marrow	-1.00438	HLF::TEF::E4BP4::RORalpha1	NM_015469---NIPSNAP3A--- Homo sapiens nipsnap homolog 3A (C. elegans) (NIPSNAP3A), mRNA
chr7	43120908	43121310	NM_015052	43124601	1	brain	-3.82946	FREAC-7	NM_015052---HECW1--- Homo sapiens HECT, C2 and WW domain containing E3 ubiquitin protein ligase 1 (HECW1), mRNA
chr3	39485135	39485853	NM_182935	39484174	1	brain	-3.6888	FREAC-3::E4BP4	NM_182935---MOBP--- Homo sapiens myelin-associated oligodendrocyte basic protein (MOBP), transcript variant 3, mRNA
chr3	47594857	47595199	NM_006574	47595193	-1	brain	-3.62306	ETF::ATF::SREBP-1::SP1	NM_006574---CSPG5--- Homo sapiens chondroitin sulfate proteoglycan 5 (neuroglycan C) (CSPG5), mRNA
chr2	26985375	26985680	NM_020134	26982613	1	brain	-3.21909	FREAC-7::OCT-1::TBP::MRF-2::PAX-3	NM_020134---DPYSL5--- Homo sapiens dihydropyrimidinase-like 5 (DPYSL5), mRNA
chr8	67567189	67567692	NM_152765	67568320	1	brain	-3.17925	FREAC-7::TBP::TAL-1beta/E47::POU3F2::ERR_alpha	NM_152765---C8orf46--- Homo sapiens chromosome 8 open reading frame 46 (C8orf46), mRNA
chr1	187173467	187173778	NM_199051	187178416	-1	brain	-3.02693	FREAC-7::MRF-2	NM_199051---FAM5C--- Homo sapiens family with sequence similarity 5, member C (FAM5C), mRNA
chr2	11002659	11003050	NM_002236	11002660	1	brain	-2.60166	ETF::AP-2alpha::AP-2gamma::E2F-4/DP-1::EGR-3	NM_002236---KCNF1--- Homo sapiens potassium voltage-gated channel, subfamily F, member 1 (KCNF1), mRNA
chr7	31154030	31154316	NM_022728	31153778	-1	brain	-2.59613	FREAC-7::CDP_CR3+HD::E4BP4::TBP::OCT-1	NM_022728---NEUROD6--- Homo sapiens neurogenic differentiation 6 (NEUROD6), mRNA
chr9	98551227	98551494	NM_005458	98551034	-1	brain	-2.51441	ETF::C-MYC/MAX::E2F-4/DP-1::PAX-1::EGR-3	NM_005458---GPR51--- Homo sapiens G protein-coupled receptor 51 (GPR51), mRNA
chr5	11956664	11957024	NM_001332	11957110	-1	brain	-2.42152	ETF::C-MYC/MAX::NRF-1::AP-2::HEB	NM_001332---CTNND2--- Homo sapiens catenin (cadherin-associated protein), delta 2 (neural plakophilin-related arm-repeat protein) (CTNND2), mRNA
chr8	99508438	99508762	NM_020697	99508425	1	brain	-2.39834	ETF::LBP-1::AP-2gamma::MTF-1::EGR-3	NM_020697---KCNS2--- Homo sapiens potassium voltage-gated channel, delayed-rectifier, subfamily S, member 2 (KCNS2), mRNA
chr7	31155091	31155378	NM_022728	31153778	-1	brain	-2.30368	NKX6-2::FREAC-7::TBP::FOXJ2::OCT-1	NM_022728---NEUROD6--- Homo sapiens neurogenic differentiation 6 (NEUROD6), mRNA
chr3	116824162	116824496	NM_002045	116825141	1	brain	-2.29212	FREAC-7::OCT-1::CDP_CR3+HD::ARP-1::NKX3A	NM_002045---GAP43--- Homo sapiens growth associated protein 43 (GAP43), mRNA
chr9	137309334	137309697	NM_000832:NM_007327:NM_021569	137308678	1	brain	-2.25477	ETF::AP-2gamma::MTF-1::NRF-1::C-MYC/MAX	NM_000832---GRIN1--- Homo sapiens glutamate receptor, ionotropic, N-methyl D-aspartate 1 (GRIN1), transcript variant NR1-1, mRNA::NM_007327---GRIN1--- Homo sapiens glutamate receptor, ionotropic, N-methyl D-aspartate 1 (GRIN1), transcript variant NR1-3, mRNA::NM_021569---GRIN1--- Homo sapiens glutamate receptor, ionotropic, N-methyl D-aspartate 1 (GRIN1), transcript variant NR1-2, mRNA
chr1	31898457	31898756	NM_001703	31898729	-1	brain	-2.2432	ETF::AP-2alpha::MTF-1::C-MYC/MAX::VDR	NM_001703---BAI2--- Homo sapiens brain-specific angiogenesis inhibitor 2 (BAI2), mRNA
chrX	139588072	139588336	NM_004065	139592243	-1	brain	-2.23179	FREAC-7::TBP::E4BP4::OCT-1::TAL-1alpha/E47	NM_004065---CDR1--- Homo sapiens cerebellar degeneration-related protein 1, 34kDa (CDR1), mRNA
chr21	14507014	14507393	NM_144770	14510349	1	brain	-2.20664	FREAC-7::TBP::FREAC-3::SOX-9::IPF1	NM_144770---RBM11--- Homo sapiens RNA binding motif protein 11 (RBM11), mRNA
chr22	42583145	42583351	NM_014351:NM_176874	42583257	-1	brain	-2.20478	ETF::NRF-1::ATF::C-MYC/MAX::EGR-3	NM_014351---SULT4A1--- Homo sapiens sulfotransferase family 4A, member 1 (SULT4A1), transcript variant 1, mRNA::NM_176874---SULT4A1--- Homo sapiens sulfotransferase family 4A, member 1 (SULT4A1), transcript variant 2, mRNA
chr18	38948041	38948423	NM_002930	38949655	-1	brain	-2.17529	FREAC-7::TAL-1alpha/E47::C-MYC/MAX::HMG_IY::PPARG	NM_002930---RIT2--- Homo sapiens Ras-like without CAAX 2 (RIT2), mRNA
chr6	69399157	69399307	NM_001704	69404157	1	brain	-2.13693	FREAC-7::HNF-3alpha::OCT-1::SOX-9::FREAC-3	NM_001704---BAI3--- Homo sapiens brain-specific angiogenesis inhibitor 3 (BAI3), mRNA
chr8	111052018	111052438	NM_014379	111056135	-1	brain	-2.09825	TBP::FREAC-7::OCT-1::SOX-9::FREAC-3	NM_014379---KCNV1--- Homo sapiens potassium channel, subfamily V, member 1 (KCNV1), mRNA
chr3	39480588	39480920	NM_182935	39484174	1	brain	-2.07552	FREAC-7::TBP::OCT-1::SRF::CRX	NM_182935---MOBP--- Homo sapiens myelin-associated oligodendrocyte basic protein (MOBP), transcript variant 3, mRNA
chrX	117736002	117736295	NM_173798	117739668	1	brain	-2.03859	TBP::NKX6-2::OCT-1::CHX10::FOXJ2	NM_173798---ZCCHC12--- Homo sapiens zinc finger, CCHC domain containing 12 (ZCCHC12), mRNA
chr22	18076430	18076656	NM_001009939	18080534	1	brain	-2.03651	ETF::AP-2alpha::AP-2::EGR-3::EGR-1	NM_001009939---SEPT5--- Homo sapiens septin 5 (SEPT5), transcript variant 2, mRNA
chr5	161202450	161202882	NM_000806	161206982	1	brain	-2.00539	FREAC-7::TBP::OCT-1::C/EBP::NKX3A	NM_000806---GABRA1--- Homo sapiens gamma-aminobutyric acid (GABA) A receptor, alpha 1 (GABRA1), mRNA
chr7	30865090	30865396	NM_001118	30865381	1	brain	-1.98382	ETF::AP-2alpha::TFII-I::C-MYC/MAX::NRF-1	NM_001118---ADCYAP1R1--- Homo sapiens adenylate cyclase activating polypeptide 1 (pituitary) receptor type I (ADCYAP1R1), mRNA
chr8	27166820	27166877	NM_030795	27171820	-1	brain	-1.96766	FREAC-7::TBP::CDP_CR3+HD::OCT-1::LHX3	NM_030795---STMN4--- Homo sapiens stathmin-like 4 (STMN4), mRNA
chr14	28306076	28306236	NM_005249	28306037	1	brain	-1.95436	ETF::AP-2alpha::EGR-3::CACCC-BINDING_FACTOR::GCNF	NM_005249---FOXG1B--- Homo sapiens forkhead box G1B (FOXG1B), mRNA
chr22	18076447	18076647	NM_002688	18076540	1	brain	-1.95187	ETF::AP-2alpha::AP-2::EGR-3::EGR-1	NM_002688---SEPT5--- Homo sapiens septin 5 (SEPT5), transcript variant 1, mRNA
chr7	121103696	121104050	NM_002851	121107357	1	brain	-1.93402	FREAC-7::TBP::OCT-1::CDP_CR3+HD	NM_002851---PTPRZ1--- Homo sapiens protein tyrosine phosphatase, receptor-type, Z polypeptide 1 (PTPRZ1), mRNA
chr8	69509883	69510083	NM_052958	69512701	1	brain	-1.93071	FREAC-7::TBP::MRF-2::OCT-1::PITX2	NM_052958---C8orf34--- Homo sapiens chromosome 8 open reading frame 34 (C8orf34), mRNA
chr14	92868877	92869146	NM_020818	92869317	1	brain	-1.89336	ETF::E2F::ATF::NRSF	NM_020818---KIAA1409--- Homo sapiens KIAA1409 (KIAA1409), mRNA
chr20	9771481	9771707	NM_020341:NM_177990	9767522	-1	brain	-1.86222	TBP::E4BP4::OCT-1::FREAC-3::SOX-9	NM_020341---PAK7--- Homo sapiens p21(CDKN1A)-activated kinase 7 (PAK7), transcript variant 1, mRNA::NM_177990---PAK7--- Homo sapiens p21(CDKN1A)-activated kinase 7 (PAK7), transcript variant 2, mRNA
chr4	48322138	48322534	NM_152679	48326376	1	brain	-1.85726	TBP::OCT-1::FREAC-3::FOXJ2::SRY	NM_152679---SLC10A4--- Homo sapiens solute carrier family 10 (sodium/bile acid cotransporter family), member 4 (SLC10A4), mRNA
chr2	101458722	101458941	NM_153836	101462575	-1	brain	-1.85425	FREAC-7::TBP::CDP::E4BP4::C/EBPalpha	NM_153836---CREG2--- Homo sapiens cellular repressor of E1A-stimulated genes 2 (CREG2), mRNA
chr17	26672953	26673192	NM_014210	26672843	-1	brain	-1.84701	STAT5A::CDC5::C/EBP::FREAC-3	NM_014210---EVI2A--- Homo sapiens ecotropic viral integration site 2A (EVI2A), transcript variant 2, mRNA
chr17	26672953	26673192	NM_001003927	26672843	-1	brain	-1.84589	STAT5A::CDC5::C/EBP::FREAC-3	NM_001003927---EVI2A--- Homo sapiens ecotropic viral integration site 2A (EVI2A), transcript variant 1, mRNA
chr7	31154617	31154834	NM_022728	31153778	-1	brain	-1.82687	FREAC-7::FREAC-3::TBP::LHX3::CHX10	NM_022728---NEUROD6--- Homo sapiens neurogenic differentiation 6 (NEUROD6), mRNA
chr11	132904007	132904389	NM_001012393	132907613	-1	brain	-1.81781	FREAC-7::TBP::LHX3::CDP_CR3+HD	NM_001012393---OPCML--- Homo sapiens opioid binding protein/cell adhesion molecule-like (OPCML), transcript variant 2, mRNA
chrX	92732908	92733488	NM_004538	92734753	-1	brain	-1.75076	E4BP4::TBP::FREAC-7::OCT-1::FREAC-3	NM_004538---NAP1L3--- Homo sapiens nucleosome assembly protein 1-like 3 (NAP1L3), mRNA
chr12	20738760	20739032	NM_017435	20739665	1	brain	-1.73983	HNF-3alpha::FREAC-7::E4BP4::TBP::TEF	NM_017435---SLCO1C1--- Homo sapiens solute carrier organic anion transporter family, member 1C1 (SLCO1C1), mRNA
chr6	69403250	69403545	NM_001704	69404157	1	brain	-1.73112	CHOP-C/EBPalpha::OCT-1::CDP_CR3+HD::AP-3::alpha-CP1	NM_001704---BAI3--- Homo sapiens brain-specific angiogenesis inhibitor 3 (BAI3), mRNA
chr6	124166612	124166822	NM_153355	124166987	1	brain	-1.73029	ETF::AP-2alpha::MTF-1::E2F-4/DP-1::AP-2	NM_153355---TCBA1--- Homo sapiens T-cell lymphoma breakpoint associated target 1 (TCBA1), mRNA
chr22	37175485	37175685	NM_152868	37175703	-1	brain	-1.70114	ETF::MTF-1::AP-2alpha::P300	NM_152868---KCNJ4--- Homo sapiens potassium inwardly-rectifying channel, subfamily J, member 4 (KCNJ4), transcript variant 1, mRNA
chr11	108797970	108798170	NM_207645	108798084	1	brain	-1.69959	ETF::ATF::AHR/ARNT::RREB-1::P300	NM_207645---LOC399947--- Homo sapiens similar to expressed sequence AI593442 (LOC399947), mRNA
chr16	82559601	82559754	NM_019065	82559737	1	brain	-1.68755	ETF::LBP-1::MTF-1::AP-2::MAZ	NM_019065---EFCBP2--- Homo sapiens EF-hand calcium binding protein 2 (EFCBP2), mRNA
chr22	48821712	48821912	NM_015166	48826371	-1	brain	-1.68179	ETF::NRF-1::LBP-1::YY1::NF-Y	NM_015166---MLC1--- Homo sapiens megalencephalic leukoencephalopathy with subcortical cysts 1 (MLC1), transcript variant 1, mRNA
chr1	11685773	11685973	NM_198545	11686051	1	brain	-1.67925	ETF::LBP-1::AP-2alpha::SMAD-4::NRF-1	NM_198545---C1orf187--- Homo sapiens chromosome 1 open reading frame 187 (C1orf187), mRNA
chr22	48821360	48821560	NM_139202	48826195	-1	brain	-1.66009	ETF::NRF-1::LBP-1::YY1::NF-Y	NM_139202---MLC1--- Homo sapiens megalencephalic leukoencephalopathy with subcortical cysts 1 (MLC1), transcript variant 2, mRNA
chr5	161205054	161205294	NM_000806	161206982	1	brain	-1.65934	OCT-1::FREAC-7::CDP::NKX6-2::E4BP4	NM_000806---GABRA1--- Homo sapiens gamma-aminobutyric acid (GABA) A receptor, alpha 1 (GABRA1), mRNA
chr4	45965288	45965508	NM_173536	45967010	-1	brain	-1.64408	CHX10::NKX6-2::OCT-1::TBP::TST-1	NM_173536---GABRG1--- Homo sapiens gamma-aminobutyric acid (GABA) A receptor, gamma 1 (GABRG1), mRNA
chrX	144614537	144614741	NM_004709	144614473	1	brain	-1.64398	TBP::OCT-1::NKX6-2::FREAC-7::NKX3A	NM_004709---CXorf1--- Homo sapiens chromosome X open reading frame 1 (CXorf1), mRNA
chr14	76677779	76677979	NM_174976	76677887	-1	brain	-1.64007	LBP-1::ETF::AP-2alpha::TFII-I::AP-2	NM_174976---ZDHHC22--- Homo sapiens zinc finger, DHHC-type containing 22 (ZDHHC22), mRNA
chr11	113077844	113078044	NM_030770	113082305	-1	brain	-1.61947	TBP::FREAC-7::FOXD3::SOX-9::CDP_CR3+HD	NM_030770---TMPRSS5--- Homo sapiens transmembrane protease, serine 5 (spinesin) (TMPRSS5), mRNA
chr10	134449178	134449378	NM_177400	134449442	-1	brain	-1.61677	ETF::MTF-1::C-MYC/MAX::AP-2	NM_177400---NKX6-2--- Homo sapiens NK6 transcription factor related, locus 2 (Drosophila) (NKX6-2), mRNA
chr16	969250	969433	NM_014587	971808	1	brain	-1.61328	AP-4::MZF1::CACCC-BINDING_FACTOR::P300::RREB-1	NM_014587---SOX8--- Homo sapiens SRY (sex determining region Y)-box 8 (SOX8), mRNA
chr4	6591629	6591838	NM_020416	6592082	-1	brain	-1.61099	ETF::TFII-I::NRF-1::C-MYC/MAX::EGR-3	NM_020416---PPP2R2C--- Homo sapiens protein phosphatase 2 (formerly 2A), regulatory subunit B (PR 52), gamma isoform (PPP2R2C), transcript variant 1, mRNA
chr6	24234272	24234472	NM_080723	24234328	1	brain	-1.60373	ETF::AP-4::NRF-1::C-MYC/MAX::RB/E2F-1/DP-1	NM_080723---VMP--- Homo sapiens vesicular membrane protein p24 (VMP), mRNA
chr5	161044390	161044590	NM_000811	161045547	1	brain	-1.59585	FREAC-7::TBP::E4BP4::FOXJ2::OCT-1	NM_000811---GABRA6--- Homo sapiens gamma-aminobutyric acid (GABA) A receptor, alpha 6 (GABRA6), mRNA
chr16	10181871	10182010	NM_000833	10184112	-1	brain	-1.59583	FREAC-7::TBP::HNF-3alpha::MRF-2::HLF	NM_000833---GRIN2A--- Homo sapiens glutamate receptor, ionotropic, N-methyl D-aspartate 2A (GRIN2A), mRNA
chr12	20734665	20734778	NM_017435	20739665	1	brain	-1.59336	OCT-1::NKX6-2::POU3F2::FREAC-3::TAL-1alpha/E47	NM_017435---SLCO1C1--- Homo sapiens solute carrier organic anion transporter family, member 1C1 (SLCO1C1), mRNA
chr3	26639426	26639626	NM_052953	26639303	1	brain	-1.58423	ETF::LBP-1::AP-2alpha::AHR/ARNT::AREB6	NM_052953---LRRC3B--- Homo sapiens leucine rich repeat containing 3B (LRRC3B), mRNA
chr14	59405794	59406019	NM_021136	59407310	-1	brain	-1.58264	SOX-9::FREAC-7::TAL-1alpha/E47::TBP::FOXJ2	NM_021136---RTN1--- Homo sapiens reticulon 1 (RTN1), transcript variant 1, mRNA
chrX	139587625	139587801	NM_004065	139592243	-1	brain	-1.58144	FREAC-3::E4BP4::CDP_CR3+HD::ISRE::OCT-1	NM_004065---CDR1--- Homo sapiens cerebellar degeneration-related protein 1, 34kDa (CDR1), mRNA
chr13	83349637	83349837	NM_052910	83354529	-1	brain	-1.57524	FREAC-7::NKX6-2::TBP::RSRFC4::PBX-1	NM_052910---SLITRK1--- Homo sapiens SLIT and NTRK-like family, member 1 (SLITRK1), mRNA
chr8	144308970	144309130	NM_002347	144313116	-1	brain	-1.57423	FREAC-7::TBP::CREB::FREAC-2::OSF2	NM_002347---LY6H--- Homo sapiens lymphocyte antigen 6 complex, locus H (LY6H), mRNA
chr7	85920909	85921109	NM_000840	85917880	1	brain	-1.57137	HNF-3alpha::FREAC-7::SOX-9::C/EBPbeta::CHX10	NM_000840---GRM3--- Homo sapiens glutamate receptor, metabotropic 3 (GRM3), mRNA
chr6	69403594	69403842	NM_001704	69404157	1	brain	-1.56307	HNF-3alpha::FREAC-3::TEF::MEF-2::OCT-1	NM_001704---BAI3--- Homo sapiens brain-specific angiogenesis inhibitor 3 (BAI3), mRNA
chr13	83351244	83351458	NM_052910	83354529	-1	brain	-1.5553	FREAC-3::E4BP4::HNF-3alpha::FOXJ2::TBP	NM_052910---SLITRK1--- Homo sapiens SLIT and NTRK-like family, member 1 (SLITRK1), mRNA
chr11	35396960	35397135	NM_004171	35397372	-1	brain	-1.55324	ETF::ATF::AHR/ARNT::MAZ::GATA-3	NM_004171---SLC1A2--- Homo sapiens solute carrier family 1 (glial high affinity glutamate transporter), member 2 (SLC1A2), mRNA
chr2	11002479	11002639	NM_002236	11002660	1	brain	-1.54357	LBP-1::ETF::C/EBP::AP-4::ATF	NM_002236---KCNF1--- Homo sapiens potassium voltage-gated channel, subfamily F, member 1 (KCNF1), mRNA
chrX	139587928	139588030	NM_004065	139592243	-1	brain	-1.53746	FREAC-7::OCT-1::SOX-9::NKX3A::STAT4	NM_004065---CDR1--- Homo sapiens cerebellar degeneration-related protein 1, 34kDa (CDR1), mRNA
chr13	24642607	24642807	NM_152704:NM_199138	24643857	-1	brain	-1.53495	TBP::FREAC-7::E4BP4::MRF-2::OCT-1	NM_152704---FLJ25477--- Homo sapiens hypothetical protein FLJ25477 (FLJ25477), transcript variant 1, mRNA::NM_199138---FLJ25477--- Homo sapiens hypothetical protein FLJ25477 (FLJ25477), transcript variant 2, mRNA
chrX	92731232	92731450	NM_004538	92734753	-1	brain	-1.52836	TEF::FAC1::CDP_CR3+HD::HNF-3alpha::HFH-4	NM_004538---NAP1L3--- Homo sapiens nucleosome assembly protein 1-like 3 (NAP1L3), mRNA
chr6	69400015	69400215	NM_001704	69404157	1	brain	-1.52199	FREAC-7::HNF-3alpha::HLF::FOXD3::TBP	NM_001704---BAI3--- Homo sapiens brain-specific angiogenesis inhibitor 3 (BAI3), mRNA
chr11	62444759	62444959	NM_000738	62445588	-1	brain	-1.51886	SMAD-3::MIF-1::SMAD-4::CHX10::MTF-1	NM_000738---CHRM1--- Homo sapiens cholinergic receptor, muscarinic 1 (CHRM1), mRNA
chr7	85916141	85916377	NM_000840	85917880	1	brain	-1.51369	NKX6-2::TST-1::TBP::CDP::FREAC-7	NM_000840---GRM3--- Homo sapiens glutamate receptor, metabotropic 3 (GRM3), mRNA
chr7	142574684	142574852	NM_014690	142575729	-1	brain	-1.51298	ETF::MAZ::AP-2::NF-Y::SMAD-3	NM_014690---KIAA0773--- Homo sapiens KIAA0773 gene product (KIAA0773), mRNA
chr5	126650586	126650764	NM_032446	126654513	1	brain	-1.51245	FREAC-7::TBP::OCT-1::FOXD3::NKX6-2	NM_032446---MEGF10--- Homo sapiens MEGF10 protein (MEGF10), mRNA
chr4	177298320	177298520	NM_005277	177298797	-1	brain	-1.50857	FREAC-7::OCT-1::TBP::FOXJ2::GATA-4	NM_005277---GPM6A--- Homo sapiens glycoprotein M6A (GPM6A), transcript variant 1, mRNA
chr4	177298320	177298520	NM_201592	177298797	-1	brain	-1.50544	FREAC-7::OCT-1::TBP::FOXJ2::ERR_alpha	NM_201592---GPM6A--- Homo sapiens glycoprotein M6A (GPM6A), transcript variant 3, mRNA
chr5	161209243	161209466	NM_000806	161206982	1	brain	-1.50373	OCT-1::TST-1::NKX6-2::CDP::C/EBPbeta	NM_000806---GABRA1--- Homo sapiens gamma-aminobutyric acid (GABA) A receptor, alpha 1 (GABRA1), mRNA
chrX	100279399	100279599	NM_001939	100281129	1	brain	-1.49668	TBP::NKX6-2::E4BP4::FOXJ2::FREAC-3	NM_001939---DRP2--- Homo sapiens dystrophin related protein 2 (DRP2), mRNA
chr19	17923993	17924136	NM_002248	17923110	1	brain	-1.49378	ETF::TFII-I::MTF-1::E2F-4/DP-1::MAZ	NM_002248---KCNN1--- Homo sapiens potassium intermediate/small conductance calcium-activated channel, subfamily N, member 1 (KCNN1), mRNA
chr11	88418360	88418576	NM_000842	88420838	-1	brain	-1.49265	OCT-1::TBP::FREAC-7::SMAD-3	NM_000842---GRM5--- Homo sapiens glutamate receptor, metabotropic 5 (GRM5), mRNA
chrX	28369093	28369293	NM_014271	28365215	1	brain	-1.48216	C/EBP::OCT-1::FOXD3::PBX-1::TBP	NM_014271---IL1RAPL1--- Homo sapiens interleukin 1 receptor accessory protein-like 1 (IL1RAPL1), mRNA
chrX	144613591	144613777	NM_004709	144614473	1	brain	-1.48091	FREAC-3::E4BP4::HNF-3alpha::TBP::MRF-2	NM_004709---CXorf1--- Homo sapiens chromosome X open reading frame 1 (CXorf1), mRNA
chr17	40191748	40191887	NM_002390	40192093	1	brain	-1.47676	ETF::AP-2alpha::GATA-X::GCM::E12	NM_002390---ADAM11--- Homo sapiens ADAM metallopeptidase domain 11 (ADAM11), mRNA
chr19	4230132	4230332	NM_020209	4230658	1	brain	-1.47427	ETF::MAZ::AP-2alpha::TFII-I::GCNF	NM_020209---SHD--- Homo sapiens Src homology 2 domain containing transforming protein D (SHD), mRNA
chrX	92732374	92732574	NM_004538	92734753	-1	brain	-1.47283	FREAC-7::OCT-1::SOX-9::CDP_CR3+HD::FOXJ2	NM_004538---NAP1L3--- Homo sapiens nucleosome assembly protein 1-like 3 (NAP1L3), mRNA
chr6	24238150	24238400	NM_080723	24234328	1	brain	-1.47095	FREAC-3::E4BP4::MRF-2::TFIIA::CDP	NM_080723---VMP--- Homo sapiens vesicular membrane protein p24 (VMP), mRNA
chr5	126651236	126651436	NM_032446	126654513	1	brain	-1.45851	OCT-1::HNF-3alpha::SOX-9::FREAC-7::C/EBP	NM_032446---MEGF10--- Homo sapiens MEGF10 protein (MEGF10), mRNA
chr8	69511659	69511878	NM_052958	69512701	1	brain	-1.45851	TST-1::CDP::OCT-1::C/EBPalpha::PBX-1	NM_052958---C8orf34--- Homo sapiens chromosome 8 open reading frame 34 (C8orf34), mRNA
chr4	46832663	46832836	NM_000809	46836508	-1	brain	-1.45779	OCT-1::FREAC-7::FOXJ2::NKX6-2::CHX10	NM_000809---GABRA4--- Homo sapiens gamma-aminobutyric acid (GABA) A receptor, alpha 4 (GABRA4), mRNA
chr7	54383427	54383627	NM_182546	54384356	1	brain	-1.45602	HNF-3alpha::E4BP4::FREAC-3::TBP::MRF-2	NM_182546---MGC33530--- Homo sapiens hypothetical protein MGC33530 (MGC33530), mRNA
chr20	9767319	9767475	NM_020341:NM_177990	9767522	-1	brain	-1.44458	LBP-1::ETF::RREB-1::MAZ::HEB	NM_020341---PAK7--- Homo sapiens p21(CDKN1A)-activated kinase 7 (PAK7), transcript variant 1, mRNA::NM_177990---PAK7--- Homo sapiens p21(CDKN1A)-activated kinase 7 (PAK7), transcript variant 2, mRNA
chr2	3131666	3131866	NM_024027:NM_199235	3136005	1	brain	-1.44108	LF-A1::MYOD::TFII-I	NM_024027---COLEC11--- Homo sapiens collectin sub-family member 11 (COLEC11), transcript variant 1, mRNA::NM_199235---COLEC11--- Homo sapiens collectin sub-family member 11 (COLEC11), transcript variant 2, mRNA
chr8	104217445	104217571	NM_024812	104222118	1	brain	-1.44025	HNF-3alpha::TST-1::FREAC-7::LHX3::C/EBPbeta	NM_024812---BAALC--- Homo sapiens brain and acute leukemia, cytoplasmic (BAALC), transcript variant 1, mRNA
chr19	1397124	1397272	NM_005883	1401147	1	brain	-1.4361	ETF::CACCC-BINDING_FACTOR::AP-2alpha::LF-A1::EGR-3	NM_005883---APC2--- Homo sapiens adenomatosis polyposis coli 2 (APC2), mRNA
chr8	50983221	50983341	NM_018967	50987149	1	brain	-1.43402	FREAC-7::FREAC-3::MEF-2::OCT-1::TAL-1alpha/E47	NM_018967---SNTG1--- Homo sapiens syntrophin, gamma 1 (SNTG1), mRNA
chr3	166394594	166394725	NM_014926	166397171	-1	brain	-1.41859	SOX-9::FREAC-7::OCT-1::NKX6-2::FAC1	NM_014926---SLITRK3--- Homo sapiens SLIT and NTRK-like family, member 3 (SLITRK3), mRNA
chr11	108796384	108796533	NM_207645	108798084	1	brain	-1.41494	FREAC-7::OCT-1::E4BP4::CDP_CR3+HD::C/EBP	NM_207645---LOC399947--- Homo sapiens similar to expressed sequence AI593442 (LOC399947), mRNA
chr2	162093126	162093285	NM_006593	162098126	1	brain	-1.41452	E4BP4::FREAC-3::HNF-3alpha::ICSBP::SRY	NM_006593---TBR1--- Homo sapiens T-box, brain, 1 (TBR1), mRNA
chr15	24662021	24662175	NM_000810	24663150	1	brain	-1.41286	FREAC-3::E4BP4::OCT-1::CDP_CR3+HD::C/EBPbeta	NM_000810---GABRA5--- Homo sapiens gamma-aminobutyric acid (GABA) A receptor, alpha 5 (GABRA5), mRNA
chr5	11953972	11954099	NM_001332	11957110	-1	brain	-1.4038	E4BP4::TBP::FOXD3::SOX-9::C/EBP	NM_001332---CTNND2--- Homo sapiens catenin (cadherin-associated protein), delta 2 (neural plakophilin-related arm-repeat protein) (CTNND2), mRNA
chrX	139587808	139587917	NM_004065	139592243	-1	brain	-1.40121	FREAC-7::FREAC-3::CDP_CR3+HD::ISRE::SRY	NM_004065---CDR1--- Homo sapiens cerebellar degeneration-related protein 1, 34kDa (CDR1), mRNA
chr6	124162856	124163016	NM_153355	124166987	1	brain	-1.38963	FREAC-7::SOX-9::OCT-1::FAC1	NM_153355---TCBA1--- Homo sapiens T-cell lymphoma breakpoint associated target 1 (TCBA1), mRNA
chr4	177301644	177301805	NM_005277	177298797	-1	brain	-1.38681	HNF-3alpha::MRF-2::FREAC-3::C/EBP::TST-1	NM_005277---GPM6A--- Homo sapiens glycoprotein M6A (GPM6A), transcript variant 1, mRNA
chr8	132119732	132119866	NM_001115	132123854	-1	brain	-1.38387	FREAC-7::TBP::TST-1::CDP::CDP_CR3+HD	NM_001115---ADCY8--- Homo sapiens adenylate cyclase 8 (brain) (ADCY8), mRNA
chr12	20739042	20739145	NM_017435	20739665	1	brain	-1.38008	FREAC-7::SOX-9::FREAC-3::STAT6::OCT-1	NM_017435---SLCO1C1--- Homo sapiens solute carrier organic anion transporter family, member 1C1 (SLCO1C1), mRNA
chr8	82518277	82518389	NM_002677	82522274	-1	brain	-1.37607	FREAC-7::SOX-9::HNF-3alpha::CDP_CR3+HD::TST-1	NM_002677---PMP2--- Homo sapiens peripheral myelin protein 2 (PMP2), mRNA
chrX	117735412	117735547	NM_173798	117739668	1	brain	-1.37593	FREAC-7::CDP_CR3+HD::OCT-1::MRF-2	NM_173798---ZCCHC12--- Homo sapiens zinc finger, CCHC domain containing 12 (ZCCHC12), mRNA
chr6	123363786	123363906	NM_001010852	123359532	1	brain	-1.37303	NKX6-2::TBP::OCT-1::FOXJ2::CDP_CR3+HD	NM_001010852---C6orf213--- Homo sapiens chromosome 6 open reading frame 213 (C6orf213), mRNA
chr19	1397292	1397358	NM_005883	1401147	1	brain	-1.37054	ETF::CACCC-BINDING_FACTOR::MTF-1::C-MYC/MAX::AP-2	NM_005883---APC2--- Homo sapiens adenomatosis polyposis coli 2 (APC2), mRNA
chr6	28197030	28197168	NM_025231	28200365	1	brain	-1.3639	TBP::OCT-1::CDP::FOXJ2::SOX-9	NM_025231---ZNF435--- Homo sapiens zinc finger protein 435 (ZNF435), mRNA
chr2	3138104	3138177	NM_024027:NM_199235	3136005	1	brain	-1.36266	LF-A1::C/EBP::STAT4::STAT5A	NM_024027---COLEC11--- Homo sapiens collectin sub-family member 11 (COLEC11), transcript variant 1, mRNA::NM_199235---COLEC11--- Homo sapiens collectin sub-family member 11 (COLEC11), transcript variant 2, mRNA
chr7	20596336	20596419	NM_182700	20599745	-1	brain	-1.36194	HNF-3alpha::TST-1::CDP::TAL-1alpha/E47::LHX3	NM_182700---SP8--- Homo sapiens Sp8 transcription factor (SP8), transcript variant 1, mRNA
chr7	20596336	20596419	NM_198956	20599745	-1	brain	-1.36194	HNF-3alpha::TST-1::CDP::TAL-1alpha/E47::LHX3	NM_198956---SP8--- Homo sapiens Sp8 transcription factor (SP8), transcript variant 2, mRNA
chr8	69512521	69512656	NM_052958	69512701	1	brain	-1.36141	TBP::FREAC-7::NKX6-2::GATA-1::HOXA4	NM_052958---C8orf34--- Homo sapiens chromosome 8 open reading frame 34 (C8orf34), mRNA
chr11	62445937	62446020	NM_000738	62445588	-1	brain	-1.3606	LF-A1::GATA-1::NRSF::MAZ::AP-2REP	NM_000738---CHRM1--- Homo sapiens cholinergic receptor, muscarinic 1 (CHRM1), mRNA
chr8	104222100	104222272	NM_024812	104222118	1	brain	-1.35643	ETF::TFII-I::AP-2::WHN::GCM	NM_024812---BAALC--- Homo sapiens brain and acute leukemia, cytoplasmic (BAALC), transcript variant 1, mRNA
chrX	144614406	144614523	NM_004709	144614473	1	brain	-1.3556	FREAC-7::TBP::OCT-1::SOX-9::FOXJ2	NM_004709---CXorf1--- Homo sapiens chromosome X open reading frame 1 (CXorf1), mRNA
chr1	187182452	187182652	NM_199051	187178416	-1	brain	-1.35552	HNF-3alpha::FREAC-7::CDP::TBP::C/EBPbeta	NM_199051---FAM5C--- Homo sapiens family with sequence similarity 5, member C (FAM5C), mRNA
chr20	61574298	61574434	NM_004518:NM_172106:NM_172107:NM_172108:NM_172109	61574437	-1	brain	-1.34901	TFII-I::ETF::AP-2::MTF-1::LXR	NM_172108---KCNQ2--- Homo sapiens potassium voltage-gated channel, KQT-like subfamily, member 2 (KCNQ2), transcript variant 4, mRNA::NM_172106---KCNQ2--- Homo sapiens potassium voltage-gated channel, KQT-like subfamily, member 2 (KCNQ2), transcript variant 2, mRNA::NM_172107---KCNQ2--- Homo sapiens potassium voltage-gated channel, KQT-like subfamily, member 2 (KCNQ2), transcript variant 1, mRNA::…
chr8	99508225	99508399	NM_020697	99508425	1	brain	-1.34689	ETF::TGIF::AP-2alpha::SMAD-4	NM_020697---KCNS2--- Homo sapiens potassium voltage-gated channel, delayed-rectifier, subfamily S, member 2 (KCNS2), mRNA
chr13	83353927	83354127	NM_052910	83354529	-1	brain	-1.34517	C/EBP::STAT5A::E4BP4::NKX3A::TCF-4	NM_052910---SLITRK1--- Homo sapiens SLIT and NTRK-like family, member 1 (SLITRK1), mRNA
chr21	14512897	14513077	NM_144770	14510349	1	brain	-1.33942	OCT-1::FREAC-7::NKX6-2::E4BP4	NM_144770---RBM11--- Homo sapiens RNA binding motif protein 11 (RBM11), mRNA
chrX	28361238	28361347	NM_014271	28365215	1	brain	-1.33859	FREAC-7::TBP::OCT-1::LHX3	NM_014271---IL1RAPL1--- Homo sapiens interleukin 1 receptor accessory protein-like 1 (IL1RAPL1), mRNA
chr2	115633467	115633667	NM_001004360	115636030	1	brain	-1.33859	FREAC-7::OCT-1::MRF-2::NKX3A::FOXJ2	NM_001004360---DPP10--- Homo sapiens dipeptidylpeptidase 10 (DPP10), transcript variant 2, mRNA
chr4	46831740	46831940	NM_000809	46836508	-1	brain	-1.33832	OCT-1::NKX6-2::FREAC-7::FOXJ2::MRF-2	NM_000809---GABRA4--- Homo sapiens gamma-aminobutyric acid (GABA) A receptor, alpha 4 (GABRA4), mRNA
chr4	177109192	177109337	NM_201591	177109331	-1	brain	-1.33489	E4BP4::SOX-9::TBP::NKX3A::C/EBP	NM_201591---GPM6A--- Homo sapiens glycoprotein M6A (GPM6A), transcript variant 2, mRNA
chr1	187182946	187183146	NM_199051	187178416	-1	brain	-1.33351	OCT-1::E4BP4::FREAC-3::CDP_CR3+HD	NM_199051---FAM5C--- Homo sapiens family with sequence similarity 5, member C (FAM5C), mRNA
chr2	242468593	242468871	NM_080741	242472062	1	brain	-1.33237	MAZ::TFII-I	NM_080741---NEU4--- Homo sapiens sialidase 4 (NEU4), mRNA
chr5	126659058	126659196	NM_032446	126654513	1	brain	-1.33112	OCT-1::FREAC-7::NKX6-2::TCF11/MAFG	NM_032446---MEGF10--- Homo sapiens MEGF10 protein (MEGF10), mRNA
chr21	14508373	14508483	NM_144770	14510349	1	brain	-1.33071	NKX6-2::OCT-1::FREAC-3::TBP::RSRFC4	NM_144770---RBM11--- Homo sapiens RNA binding motif protein 11 (RBM11), mRNA
chr6	28195609	28195711	NM_025231	28200365	1	brain	-1.32822	OCT-1::C/EBP::E4BP4::FREAC-3::TBP	NM_025231---ZNF435--- Homo sapiens zinc finger protein 435 (ZNF435), mRNA
chrX	139588565	139588602	NM_004065	139592243	-1	brain	-1.32441	FREAC-3::HNF-3alpha::E4BP4::SOX-9::LHX3	NM_004065---CDR1--- Homo sapiens cerebellar degeneration-related protein 1, 34kDa (CDR1), mRNA
chr2	242467183	242467348	NM_080741	242472062	1	brain	-1.32116	TFII-I::MAZ	NM_080741---NEU4--- Homo sapiens sialidase 4 (NEU4), mRNA
chr8	50983141	50983185	NM_018967	50987149	1	brain	-1.32116	FREAC-7::FREAC-3::TBP::NKX6-2::HLF	NM_018967---SNTG1--- Homo sapiens syntrophin, gamma 1 (SNTG1), mRNA
chr2	158007506	158007669	NM_020711	158007924	-1	brain	-1.32087	FREAC-7::SOX-9::TAL-1alpha/E47::HAND1/E47	NM_020711---KIAA1189--- Homo sapiens KIAA1189 (KIAA1189), transcript variant 2, mRNA
chr1	155950129	155950211	NM_021189	155954492	1	brain	-1.31992	TBP::FREAC-7::OCT-1::HLF::MRF-2	NM_021189---IGSF4B--- Homo sapiens immunoglobulin superfamily, member 4B (IGSF4B), mRNA
chr14	59263989	59264136	NM_206857	59264184	-1	brain	-1.31793	CHX10::FOXJ2::USF::RSRFC4::EF-C	NM_206857---RTN1--- Homo sapiens reticulon 1 (RTN1), transcript variant 2, mRNA
chr3	166394730	166394815	NM_014926	166397171	-1	brain	-1.3171	OCT-1::FREAC-7::SOX-9::HNF-3alpha::C/EBPbeta	NM_014926---SLITRK3--- Homo sapiens SLIT and NTRK-like family, member 3 (SLITRK3), mRNA
chr1	11685521	11685671	NM_198545	11686051	1	brain	-1.31369	ETF::AP-2alpha::LBP-1::E2F::RB/E2F-1/DP-1	NM_198545---C1orf187--- Homo sapiens chromosome 1 open reading frame 187 (C1orf187), mRNA
chr15	90738128	90738254	NM_006011	90738143	1	brain	-1.31328	ETF::LBP-1::AP-2::RB/E2F-1/DP-1	NM_006011---ST8SIA2--- Homo sapiens ST8 alpha-N-acetyl-neuraminide alpha-2,8-sialyltransferase 2 (ST8SIA2), mRNA
chr6	123362920	123363021	NM_001010852	123359532	1	brain	-1.31203	OCT-1::FREAC-7::NKX6-2::MRF-2	NM_001010852---C6orf213--- Homo sapiens chromosome 6 open reading frame 213 (C6orf213), mRNA
chr16	971697	971885	NM_014587	971808	1	brain	-1.31162	ETF::AP-2alpha::MTF-1	NM_014587---SOX8--- Homo sapiens SRY (sex determining region Y)-box 8 (SOX8), mRNA
chr4	45962762	45962938	NM_173536	45967010	-1	brain	-1.31074	FREAC-3::E4BP4::SOX-9::HNF-3alpha::OCT-1	NM_173536---GABRG1--- Homo sapiens gamma-aminobutyric acid (GABA) A receptor, gamma 1 (GABRG1), mRNA
chr22	28157229	28157316	NM_021026	28159125	1	brain	-1.30747	FREAC-7::OCT-1::CHX10::TBP	NM_021026---RFPL1--- Homo sapiens ret finger protein-like 1 (RFPL1), mRNA
chr14	59260747	59260871	NM_206857	59264184	-1	brain	-1.30024	FREAC-7::SOX-9::TCF11/MAFG::MRF-2::TST-1	NM_206857---RTN1--- Homo sapiens reticulon 1 (RTN1), transcript variant 2, mRNA
chr19	4229556	4229606	NM_020209	4230658	1	brain	-1.3	RREB-1::GATA-1::SRF::LBP-1::NERF1A	NM_020209---SHD--- Homo sapiens Src homology 2 domain containing transforming protein D (SHD), mRNA
chr3	166394388	166394521	NM_014926	166397171	-1	brain	-1.29838	FREAC-3::HNF-3alpha::TEF::MRF-2::C/EBP	NM_014926---SLITRK3--- Homo sapiens SLIT and NTRK-like family, member 3 (SLITRK3), mRNA
chr4	48323317	48323429	NM_152679	48326376	1	brain	-1.29336	FREAC-7::TBP::OCT-1::POU3F2	NM_152679---SLC10A4--- Homo sapiens solute carrier family 10 (sodium/bile acid cotransporter family), member 4 (SLC10A4), mRNA
chr8	132123945	132124037	NM_001115	132123854	-1	brain	-1.29095	ETF::E2F::TGIF::P53	NM_001115---ADCY8--- Homo sapiens adenylate cyclase 8 (brain) (ADCY8), mRNA
chr11	88418253	88418319	NM_000842	88420838	-1	brain	-1.28877	TBP::FREAC-7::C/EBP::SMAD-3::NKX6-1	NM_000842---GRM5--- Homo sapiens glutamate receptor, metabotropic 5 (GRM5), mRNA
chr20	9767490	9767519	NM_020341:NM_177990	9767522	-1	brain	-1.28702	LBP-1::ETF::RREB-1::MZF1::AP-2	NM_020341---PAK7--- Homo sapiens p21(CDKN1A)-activated kinase 7 (PAK7), transcript variant 1, mRNA::NM_177990---PAK7--- Homo sapiens p21(CDKN1A)-activated kinase 7 (PAK7), transcript variant 2, mRNA
chr6	146388118	146388259	NM_000838	146392111	1	brain	-1.28548	SOX-9::FREAC-7::OCT-1::NKX6-2::FOXJ2	NM_000838---GRM1--- Homo sapiens glutamate receptor, metabotropic 1 (GRM1), mRNA
chr19	4230336	4230448	NM_020209	4230658	1	brain	-1.28382	ETF::AP-2alpha::AP-4::E2F::MAZ	NM_020209---SHD--- Homo sapiens Src homology 2 domain containing transforming protein D (SHD), mRNA
chr1	155950033	155950069	NM_021189	155954492	1	brain	-1.28091	FREAC-7::TBP::NKX6-2::SOX-9::HLF	NM_021189---IGSF4B--- Homo sapiens immunoglobulin superfamily, member 4B (IGSF4B), mRNA
chr1	179369048	179369198	NM_033345	179373706	-1	brain	-1.28061	NKX6-2::FREAC-7::TBP::TAL-1alpha/E47::OCT-1	NM_033345---RGS8--- Homo sapiens regulator of G-protein signalling 8 (RGS8), mRNA
chr7	54383010	54383058	NM_182546	54384356	1	brain	-1.27884	FREAC-7::C/EBPbeta::TST-1::HNF-3alpha::TBP	NM_182546---MGC33530--- Homo sapiens hypothetical protein MGC33530 (MGC33530), mRNA
chr6	29729171	29729256	NM_001008228:NM_001008229:NM_002433:NM_206809:NM_206810:NM_206811:NM_206812:NM_206813:NM_206814	29732787	1	brain	-1.27718	E4BP4::TBP::LHX3::FOXJ2::ICSBP	NM_206812---MOG--- Homo sapiens myelin oligodendrocyte glycoprotein (MOG), transcript variant alpha2, mRNA::NM_206809---MOG--- Homo sapiens myelin oligodendrocyte glycoprotein (MOG), transcript variant alpha1, mRNA::NM_206814---MOG--- Homo sapiens myelin oligodendrocyte glycoprotein (MOG), transcript variant alpha4, mRNA::NM_206810---MOG--- Homo sapiens myelin oligodendrocyte glycoprotein (MOG), …
chrX	100281554	100281635	NM_001939	100281129	1	brain	-1.27427	FREAC-7::OCT-1::C/EBPbeta::ISRE	NM_001939---DRP2--- Homo sapiens dystrophin related protein 2 (DRP2), mRNA
chr5	161042204	161042325	NM_000811	161045547	1	brain	-1.27261	CHX10::NKX6-2::SMAD-3::TBP::LUN-1	NM_000811---GABRA6--- Homo sapiens gamma-aminobutyric acid (GABA) A receptor, alpha 6 (GABRA6), mRNA
chr2	158007673	158007706	NM_020711	158007924	-1	brain	-1.27121	SOX-9::FREAC-7::TAL-1alpha/E47::E4BP4::IPF1	NM_020711---KIAA1189--- Homo sapiens KIAA1189 (KIAA1189), transcript variant 2, mRNA
chrX	92731484	92731532	NM_004538	92734753	-1	brain	-1.26883	TEF::SOX-9::FAC1::HFH-4::STAT6	NM_004538---NAP1L3--- Homo sapiens nucleosome assembly protein 1-like 3 (NAP1L3), mRNA
chr5	11954116	11954189	NM_001332	11957110	-1	brain	-1.25985	FREAC-7::E4BP4::TBP::C/EBPbeta::PBX-1	NM_001332---CTNND2--- Homo sapiens catenin (cadherin-associated protein), delta 2 (neural plakophilin-related arm-repeat protein) (CTNND2), mRNA
chrX	92731848	92731984	NM_004538	92734753	-1	brain	-1.25947	FREAC-7::SOX-9::ERR_alpha::TBP::E4BP4	NM_004538---NAP1L3--- Homo sapiens nucleosome assembly protein 1-like 3 (NAP1L3), mRNA
chr6	123356639	123356734	NM_001010852	123359532	1	brain	-1.25934	HNF-3alpha::FREAC-7::C/EBP::LHX3::TST-1	NM_001010852---C6orf213--- Homo sapiens chromosome 6 open reading frame 213 (C6orf213), mRNA
chr8	80683454	80683572	NM_007029	80685934	1	brain	-1.25809	OCT-1::FREAC-7::NKX6-2::TBP::SOX-9	NM_007029---STMN2--- Homo sapiens stathmin-like 2 (STMN2), mRNA
chr10	63954484	63954553	NM_199452	63950212	1	brain	-1.25768	FREAC-7::HNF-3alpha::SOX-9::TBP::E4BP4	NM_199452---ZNF365--- Homo sapiens zinc finger protein 365 (ZNF365), transcript variant D, mRNA
chr9	19776405	19776497	NM_020344	19776926	-1	brain	-1.25682	E4BP4::FREAC-3::CDP::C/EBP::TBP	NM_020344---SLC24A2--- Homo sapiens solute carrier family 24 (sodium/potassium/calcium exchanger), member 2 (SLC24A2), mRNA
chr20	9772175	9772287	NM_020341:NM_177990	9767522	-1	brain	-1.25249	FREAC-7::OCT-1::SOX-9::FREAC-3::FOXJ2	NM_020341---PAK7--- Homo sapiens p21(CDKN1A)-activated kinase 7 (PAK7), transcript variant 1, mRNA::NM_177990---PAK7--- Homo sapiens p21(CDKN1A)-activated kinase 7 (PAK7), transcript variant 2, mRNA
chr20	9762971	9763034	NM_020341:NM_177990	9767522	-1	brain	-1.2523	TBP::FREAC-7::HLF::GATA-4::AP-2REP	NM_020341---PAK7--- Homo sapiens p21(CDKN1A)-activated kinase 7 (PAK7), transcript variant 1, mRNA::NM_177990---PAK7--- Homo sapiens p21(CDKN1A)-activated kinase 7 (PAK7), transcript variant 2, mRNA
chrX	92732672	92732809	NM_004538	92734753	-1	brain	-1.25026	TBP::E4BP4::TAL-1alpha/E47::NKX6-2::CDP_CR3+HD	NM_004538---NAP1L3--- Homo sapiens nucleosome assembly protein 1-like 3 (NAP1L3), mRNA
chr4	177109820	177109941	NM_201591	177109331	-1	brain	-1.24971	TST-1::HNF-3alpha::SOX-9::CDP::TCF-4	NM_201591---GPM6A--- Homo sapiens glycoprotein M6A (GPM6A), transcript variant 2, mRNA
chrX	144614390	144614392	NM_004709	144614473	1	brain	-1.24523	FREAC-7::TBP::OCT-1::GCNF::TFII-I	NM_004709---CXorf1--- Homo sapiens chromosome X open reading frame 1 (CXorf1), mRNA
chr6	69403554	69403564	NM_001704	69404157	1	brain	-1.24398	FREAC-3::CHOP-C/EBPalpha::HNF-3alpha::MRF-2::AP-3	NM_001704---BAI3--- Homo sapiens brain-specific angiogenesis inhibitor 3 (BAI3), mRNA
chr2	3131044	3131124	NM_024027:NM_199235	3136005	1	brain	-1.24274	FREAC-7::SOX-9::FOXD3::CDP_CR3+HD	NM_024027---COLEC11--- Homo sapiens collectin sub-family member 11 (COLEC11), transcript variant 1, mRNA::NM_199235---COLEC11--- Homo sapiens collectin sub-family member 11 (COLEC11), transcript variant 2, mRNA
chr6	124168909	124168939	NM_153355	124166987	1	brain	-1.24149	FREAC-7::SOX-9::FREAC-3::E4BP4::NKX6-2	NM_153355---TCBA1--- Homo sapiens T-cell lymphoma breakpoint associated target 1 (TCBA1), mRNA
chr8	99508403	99508425	NM_020697	99508425	1	brain	-1.24149	ETF::MTF-1::TGIF::TAX/CREB	NM_020697---KCNS2--- Homo sapiens potassium voltage-gated channel, delayed-rectifier, subfamily S, member 2 (KCNS2), mRNA
chr2	115631977	115632073	NM_001004360	115636030	1	brain	-1.24025	NKX6-2::OCT-1::RSRFC4::TAL-1alpha/E47::SRY	NM_001004360---DPP10--- Homo sapiens dipeptidylpeptidase 10 (DPP10), transcript variant 2, mRNA
chr13	83349844	83349899	NM_052910	83354529	-1	brain	-1.23937	C/EBP::OCT-1::NKX6-2::RSRFC4::SRY	NM_052910---SLITRK1--- Homo sapiens SLIT and NTRK-like family, member 1 (SLITRK1), mRNA
chr8	50987522	50987622	NM_018967	50987149	1	brain	-1.239	C/EBP::HNF-3alpha::E4BP4::SOX-9::OCT-1	NM_018967---SNTG1--- Homo sapiens syntrophin, gamma 1 (SNTG1), mRNA
chr21	14506594	14506653	NM_144770	14510349	1	brain	-1.239	CHX10::FREAC-7::OCT-1::alpha-CP1::FOXO3	NM_144770---RBM11--- Homo sapiens RNA binding motif protein 11 (RBM11), mRNA
chr2	114913764	114913799	NM_020868	114916128	1	brain	-1.23859	TBP::NKX6-2::CDP::OCT-1::NF-Y	NM_020868---DPP10--- Homo sapiens dipeptidylpeptidase 10 (DPP10), transcript variant 1, mRNA
chr17	59345182	59345318	NM_000515:NM_022559:NM_022560:NM_022561:NM_022562	59349930	-1	brain	-1.23829	FREAC-7::OCT-1::NRL::CHOP-C/EBPalpha::PBX1B	NM_022561---GH1--- Homo sapiens growth hormone 1 (GH1), transcript variant 4, mRNA::NM_022560---GH1--- Homo sapiens growth hormone 1 (GH1), transcript variant 3, mRNA::NM_000515---GH1--- Homo sapiens growth hormone 1 (GH1), transcript variant 1, mRNA::NM_022559---GH1--- Homo sapiens growth hormone 1 (GH1), transcript variant 2, mRNA::NM_022562---GH1--- Homo sapiens growth hormone 1 (GH1), transcr…
chr3	11009252	11009361	NM_003042	11009455	1	brain	-1.23527	ETF::LBP-1::AP-2gamma::HEB::EGR-3	NM_003042---SLC6A1--- Homo sapiens solute carrier family 6 (neurotransmitter transporter, GABA), member 1 (SLC6A1), mRNA
chr12	20738660	20738718	NM_017435	20739665	1	brain	-1.23402	SOX-9::FREAC-7::HNF-3alpha::TEF::OCT-1	NM_017435---SLCO1C1--- Homo sapiens solute carrier organic anion transporter family, member 1C1 (SLCO1C1), mRNA
chr5	161202056	161202102	NM_000806	161206982	1	brain	-1.23278	FREAC-7::FREAC-3::TAL-1alpha/E47::C/EBP::NKX6-1	NM_000806---GABRA1--- Homo sapiens gamma-aminobutyric acid (GABA) A receptor, alpha 1 (GABRA1), mRNA
chr6	123356585	123356637	NM_001010852	123359532	1	brain	-1.23237	TBP::FREAC-7::C/EBP::LHX3::MIF-1	NM_001010852---C6orf213--- Homo sapiens chromosome 6 open reading frame 213 (C6orf213), mRNA
chr7	121103456	121103548	NM_002851	121107357	1	brain	-1.22988	FREAC-7::CDP_CR3+HD::SOX-9::NKX6-2::TAL-1alpha/E47	NM_002851---PTPRZ1--- Homo sapiens protein tyrosine phosphatase, receptor-type, Z polypeptide 1 (PTPRZ1), mRNA
chr6	124168623	124168702	NM_153355	124166987	1	brain	-1.22739	OCT-1::FREAC-7::NRL::E4BP4::AFP1	NM_153355---TCBA1--- Homo sapiens T-cell lymphoma breakpoint associated target 1 (TCBA1), mRNA
chr5	126650046	126650123	NM_032446	126654513	1	brain	-1.22573	HNF-3alpha::E4BP4::TST-1::FREAC-3::C/EBPbeta	NM_032446---MEGF10--- Homo sapiens MEGF10 protein (MEGF10), mRNA
chr1	173869972	173870082	NM_021165	173872289	1	brain	-1.22531	FREAC-3::MEF-2::SOX-9::AP-2REP::MIF-1	NM_021165---FAM5B--- Homo sapiens family with sequence similarity 5, member B (FAM5B), mRNA
chrX	139588416	139588450	NM_004065	139592243	-1	brain	-1.22414	FREAC-3::TBP::E4BP4::SOX-9::C/EBP	NM_004065---CDR1--- Homo sapiens cerebellar degeneration-related protein 1, 34kDa (CDR1), mRNA
chr19	10261536	10261557	NM_003259	10261654	1	brain	-1.22407	ETF::AP-2alpha::TGIF::NF-Y::NRSF	NM_003259---ICAM5--- Homo sapiens intercellular adhesion molecule 5, telencephalin (ICAM5), mRNA
chr7	121103390	121103451	NM_002851	121107357	1	brain	-1.22241	SOX-9::CDP_CR3+HD::NKX6-2::TAL-1alpha/E47::FAC1	NM_002851---PTPRZ1--- Homo sapiens protein tyrosine phosphatase, receptor-type, Z polypeptide 1 (PTPRZ1), mRNA
chr16	74904640	74904678	NM_033401	74907577	1	brain	-1.22241	SOX-9::FREAC-3::TBP::C/EBPbeta::CDP_CR3+HD	NM_033401---CNTNAP4--- Homo sapiens contactin associated protein-like 4 (CNTNAP4), transcript variant 1, mRNA
chr6	97475633	97475679	NM_052904	97479325	1	brain	-1.22158	FREAC-7::OCT-1::FOXJ2::MRF-2	NM_052904---KIAA1900--- Homo sapiens KIAA1900 (KIAA1900), mRNA
chr7	121103295	121103371	NM_002851	121107357	1	brain	-1.22158	TEF::CDP_CR3+HD::SOX-9::NKX6-2::FAC1	NM_002851---PTPRZ1--- Homo sapiens protein tyrosine phosphatase, receptor-type, Z polypeptide 1 (PTPRZ1), mRNA
chr13	24642492	24642570	NM_152704:NM_199138	24643857	-1	brain	-1.21982	FREAC-7::TBP::SOX-9::E4BP4::CHOP-C/EBPalpha	NM_152704---FLJ25477--- Homo sapiens hypothetical protein FLJ25477 (FLJ25477), transcript variant 1, mRNA::NM_199138---FLJ25477--- Homo sapiens hypothetical protein FLJ25477 (FLJ25477), transcript variant 2, mRNA
chr16	74898605	74898622	NM_138994	74901249	1	brain	-1.21826	FREAC-7::HNF-3alpha::MRF-2::OCT-1::PBX-1	NM_138994---CNTNAP4--- Homo sapiens contactin associated protein-like 4 (CNTNAP4), transcript variant 2, mRNA
chr7	85917060	85917139	NM_000840	85917880	1	brain	-1.21701	OCT-1::TBP::NKX6-2	NM_000840---GRM3--- Homo sapiens glutamate receptor, metabotropic 3 (GRM3), mRNA
chr7	54381612	54381686	NM_182546	54384356	1	brain	-1.21577	SOX-9::FREAC-7::HNF-3alpha::TAL-1alpha/E47::NKX6-2	NM_182546---MGC33530--- Homo sapiens hypothetical protein MGC33530 (MGC33530), mRNA
chr11	62445399	62445438	NM_000738	62445588	-1	brain	-1.21564	EGR-1::ARNT::SMAD-3::CACCC-BINDING_FACTOR::FREAC-4	NM_000738---CHRM1--- Homo sapiens cholinergic receptor, muscarinic 1 (CHRM1), mRNA
chr13	83349901	83349958	NM_052910	83354529	-1	brain	-1.21257	OCT-1::C/EBP::SRY::FREAC-4	NM_052910---SLITRK1--- Homo sapiens SLIT and NTRK-like family, member 1 (SLITRK1), mRNA
chr2	3134790	3134896	NM_024027:NM_199235	3136005	1	brain	-1.21245	OCT-1::LEF-1::C/EBP::GATA-X	NM_024027---COLEC11--- Homo sapiens collectin sub-family member 11 (COLEC11), transcript variant 1, mRNA::NM_199235---COLEC11--- Homo sapiens collectin sub-family member 11 (COLEC11), transcript variant 2, mRNA
chr7	54381537	54381591	NM_182546	54384356	1	brain	-1.2083	SOX-9::FREAC-7::HNF-3alpha::TAL-1alpha/E47::E4BP4	NM_182546---MGC33530--- Homo sapiens hypothetical protein MGC33530 (MGC33530), mRNA
chr8	82517507	82517600	NM_002677	82522274	-1	brain	-1.20796	FREAC-7::TBP::OCT-1::TAL-1alpha/E47::FOXJ2	NM_002677---PMP2--- Homo sapiens peripheral myelin protein 2 (PMP2), mRNA
chr13	24642587	24642596	NM_152704:NM_199138	24643857	-1	brain	-1.20487	FREAC-7::TBP::CHOP-C/EBPalpha::MRF-2::OCT-1	NM_152704---FLJ25477--- Homo sapiens hypothetical protein FLJ25477 (FLJ25477), transcript variant 1, mRNA::NM_199138---FLJ25477--- Homo sapiens hypothetical protein FLJ25477 (FLJ25477), transcript variant 2, mRNA
chr6	69401729	69401851	NM_001704	69404157	1	brain	-1.20373	ETF::LBP-1::NRF-1::TFII-I::C-MYC/MAX	NM_001704---BAI3--- Homo sapiens brain-specific angiogenesis inhibitor 3 (BAI3), mRNA
chr8	22147419	22147510	NM_014759	22145549	-1	brain	-1.20266	SMAD-3::EGR-3::EGR-1::SRY::AREB6	NM_014759---PHYHIP--- Homo sapiens phytanoyl-CoA hydroxylase interacting protein (PHYHIP), mRNA
chr3	68135773	68135851	NM_213609	68136143	1	brain	-1.1971	ISRE::FREAC-3::STAT5A::E4BP4::CDC5	NM_213609---FAM19A1--- Homo sapiens family with sequence similarity 19 (chemokine (C-C motif)-like), member A1 (FAM19A1), mRNA
chr7	54379424	54379545	NM_182546	54384356	1	brain	-1.1971	OCT-1::TBP::FREAC-7::FOXJ2::NKX6-2	NM_182546---MGC33530--- Homo sapiens hypothetical protein MGC33530 (MGC33530), mRNA
chr7	30865063	30865069	NM_001118	30865381	1	brain	-1.19668	ETF::AP-2alpha::TFII-I::MAZ::CDP_CR1	NM_001118---ADCYAP1R1--- Homo sapiens adenylate cyclase activating polypeptide 1 (pituitary) receptor type I (ADCYAP1R1), mRNA
chr17	40202620	40202728	NM_021612	40202875	1	brain	-1.19627	CACCC-BINDING_FACTOR::LF-A1::SMAD-4::SP3::C/EBP
chr12	20742328	20742382	NM_017435	20739665	1	brain	-1.19585	HNF-3alpha::GATA-X::OCT-1::MRF-2	NM_017435---SLCO1C1--- Homo sapiens solute carrier organic anion transporter family, member 1C1 (SLCO1C1), mRNA
chr1	187182709	187182729	NM_199051	187178416	-1	brain	-1.19548	OCT-1::FREAC-7::TST-1::CDP::NKX6-2	NM_199051---FAM5C--- Homo sapiens family with sequence similarity 5, member C (FAM5C), mRNA
chr19	11452749	11452809	NM_001420:NM_032281	11452803	-1	brain	-1.19389	ETF::LBP-1::TFII-I::AP-2::alpha-CP1	NM_001420---ELAVL3--- Homo sapiens ELAV (embryonic lethal, abnormal vision, Drosophila)-like 3 (Hu antigen C) (ELAVL3), transcript variant 1, mRNA::NM_032281---ELAVL3--- Homo sapiens ELAV (embryonic lethal, abnormal vision, Drosophila)-like 3 (Hu antigen C) (ELAVL3), transcript variant 2, mRNA
chr11	62445820	62445882	NM_000738	62445588	-1	brain	-1.19282	NRSF::alpha-CP1::LF-A1::MAZ::MYOD	NM_000738---CHRM1--- Homo sapiens cholinergic receptor, muscarinic 1 (CHRM1), mRNA
chrX	70144195	70144228	NM_018977	70147731	1	brain	-1.19253	NRSF::alpha-CP1::RREB-1	NM_018977---NLGN3--- Homo sapiens neuroligin 3 (NLGN3), mRNA
chr7	43121363	43121403	NM_015052	43124601	1	brain	-1.1917	FREAC-7::TAL-1alpha/E47::FOXD3::E4BP4::GCNF	NM_015052---HECW1--- Homo sapiens HECT, C2 and WW domain containing E3 ubiquitin protein ligase 1 (HECW1), mRNA
chrX	117736399	117736401	NM_173798	117739668	1	brain	-1.19129	FREAC-7::TBP::SOX-9::STAT5A::TAL-1beta/ITF-2	NM_173798---ZCCHC12--- Homo sapiens zinc finger, CCHC domain containing 12 (ZCCHC12), mRNA
chr2	162098049	162098140	NM_006593	162098126	1	brain	-1.19087	CHX10::FOXO3::alpha-CP1::NF-Y::MZF1	NM_006593---TBR1--- Homo sapiens T-box, brain, 1 (TBR1), mRNA
chr2	3138306	3138343	NM_024027:NM_199235	3136005	1	brain	-1.19046	C/EBP::LF-A1::STAT4::CDP_CR3+HD::AREB6	NM_024027---COLEC11--- Homo sapiens collectin sub-family member 11 (COLEC11), transcript variant 1, mRNA::NM_199235---COLEC11--- Homo sapiens collectin sub-family member 11 (COLEC11), transcript variant 2, mRNA
chr7	20596236	20596310	NM_182700	20599745	-1	brain	-1.19005	TST-1::OCT-1::CDP::FREAC-7::TAL-1alpha/E47	NM_182700---SP8--- Homo sapiens Sp8 transcription factor (SP8), transcript variant 1, mRNA
chr7	20596236	20596310	NM_198956	20599745	-1	brain	-1.19005	TST-1::OCT-1::CDP::FREAC-7::TAL-1alpha/E47	NM_198956---SP8--- Homo sapiens Sp8 transcription factor (SP8), transcript variant 2, mRNA
chr20	9763046	9763154	NM_020341:NM_177990	9767522	-1	brain	-1.1889	TBP::FREAC-7::SOX-9::C/EBP::NKX3A	NM_020341---PAK7--- Homo sapiens p21(CDKN1A)-activated kinase 7 (PAK7), transcript variant 1, mRNA::NM_177990---PAK7--- Homo sapiens p21(CDKN1A)-activated kinase 7 (PAK7), transcript variant 2, mRNA
chr3	166394525	166394588	NM_014926	166397171	-1	brain	-1.18888	HNF-3alpha::SOX-9::NKX6-2::OCT-1::CHX10	NM_014926---SLITRK3--- Homo sapiens SLIT and NTRK-like family, member 3 (SLITRK3), mRNA
chr5	152847260	152847375	NM_000827	152850498	1	brain	-1.1888	CHX10::SMAD-3::LUN-1::ATF-1::SRY	NM_000827---GRIA1--- Homo sapiens glutamate receptor, ionotropic, AMPA 1 (GRIA1), mRNA
chr5	11952240	11952318	NM_001332	11957110	-1	brain	-1.18846	OCT-1::FREAC-3::FREAC-7::E4BP4	NM_001332---CTNND2--- Homo sapiens catenin (cadherin-associated protein), delta 2 (neural plakophilin-related arm-repeat protein) (CTNND2), mRNA
chr22	18076651	18076656	NM_002688	18076540	1	brain	-1.18755	ETF::NRF-1::AP-2::SMAD-4	NM_002688---SEPT5--- Homo sapiens septin 5 (SEPT5), transcript variant 1, mRNA
chr2	114915517	114915553	NM_020868	114916128	1	brain	-1.18465	TBP::LHX3::OCT-1::EF-C::SOX-9	NM_020868---DPP10--- Homo sapiens dipeptidylpeptidase 10 (DPP10), transcript variant 1, mRNA
chr12	20736514	20736611	NM_017435	20739665	1	brain	-1.18465	FREAC-7::CDP_CR3+HD::SOX-9::NKX6-2::C-MYC/MAX	NM_017435---SLCO1C1--- Homo sapiens solute carrier organic anion transporter family, member 1C1 (SLCO1C1), mRNA
chr16	74903872	74903966	NM_033401	74907577	1	brain	-1.18382	OCT-1::FREAC-7::HFH-3::MRF-2::NKX6-2	NM_033401---CNTNAP4--- Homo sapiens contactin associated protein-like 4 (CNTNAP4), transcript variant 1, mRNA
chr20	42308311	42308392	NM_024034	42309321	1	brain	-1.18382	FREAC-7::FREAC-3::CDP_CR3+HD::OCT-1::HLF	NM_024034---GDAP1L1--- Homo sapiens ganglioside-induced differentiation-associated protein 1-like 1 (GDAP1L1), mRNA
chr6	123362821	123362830	NM_001010852	123359532	1	brain	-1.18257	NKX6-2::CHX10::OCT-1	NM_001010852---C6orf213--- Homo sapiens chromosome 6 open reading frame 213 (C6orf213), mRNA
chr3	11009186	11009240	NM_003042	11009455	1	brain	-1.1805	ETF::LBP-1::AP-2gamma::HEB::EGR-3	NM_003042---SLC6A1--- Homo sapiens solute carrier family 6 (neurotransmitter transporter, GABA), member 1 (SLC6A1), mRNA
chr12	20741807	20741913	NM_017435	20739665	1	brain	-1.17884	FREAC-3::FREAC-7::CDP_CR3+HD::OCT-1::E4BP4	NM_017435---SLCO1C1--- Homo sapiens solute carrier organic anion transporter family, member 1C1 (SLCO1C1), mRNA
chr6	24231684	24231752	NM_080723	24234328	1	brain	-1.17842	SMAD-3::STAT5A::SRY::C/EBP::ICSBP	NM_080723---VMP--- Homo sapiens vesicular membrane protein p24 (VMP), mRNA
chrX	144612840	144612926	NM_004709	144614473	1	brain	-1.17759	LHX3::CHX10::TST-1::FREAC-7::FOXJ2	NM_004709---CXorf1--- Homo sapiens chromosome X open reading frame 1 (CXorf1), mRNA
chr5	11953899	11953960	NM_001332	11957110	-1	brain	-1.17718	FOXD3::SOX-9::C/EBP::TBP::C/EBPbeta	NM_001332---CTNND2--- Homo sapiens catenin (cadherin-associated protein), delta 2 (neural plakophilin-related arm-repeat protein) (CTNND2), mRNA
chr19	4229632	4229674	NM_020209	4230658	1	brain	-1.17676	RREB-1::MAZ::LBP-1::HNF-4::GATA-1	NM_020209---SHD--- Homo sapiens Src homology 2 domain containing transforming protein D (SHD), mRNA
chr4	177109155	177109180	NM_201591	177109331	-1	brain	-1.17432	TBP::SOX-9::OCT-1::C/EBP	NM_201591---GPM6A--- Homo sapiens glycoprotein M6A (GPM6A), transcript variant 2, mRNA
chrX	28364973	28364977	NM_014271	28365215	1	brain	-1.17386	PBX-1::C/EBP::E2F-4/DP-1::PAX-1::MRF-2	NM_014271---IL1RAPL1--- Homo sapiens interleukin 1 receptor accessory protein-like 1 (IL1RAPL1), mRNA
chr2	26982466	26982566	NM_020134	26982613	1	brain	-1.17344	ETF::TFII-I::NF-Y::C-MYC/MAX::E2F-4/DP-1	NM_020134---DPYSL5--- Homo sapiens dihydropyrimidinase-like 5 (DPYSL5), mRNA
chr5	161202904	161202904	NM_000806	161206982	1	brain	-1.17303	FREAC-7::E4BP4::OCT-1::TAL-1alpha/E47::CHX10	NM_000806---GABRA1--- Homo sapiens gamma-aminobutyric acid (GABA) A receptor, alpha 1 (GABRA1), mRNA
chr3	166395942	166396018	NM_014926	166397171	-1	brain	-1.17302	FREAC-7::OCT-1::TBP::FOXD3::POU3F2	NM_014926---SLITRK3--- Homo sapiens SLIT and NTRK-like family, member 3 (SLITRK3), mRNA
chr2	114914627	114914671	NM_020868	114916128	1	brain	-1.17178	CHX10::OCT-1::FOXD3::TBP::LHX3	NM_020868---DPP10--- Homo sapiens dipeptidylpeptidase 10 (DPP10), transcript variant 1, mRNA
chr5	126649936	126649947	NM_032446	126654513	1	brain	-1.17054	HNF-3alpha::E4BP4::SOX-9::C/EBPbeta::ERR_alpha	NM_032446---MEGF10--- Homo sapiens MEGF10 protein (MEGF10), mRNA
chr7	121103651	121103656	NM_002851	121107357	1	brain	-1.16971	FREAC-7::TAL-1alpha/E47::TCF11/MAFG::FAC1::STAT6	NM_002851---PTPRZ1--- Homo sapiens protein tyrosine phosphatase, receptor-type, Z polypeptide 1 (PTPRZ1), mRNA
chr4	177298253	177298315	NM_005277	177298797	-1	brain	-1.16913	OCT-1::FREAC-7::NRL::STAT5A::STAT6	NM_005277---GPM6A--- Homo sapiens glycoprotein M6A (GPM6A), transcript variant 1, mRNA
chr4	177298253	177298315	NM_201592	177298797	-1	brain	-1.16779	OCT-1::FREAC-7::NRL::STAT5A::STAT6	NM_201592---GPM6A--- Homo sapiens glycoprotein M6A (GPM6A), transcript variant 3, mRNA
chr6	124168875	124168893	NM_153355	124166987	1	brain	-1.16515	FREAC-7::SOX-9::OCT-1::FREAC-3::FAC1	NM_153355---TCBA1--- Homo sapiens T-cell lymphoma breakpoint associated target 1 (TCBA1), mRNA
chr4	6591950	6591951	NM_020416	6592082	-1	brain	-1.16491	ETF::NRF-1::AP-2	NM_020416---PPP2R2C--- Homo sapiens protein phosphatase 2 (formerly 2A), regulatory subunit B (PR 52), gamma isoform (PPP2R2C), transcript variant 1, mRNA
chr2	114913833	114913914	NM_020868	114916128	1	brain	-1.16473	TBP::NKX6-2::OCT-1::NF-Y::CDC5	NM_020868---DPP10--- Homo sapiens dipeptidylpeptidase 10 (DPP10), transcript variant 1, mRNA
chr5	149649063	149649109	NM_015981:NM_171825	149649529	-1	brain	-1.16449	EF-C::CHX10::CACCC-BINDING_FACTOR::SMAD-3::MEIS1	NM_171825---CAMK2A--- Homo sapiens calcium/calmodulin-dependent protein kinase (CaM kinase) II alpha (CAMK2A), transcript variant 2, mRNA::NM_015981---CAMK2A--- Homo sapiens calcium/calmodulin-dependent protein kinase (CaM kinase) II alpha (CAMK2A), transcript variant 1, mRNA
chr19	59614868	59614936	NM_001005367:NM_020659	59618446	1	brain	-1.16307	SMAD-3::SRY::C/EBP::CDP_CR3+HD	NM_001005367---TTYH1--- Homo sapiens tweety homolog 1 (Drosophila) (TTYH1), transcript variant 2, mRNA::NM_020659---TTYH1--- Homo sapiens tweety homolog 1 (Drosophila) (TTYH1), transcript variant 1, mRNA
chr3	166394321	166394385	NM_014926	166397171	-1	brain	-1.1623	FREAC-3::TEF::MRF-2::C/EBP::GATA-1	NM_014926---SLITRK3--- Homo sapiens SLIT and NTRK-like family, member 3 (SLITRK3), mRNA
chr1	1982462	1982500	NM_000815	1983004	1	brain	-1.16058	CACCC-BINDING_FACTOR::LF-A1::AP-4::LBP-1::MZF1	NM_000815---GABRD--- Homo sapiens gamma-aminobutyric acid (GABA) A receptor, delta (GABRD), mRNA
chrX	28364916	28364923	NM_014271	28365215	1	brain	-1.16017	C/EBP::PBX-1::PAX-1::E2F-4/DP-1::POU1F1	NM_014271---IL1RAPL1--- Homo sapiens interleukin 1 receptor accessory protein-like 1 (IL1RAPL1), mRNA
chr3	26637262	26637264	NM_052953	26639303	1	brain	-1.15851	SOX-9::FREAC-7::OCT-1::HFH-3	NM_052953---LRRC3B--- Homo sapiens leucine rich repeat containing 3B (LRRC3B), mRNA
chr2	158007978	158007978	NM_001009959	158009654	-1	brain	-1.15699	E4BP4::CDP_CR3+HD::FREAC-3::FREAC-7::MIF-1	NM_001009959---KIAA1189--- Homo sapiens KIAA1189 (KIAA1189), transcript variant 1, mRNA
chr2	158004518	158004518	NM_020711	158007924	-1	brain	-1.15693	E4BP4::CDP_CR3+HD::FREAC-3::FREAC-7::MIF-1	NM_020711---KIAA1189--- Homo sapiens KIAA1189 (KIAA1189), transcript variant 2, mRNA
chr16	10182018	10182071	NM_000833	10184112	-1	brain	-1.15471	TBP::HLF::OCT-1::FREAC-3::CHOP-C/EBPalpha	NM_000833---GRIN2A--- Homo sapiens glutamate receptor, ionotropic, N-methyl D-aspartate 2A (GRIN2A), mRNA
chr3	68132936	68132939	NM_213609	68136143	1	brain	-1.15187	HNF-3alpha::C/EBP::SOX-9::STAT5A::RORalpha2	NM_213609---FAM19A1--- Homo sapiens family with sequence similarity 19 (chemokine (C-C motif)-like), member A1 (FAM19A1), mRNA
chr22	37176028	37176072	NM_152868	37175703	-1	brain	-1.15053	ETF::SMAD-3::SREBP-1::FAC1::C-MYC/MAX	NM_152868---KCNJ4--- Homo sapiens potassium inwardly-rectifying channel, subfamily J, member 4 (KCNJ4), transcript variant 1, mRNA
chrX	139588037	139588065	NM_004065	139592243	-1	brain	-1.14986	OCT-1::E4BP4::SOX-9::NKX3A::STAT5A	NM_004065---CDR1--- Homo sapiens cerebellar degeneration-related protein 1, 34kDa (CDR1), mRNA
chr16	10181810	10181813	NM_000833	10184112	-1	brain	-1.14978	FREAC-7::HNF-3alpha::MRF-2::GCNF::OSF2	NM_000833---GRIN2A--- Homo sapiens glutamate receptor, ionotropic, N-methyl D-aspartate 2A (GRIN2A), mRNA
chr1	155950315	155950329	NM_021189	155954492	1	brain	-1.14813	TBP::OCT-1::E4BP4::GCNF	NM_021189---IGSF4B--- Homo sapiens immunoglobulin superfamily, member 4B (IGSF4B), mRNA
chr21	14512098	14512147	NM_144770	14510349	1	brain	-1.14813	FREAC-7::CDP::TBP::MRF-2::CHOP-C/EBPalpha	NM_144770---RBM11--- Homo sapiens RNA binding motif protein 11 (RBM11), mRNA
chr3	12017803	12017864	NM_003178:NM_133625	12020864	1	brain	-1.14772	SMAD-3::OCT-1::LEF-1::ATF-1	NM_003178---SYN2--- Homo sapiens synapsin II (SYN2), transcript variant IIb, mRNA::NM_133625---SYN2--- Homo sapiens synapsin II (SYN2), transcript variant IIa, mRNA
chr2	242467457	242467463	NM_080741	242472062	1	brain	-1.14689	MAZ::TFII-I	NM_080741---NEU4--- Homo sapiens sialidase 4 (NEU4), mRNA
chr7	54383373	54383390	NM_182546	54384356	1	brain	-1.14689	FREAC-3::SOX-9::E4BP4::TST-1::MEF-2	NM_182546---MGC33530--- Homo sapiens hypothetical protein MGC33530 (MGC33530), mRNA
chr6	124166947	124166952	NM_153355	124166987	1	brain	-1.14647	ETF::CHOP-C/EBPalpha::XBP-1::alpha-CP1::IPF1	NM_153355---TCBA1--- Homo sapiens T-cell lymphoma breakpoint associated target 1 (TCBA1), mRNA
chr12	48583816	48583853	NM_012306	48583987	-1	brain	-1.14536	ETF::AP-4::RB/E2F-1/DP-1::MAZ::MIF-1	NM_012306---FAIM2--- Homo sapiens Fas apoptotic inhibitory molecule 2 (FAIM2), mRNA
chr5	173402509	173402541	NM_015980	173405329	1	brain	-1.14523	FREAC-7::HNF-3alpha::TBP::HLF::MEF-2	NM_015980---HMP19--- Homo sapiens HMP19 protein (HMP19), mRNA
chr6	123356534	123356577	NM_001010852	123359532	1	brain	-1.14523	TBP::FREAC-7::LHX3::E4BP4::MIF-1	NM_001010852---C6orf213--- Homo sapiens chromosome 6 open reading frame 213 (C6orf213), mRNA
chr6	123362067	123362122	NM_001010852	123359532	1	brain	-1.14523	TST-1::CDP::FREAC-3::LHX3::MRF-2	NM_001010852---C6orf213--- Homo sapiens chromosome 6 open reading frame 213 (C6orf213), mRNA
chr6	123361999	123362012	NM_001010852	123359532	1	brain	-1.14315	TST-1::CDP::LHX3::RSRFC4::OCT-1	NM_001010852---C6orf213--- Homo sapiens chromosome 6 open reading frame 213 (C6orf213), mRNA
chr7	54382939	54382959	NM_182546	54384356	1	brain	-1.14149	FREAC-7::C/EBPbeta::TST-1::HNF-3alpha::TBP	NM_182546---MGC33530--- Homo sapiens hypothetical protein MGC33530 (MGC33530), mRNA
chr5	161042105	161042130	NM_000811	161045547	1	brain	-1.14066	TBP::NKX6-2::FOXJ2::LUN-1::FOXO3	NM_000811---GABRA6--- Homo sapiens gamma-aminobutyric acid (GABA) A receptor, alpha 6 (GABRA6), mRNA
chr19	59614760	59614816	NM_001005367:NM_020659	59618446	1	brain	-1.14025	SMAD-3::SRY	NM_001005367---TTYH1--- Homo sapiens tweety homolog 1 (Drosophila) (TTYH1), transcript variant 2, mRNA::NM_020659---TTYH1--- Homo sapiens tweety homolog 1 (Drosophila) (TTYH1), transcript variant 1, mRNA
chrX	92733785	92733804	NM_004538	92734753	-1	brain	-1.13948	HNF-3alpha::FREAC-3::C/EBPbeta::TST-1::SOX-9	NM_004538---NAP1L3--- Homo sapiens nucleosome assembly protein 1-like 3 (NAP1L3), mRNA
chr21	14513172	14513193	NM_144770	14510349	1	brain	-1.13942	TBP::TAL-1alpha/E47::SOX-9::HNF-3alpha::TST-1	NM_144770---RBM11--- Homo sapiens RNA binding motif protein 11 (RBM11), mRNA
chr11	62445897	62445916	NM_000738	62445588	-1	brain	-1.13937	NRSF::LF-A1::MAZ::MYOD::AP-2REP	NM_000738---CHRM1--- Homo sapiens cholinergic receptor, muscarinic 1 (CHRM1), mRNA
chr2	26982580	26982606	NM_020134	26982613	1	brain	-1.13817	ETF::MZF1::NF-Y::C-MYC/MAX::E2F-4/DP-1	NM_020134---DPYSL5--- Homo sapiens dihydropyrimidinase-like 5 (DPYSL5), mRNA
chrX	92733604	92733605	NM_004538	92734753	-1	brain	-1.13798	HNF-3alpha::NKX6-2::CDP::TST-1::TBP	NM_004538---NAP1L3--- Homo sapiens nucleosome assembly protein 1-like 3 (NAP1L3), mRNA
chr4	177301605	177301638	NM_005277	177298797	-1	brain	-1.13788	HNF-3alpha::C/EBP::TST-1::FREAC-3::C/EBPbeta	NM_005277---GPM6A--- Homo sapiens glycoprotein M6A (GPM6A), transcript variant 1, mRNA
chr3	68132951	68132960	NM_213609	68136143	1	brain	-1.13693	HNF-3alpha::C/EBP::STAT5A::SOX-9::RORalpha2	NM_213609---FAM19A1--- Homo sapiens family with sequence similarity 19 (chemokine (C-C motif)-like), member A1 (FAM19A1), mRNA
chr1	223043291	223043340	NM_001003665	223043235	1	brain	-1.13651	ETF::AP-2::AP-4	NM_001003665---C1orf95--- Homo sapiens chromosome 1 open reading frame 95 (C1orf95), mRNA
chr1	187182848	187182856	NM_199051	187178416	-1	brain	-1.13556	OCT-1::TST-1::HNF-3alpha::NKX6-2::POU3F2	NM_199051---FAM5C--- Homo sapiens family with sequence similarity 5, member C (FAM5C), mRNA
chr3	68135697	68135699	NM_213609	68136143	1	brain	-1.13527	FREAC-3::ISRE::STAT5A::MRF-2::SRY	NM_213609---FAM19A1--- Homo sapiens family with sequence similarity 19 (chemokine (C-C motif)-like), member A1 (FAM19A1), mRNA
chr5	161204185	161204221	NM_000806	161206982	1	brain	-1.13444	C/EBP::OCT-1::FOXD3::FREAC-7::CDP	NM_000806---GABRA1--- Homo sapiens gamma-aminobutyric acid (GABA) A receptor, alpha 1 (GABRA1), mRNA
chr7	54382492	54382553	NM_182546	54384356	1	brain	-1.13361	FREAC-7::TBP::E4BP4::LHX3::MRF-2	NM_182546---MGC33530--- Homo sapiens hypothetical protein MGC33530 (MGC33530), mRNA
chr2	242468944	242468946	NM_080741	242472062	1	brain	-1.13071	TFII-I::MAZ::SMAD-4	NM_080741---NEU4--- Homo sapiens sialidase 4 (NEU4), mRNA
chr1	187178758	187178782	NM_199051	187178416	-1	brain	-1.13029	FREAC-7::TBP::OCT-1::TCF11/MAFG::FOXJ2	NM_199051---FAM5C--- Homo sapiens family with sequence similarity 5, member C (FAM5C), mRNA
chr6	124169305	124169316	NM_153355	124166987	1	brain	-1.12988	SOX-9::FOXD3::HNF-3alpha::MEF-2::CHX10	NM_153355---TCBA1--- Homo sapiens T-cell lymphoma breakpoint associated target 1 (TCBA1), mRNA
chr11	113077666	113077679	NM_030770	113082305	-1	brain	-1.12972	HNF-3alpha::POU3F2::LHX3::ICSBP::TST-1	NM_030770---TMPRSS5--- Homo sapiens transmembrane protease, serine 5 (spinesin) (TMPRSS5), mRNA
chr8	82519114	82519130	NM_002677	82522274	-1	brain	-1.1264	TBP::SMAD-3::SREBP-1::FOXJ2::HLF	NM_002677---PMP2--- Homo sapiens peripheral myelin protein 2 (PMP2), mRNA
chr8	82519191	82519210	NM_002677	82522274	-1	brain	-1.12482	FREAC-7::TBP::NKX6-2::SMAD-3::FOXJ2	NM_002677---PMP2--- Homo sapiens peripheral myelin protein 2 (PMP2), mRNA
chr14	59260671	59260699	NM_206857	59264184	-1	brain	-1.12449	FREAC-7::SOX-9::TBP::CHOP-C/EBPalpha::CDP	NM_206857---RTN1--- Homo sapiens reticulon 1 (RTN1), transcript variant 2, mRNA
chr2	114915567	114915631	NM_020868	114916128	1	brain	-1.12448	TBP::LHX3::OCT-1::MEF-2::CHX10	NM_020868---DPP10--- Homo sapiens dipeptidylpeptidase 10 (DPP10), transcript variant 1, mRNA
chr7	54383405	54383414	NM_182546	54384356	1	brain	-1.12448	FREAC-3::SOX-9::E4BP4::MEF-2::MRF-2	NM_182546---MGC33530--- Homo sapiens hypothetical protein MGC33530 (MGC33530), mRNA
chr16	24173609	24173692	NM_006539	24174376	1	brain	-1.12365	SMAD-3::CHX10::FOXO3::NKX6-2::OCT-1	NM_006539---CACNG3--- Homo sapiens calcium channel, voltage-dependent, gamma subunit 3 (CACNG3), mRNA
chr21	14513542	14513550	NM_144770	14510349	1	brain	-1.12365	FREAC-7::TBP::TCF11/MAFG::NKX6-1::CHX10	NM_144770---RBM11--- Homo sapiens RNA binding motif protein 11 (RBM11), mRNA
chr5	161042172	161042179	NM_000811	161045547	1	brain	-1.12324	NKX6-2::CHX10::TBP::FOXJ2::LUN-1	NM_000811---GABRA6--- Homo sapiens gamma-aminobutyric acid (GABA) A receptor, alpha 6 (GABRA6), mRNA
chrX	92733693	92733730	NM_004538	92734753	-1	brain	-1.12188	HNF-3alpha::FREAC-3::C/EBPbeta::TST-1::TBP	NM_004538---NAP1L3--- Homo sapiens nucleosome assembly protein 1-like 3 (NAP1L3), mRNA
chr5	161202140	161202256	NM_000806	161206982	1	brain	-1.12158	FREAC-7::TBP::FREAC-3::MEF-2::IPF1	NM_000806---GABRA1--- Homo sapiens gamma-aminobutyric acid (GABA) A receptor, alpha 1 (GABRA1), mRNA
chr16	74898638	74898647	NM_138994	74901249	1	brain	-1.12033	HNF-3alpha::FREAC-7::FREAC-3::MRF-2::OCT-1	NM_138994---CNTNAP4--- Homo sapiens contactin associated protein-like 4 (CNTNAP4), transcript variant 2, mRNA
chr20	42305795	42305815	NM_024034	42309321	1	brain	-1.11826	FOXJ2::NKX6-2::TBP::CHX10::AFP1	NM_024034---GDAP1L1--- Homo sapiens ganglioside-induced differentiation-associated protein 1-like 1 (GDAP1L1), mRNA
chr11	62445223	62445252	NM_000738	62445588	-1	brain	-1.11763	EGR-1::SMAD-4::GCM::ARNT::C/EBP	NM_000738---CHRM1--- Homo sapiens cholinergic receptor, muscarinic 1 (CHRM1), mRNA
chr11	62445797	62445816	NM_000738	62445588	-1	brain	-1.11737	NRSF::alpha-CP1::LF-A1::TFII-I::MAZ	NM_000738---CHRM1--- Homo sapiens cholinergic receptor, muscarinic 1 (CHRM1), mRNA
chr1	187182656	187182689	NM_199051	187178416	-1	brain	-1.11728	OCT-1::FREAC-7::CDP::TBP::C/EBP	NM_199051---FAM5C--- Homo sapiens family with sequence similarity 5, member C (FAM5C), mRNA
chr14	51801300	51801321	NM_000953	51804180	1	brain	-1.11701	FREAC-7::TBP::OCT-1::alpha-CP1	NM_000953---PTGDR--- Homo sapiens prostaglandin D2 receptor (DP) (PTGDR), mRNA
chr3	166396026	166396041	NM_014926	166397171	-1	brain	-1.11665	FREAC-7::TBP::CHX10::FOXD3::POU3F2	NM_014926---SLITRK3--- Homo sapiens SLIT and NTRK-like family, member 3 (SLITRK3), mRNA
chr17	26673203	26673222	NM_014210	26672843	-1	brain	-1.11538	STAT5A::CDC5::TCF-4::OCT-1	NM_014210---EVI2A--- Homo sapiens ecotropic viral integration site 2A (EVI2A), transcript variant 2, mRNA
chr7	20596481	20596517	NM_182700	20599745	-1	brain	-1.11525	HNF-3alpha::MRF-2::C/EBPbeta::LHX3::CDP	NM_182700---SP8--- Homo sapiens Sp8 transcription factor (SP8), transcript variant 1, mRNA
chr7	20596481	20596517	NM_198956	20599745	-1	brain	-1.11525	HNF-3alpha::MRF-2::C/EBPbeta::LHX3::CDP	NM_198956---SP8--- Homo sapiens Sp8 transcription factor (SP8), transcript variant 2, mRNA
chr6	123361943	123361994	NM_001010852	123359532	1	brain	-1.11494	TST-1::LHX3::C/EBPbeta::RSRFC4::OCT-1	NM_001010852---C6orf213--- Homo sapiens chromosome 6 open reading frame 213 (C6orf213), mRNA
chr2	3138214	3138219	NM_024027:NM_199235	3136005	1	brain	-1.11452	LF-A1::C/EBP::STAT4::STAT5A::AREB6	NM_024027---COLEC11--- Homo sapiens collectin sub-family member 11 (COLEC11), transcript variant 1, mRNA::NM_199235---COLEC11--- Homo sapiens collectin sub-family member 11 (COLEC11), transcript variant 2, mRNA
chr2	3134765	3134773	NM_024027:NM_199235	3136005	1	brain	-1.11411	SOX-9::OCT-1::GATA-X::LEF-1	NM_024027---COLEC11--- Homo sapiens collectin sub-family member 11 (COLEC11), transcript variant 1, mRNA::NM_199235---COLEC11--- Homo sapiens collectin sub-family member 11 (COLEC11), transcript variant 2, mRNA
chr17	26673203	26673222	NM_001003927	26672843	-1	brain	-1.11373	STAT5A::CDC5::TCF-4::OCT-1	NM_001003927---EVI2A--- Homo sapiens ecotropic viral integration site 2A (EVI2A), transcript variant 1, mRNA
chr6	124162685	124162708	NM_153355	124166987	1	brain	-1.11369	FREAC-7::FAC1::SMAD-3::TAL-1alpha/E47::E4BP4	NM_153355---TCBA1--- Homo sapiens T-cell lymphoma breakpoint associated target 1 (TCBA1), mRNA
chr19	4229691	4229730	NM_020209	4230658	1	brain	-1.11245	RREB-1::GCNF::MAZ::LBP-1::HNF-4	NM_020209---SHD--- Homo sapiens Src homology 2 domain containing transforming protein D (SHD), mRNA
chrX	70144154	70144158	NM_018977	70147731	1	brain	-1.11203	NRSF::RREB-1::TFII-I	NM_018977---NLGN3--- Homo sapiens neuroligin 3 (NLGN3), mRNA
chr17	40344845	40344886	NM_002055	40348394	-1	brain	-1.11151	CHX10::FREAC-7::TBP::SRY::FOXJ2	NM_002055---GFAP--- Homo sapiens glial fibrillary acidic protein (GFAP), mRNA
chr6	124169221	124169226	NM_153355	124166987	1	brain	-1.1112	SOX-9::FOXD3::HNF-3alpha::TEF::CHX10	NM_153355---TCBA1--- Homo sapiens T-cell lymphoma breakpoint associated target 1 (TCBA1), mRNA
chr16	74898802	74898805	NM_138994	74901249	1	brain	-1.1112	FREAC-7::C/EBP::OCT-1::FREAC-3	NM_138994---CNTNAP4--- Homo sapiens contactin associated protein-like 4 (CNTNAP4), transcript variant 2, mRNA
chr5	161043830	161043875	NM_000811	161045547	1	brain	-1.11079	FOXJ2::TBP::LHX3::NKX6-2::HNF-3alpha	NM_000811---GABRA6--- Homo sapiens gamma-aminobutyric acid (GABA) A receptor, alpha 6 (GABRA6), mRNA
chr1	11685704	11685721	NM_198545	11686051	1	brain	-1.10996	ETF::AP-2alpha::SMAD-4::E2F::HIF-1	NM_198545---C1orf187--- Homo sapiens chromosome 1 open reading frame 187 (C1orf187), mRNA
chr2	242467380	242467383	NM_080741	242472062	1	brain	-1.10996	TFII-I::MAZ	NM_080741---NEU4--- Homo sapiens sialidase 4 (NEU4), mRNA
chr19	4229990	4230012	NM_020209	4230658	1	brain	-1.10996	LBP-1::MAZ::GCNF::MZF1	NM_020209---SHD--- Homo sapiens Src homology 2 domain containing transforming protein D (SHD), mRNA
chr3	166394832	166394839	NM_014926	166397171	-1	brain	-1.10952	HNF-3alpha::SOX-9::OCT-1::C/EBPbeta::NKX2-2	NM_014926---SLITRK3--- Homo sapiens SLIT and NTRK-like family, member 3 (SLITRK3), mRNA
chr6	28197002	28197005	NM_025231	28200365	1	brain	-1.10871	TBP::FOXD3::FOXJ2::SOX-9::GATA-X	NM_025231---ZNF435--- Homo sapiens zinc finger protein 435 (ZNF435), mRNA
chr6	69404076	69404099	NM_001704	69404157	1	brain	-1.10788	HNF-3alpha::SOX-9::FREAC-7::ICSBP::OCT-1	NM_001704---BAI3--- Homo sapiens brain-specific angiogenesis inhibitor 3 (BAI3), mRNA
chr2	26691752	26691772	NM_194248	26693217	-1	brain	-1.10628	FREAC-3::SOX-9::HNF-3alpha::MEF-2::C/EBPbeta	NM_194248---OTOF--- Homo sapiens otoferlin (OTOF), transcript variant 1, mRNA
chr14	92865336	92865353	NM_020818	92869317	1	brain	-1.10622	OCT-1::HFH-3::SOX-9::MRF-2	NM_020818---KIAA1409--- Homo sapiens KIAA1409 (KIAA1409), mRNA
chr21	14506525	14506577	NM_144770	14510349	1	brain	-1.10581	CHX10::OCT-1::alpha-CP1::E4BP4::FOXO3	NM_144770---RBM11--- Homo sapiens RNA binding motif protein 11 (RBM11), mRNA
chrX	92732658	92732664	NM_004538	92734753	-1	brain	-1.10545	OCT-1::E4BP4::NKX6-2::CDP_CR3+HD::FOXJ2	NM_004538---NAP1L3--- Homo sapiens nucleosome assembly protein 1-like 3 (NAP1L3), mRNA
chr1	11685728	11685764	NM_198545	11686051	1	brain	-1.10498	ETF::AP-2alpha::SMAD-4::E2F::HIF-1	NM_198545---C1orf187--- Homo sapiens chromosome 1 open reading frame 187 (C1orf187), mRNA
chr5	161043756	161043763	NM_000811	161045547	1	brain	-1.10456	HNF-3alpha::TBP::FOXJ2::NKX6-2::LHX3	NM_000811---GABRA6--- Homo sapiens gamma-aminobutyric acid (GABA) A receptor, alpha 6 (GABRA6), mRNA
chr3	166401899	166401904	NM_014926	166397171	-1	brain	-1.1042	CDP::OCT-1::TST-1::C/EBP::NKX6-2	NM_014926---SLITRK3--- Homo sapiens SLIT and NTRK-like family, member 3 (SLITRK3), mRNA
chrX	117735089	117735103	NM_173798	117739668	1	brain	-1.10332	SOX-9::FREAC-7::C/EBP::ARP-1::CHX10	NM_173798---ZCCHC12--- Homo sapiens zinc finger, CCHC domain containing 12 (ZCCHC12), mRNA
chr2	114914586	114914589	NM_020868	114916128	1	brain	-1.10332	CHX10::FOXD3::OCT-1::LHX3::FOXO3	NM_020868---DPP10--- Homo sapiens dipeptidylpeptidase 10 (DPP10), transcript variant 1, mRNA
chr7	85916080	85916102	NM_000840	85917880	1	brain	-1.10249	TST-1::CDP::FREAC-7::NKX6-2::FREAC-3	NM_000840---GRM3--- Homo sapiens glutamate receptor, metabotropic 3 (GRM3), mRNA
chr6	123362873	123362879	NM_001010852	123359532	1	brain	-1.10124	OCT-1::NKX6-2::SMAD-3::MRF-2	NM_001010852---C6orf213--- Homo sapiens chromosome 6 open reading frame 213 (C6orf213), mRNA
chr2	3138268	3138274	NM_024027:NM_199235	3136005	1	brain	-1.10083	LF-A1::STAT4::C/EBP::CDP_CR3+HD::AREB6	NM_024027---COLEC11--- Homo sapiens collectin sub-family member 11 (COLEC11), transcript variant 1, mRNA::NM_199235---COLEC11--- Homo sapiens collectin sub-family member 11 (COLEC11), transcript variant 2, mRNA
chr1	187182355	187182374	NM_199051	187178416	-1	brain	-1.10062	HNF-3alpha::MRF-2::TST-1::SOX-9::TEF	NM_199051---FAM5C--- Homo sapiens family with sequence similarity 5, member C (FAM5C), mRNA
chr7	8243311	8243352	NM_152745	8246824	1	brain	-1.10041	TCF-4::SOX-9::FREAC-7::STAT5A::FOXD3	NM_152745---NXPH1--- Homo sapiens neurexophilin 1 (NXPH1), mRNA
chr11	62445498	62445531	NM_000738	62445588	-1	brain	-1.10014	LF-A1::EGR-1::SMAD-3::CACCC-BINDING_FACTOR::GATA-1	NM_000738---CHRM1--- Homo sapiens cholinergic receptor, muscarinic 1 (CHRM1), mRNA
chr7	85922682	85922690	NM_000840	85917880	1	brain	-1.1	FREAC-3::E4BP4::HNF-3alpha::MEF-2::OCT-1	NM_000840---GRM3--- Homo sapiens glutamate receptor, metabotropic 3 (GRM3), mRNA
chr6	28199537	28199550	NM_025231	28200365	1	brain	-1.09876	SOX-9::FREAC-7::FREAC-3::CDP_CR3+HD::TBP	NM_025231---ZNF435--- Homo sapiens zinc finger protein 435 (ZNF435), mRNA
chr14	35072560	35072580	NM_032594	35072998	1	brain	-1.09876	ETF::MTF-1::SMAD-4::GCM::LMO2_COMPLEX	NM_032594---INSM2--- Homo sapiens insulinoma-associated 2 (INSM2), mRNA
chr2	115631965	115631970	NM_001004360	115636030	1	brain	-1.09834	NKX6-2::RSRFC4::TAL-1alpha/E47::SMAD-3::SRY	NM_001004360---DPP10--- Homo sapiens dipeptidylpeptidase 10 (DPP10), transcript variant 2, mRNA
chr17	40191902	40191926	NM_002390	40192093	1	brain	-1.09834	ETF::AP-2alpha::LBP-1::LF-A1	NM_002390---ADAM11--- Homo sapiens ADAM metallopeptidase domain 11 (ADAM11), mRNA
chr7	85916066	85916075	NM_000840	85917880	1	brain	-1.09793	CDP::FREAC-7::TST-1::OCT-1::NKX6-2	NM_000840---GRM3--- Homo sapiens glutamate receptor, metabotropic 3 (GRM3), mRNA
chr3	12017762	12017767	NM_003178:NM_133625	12020864	1	brain	-1.09751	OCT-1::SMAD-3::LEF-1::CHOP-C/EBPalpha::MRF-2	NM_003178---SYN2--- Homo sapiens synapsin II (SYN2), transcript variant IIb, mRNA::NM_133625---SYN2--- Homo sapiens synapsin II (SYN2), transcript variant IIa, mRNA
chr11	93770628	93770649	NM_016540	93774066	-1	brain	-1.09743	FREAC-3::OCT-1::HNF-3alpha::TEF::ISRE	NM_016540---GPR83--- Homo sapiens G protein-coupled receptor 83 (GPR83), mRNA
chr7	85920308	85920321	NM_000840	85917880	1	brain	-1.09668	POU3F2::FREAC-3::SOX-9::OCT-1	NM_000840---GRM3--- Homo sapiens glutamate receptor, metabotropic 3 (GRM3), mRNA
chr6	124168557	124168578	NM_153355	124166987	1	brain	-1.09585	FREAC-7::OCT-1::SOX-9::NRL::C/EBPbeta	NM_153355---TCBA1--- Homo sapiens T-cell lymphoma breakpoint associated target 1 (TCBA1), mRNA
chr20	42305838	42305858	NM_024034	42309321	1	brain	-1.09585	FOXJ2::NKX6-2::TBP::MEF-2::OCT-1	NM_024034---GDAP1L1--- Homo sapiens ganglioside-induced differentiation-associated protein 1-like 1 (GDAP1L1), mRNA
chr21	14513139	14513144	NM_144770	14510349	1	brain	-1.09544	TBP::OCT-1::TAL-1alpha/E47::SOX-9::TST-1	NM_144770---RBM11--- Homo sapiens RNA binding motif protein 11 (RBM11), mRNA
chr11	132314953	132315027	NM_002545	132318247	-1	brain	-1.09473	FREAC-7::SOX-9::TBP::FREAC-3::IPF1	NM_002545---OPCML--- Homo sapiens opioid binding protein/cell adhesion molecule-like (OPCML), transcript variant 1, mRNA
chr14	35071515	35071532	NM_032594	35072998	1	brain	-1.09461	FREAC-3::FOXJ2::CHX10::E4BP4::NKX6-2	NM_032594---INSM2--- Homo sapiens insulinoma-associated 2 (INSM2), mRNA
chr8	27166887	27166898	NM_030795	27171820	-1	brain	-1.0944	FREAC-7::OCT-1::CDP_CR3+HD::LHX3::HMG_IY	NM_030795---STMN4--- Homo sapiens stathmin-like 4 (STMN4), mRNA
chr11	62445682	62445688	NM_000738	62445588	-1	brain	-1.09438	TFII-I::alpha-CP1::NRSF::LF-A1::MAZ	NM_000738---CHRM1--- Homo sapiens cholinergic receptor, muscarinic 1 (CHRM1), mRNA
chr7	85916034	85916061	NM_000840	85917880	1	brain	-1.09378	CDP::FREAC-7::TST-1::OCT-1::FREAC-3	NM_000840---GRM3--- Homo sapiens glutamate receptor, metabotropic 3 (GRM3), mRNA
chr6	30697910	30697939	NM_024909	30702631	1	brain	-1.09336	FOXJ2::TBP::NKX6-2::FREAC-7::CHX10	NM_024909---C6orf134--- Homo sapiens chromosome 6 open reading frame 134 (C6orf134), transcript variant 2, mRNA
chr8	27176652	27176664	NM_030795	27171820	-1	brain	-1.09288	TST-1::CDP::E4BP4::SOX-9::C/EBP	NM_030795---STMN4--- Homo sapiens stathmin-like 4 (STMN4), mRNA
chr2	114913920	114913934	NM_020868	114916128	1	brain	-1.09253	TBP::NKX6-2::OCT-1::TAL-1alpha/E47::STAT5A	NM_020868---DPP10--- Homo sapiens dipeptidylpeptidase 10 (DPP10), transcript variant 1, mRNA
chr14	59406035	59406057	NM_021136	59407310	-1	brain	-1.09175	SOX-9::TAL-1alpha/E47::STAT6::HAND1/E47::TAL-1beta/ITF-2	NM_021136---RTN1--- Homo sapiens reticulon 1 (RTN1), transcript variant 1, mRNA
chr2	114914684	114914721	NM_020868	114916128	1	brain	-1.0917	CHX10::OCT-1::FOXD3::TBP::LHX3	NM_020868---DPP10--- Homo sapiens dipeptidylpeptidase 10 (DPP10), transcript variant 1, mRNA
chr1	201743842	201743866	NM_005076	201743996	1	brain	-1.09129	alpha-CP1::C/EBP::TFII-I::NRSF::MTF-1	NM_005076---CNTN2--- Homo sapiens contactin 2 (axonal) (CNTN2), mRNA
chr6	28195723	28195752	NM_025231	28200365	1	brain	-1.09046	OCT-1::HNF-3alpha::TBP::CDP::NKX6-1	NM_025231---ZNF435--- Homo sapiens zinc finger protein 435 (ZNF435), mRNA
chr7	54382836	54382840	NM_182546	54384356	1	brain	-1.09046	FREAC-7::HNF-3alpha::C/EBP::ARP-1::CDP	NM_182546---MGC33530--- Homo sapiens hypothetical protein MGC33530 (MGC33530), mRNA
chrX	92732855	92732858	NM_004538	92734753	-1	brain	-1.08946	TBP::TAL-1alpha/E47::NKX6-2::CDP_CR3+HD::NKX3A	NM_004538---NAP1L3--- Homo sapiens nucleosome assembly protein 1-like 3 (NAP1L3), mRNA
chr4	45965263	45965265	NM_173536	45967010	-1	brain	-1.0891	CHX10::LHX3::LUN-1::FOXO3::TST-1	NM_173536---GABRG1--- Homo sapiens gamma-aminobutyric acid (GABA) A receptor, gamma 1 (GABRG1), mRNA
chr6	123362800	123362805	NM_001010852	123359532	1	brain	-1.0888	NKX6-2::CHX10::OCT-1::SMAD-3	NM_001010852---C6orf213--- Homo sapiens chromosome 6 open reading frame 213 (C6orf213), mRNA
chr1	155950307	155950312	NM_021189	155954492	1	brain	-1.08838	TBP::OCT-1::MRF-2::GCNF	NM_021189---IGSF4B--- Homo sapiens immunoglobulin superfamily, member 4B (IGSF4B), mRNA
chr7	54382911	54382922	NM_182546	54384356	1	brain	-1.08797	FREAC-7::C/EBPbeta::HNF-3alpha::TBP::C/EBP	NM_182546---MGC33530--- Homo sapiens hypothetical protein MGC33530 (MGC33530), mRNA
chr5	126650125	126650136	NM_032446	126654513	1	brain	-1.08755	HNF-3alpha::TST-1::FREAC-3::OCT-1::C/EBPbeta	NM_032446---MEGF10--- Homo sapiens MEGF10 protein (MEGF10), mRNA
chr19	6453344	6453413	NM_006087	6453330	-1	brain	-1.08733	ETF::C-MYC/MAX::AP-2::ATF::EGR-1	NM_006087---TUBB4--- Homo sapiens tubulin, beta 4 (TUBB4), mRNA
chr7	20597206	20597207	NM_182700	20599745	-1	brain	-1.08723	OCT-1::FREAC-7::TBP::LHX3	NM_182700---SP8--- Homo sapiens Sp8 transcription factor (SP8), transcript variant 1, mRNA
chr7	20597206	20597207	NM_198956	20599745	-1	brain	-1.08723	OCT-1::FREAC-7::TBP::LHX3	NM_198956---SP8--- Homo sapiens Sp8 transcription factor (SP8), transcript variant 2, mRNA
chr8	27176637	27176638	NM_030795	27171820	-1	brain	-1.08715	FREAC-3::CDP::E4BP4::SOX-9::C/EBP	NM_030795---STMN4--- Homo sapiens stathmin-like 4 (STMN4), mRNA
chr2	115633934	115633970	NM_001004360	115636030	1	brain	-1.08714	HNF-3alpha::OCT-1::C/EBP::NKX6-2	NM_001004360---DPP10--- Homo sapiens dipeptidylpeptidase 10 (DPP10), transcript variant 2, mRNA
chr2	158008001	158008003	NM_001009959	158009654	-1	brain	-1.08573	CDP_CR3+HD::E4BP4::FREAC-3::FREAC-7::MIF-1	NM_001009959---KIAA1189--- Homo sapiens KIAA1189 (KIAA1189), transcript variant 1, mRNA
chr2	158004541	158004543	NM_020711	158007924	-1	brain	-1.08569	CDP_CR3+HD::E4BP4::FREAC-3::FREAC-7::MIF-1	NM_020711---KIAA1189--- Homo sapiens KIAA1189 (KIAA1189), transcript variant 2, mRNA
chr2	3138238	3138249	NM_024027:NM_199235	3136005	1	brain	-1.08548	LF-A1::C/EBP::STAT4::STAT5A::CDP_CR3+HD	NM_024027---COLEC11--- Homo sapiens collectin sub-family member 11 (COLEC11), transcript variant 1, mRNA::NM_199235---COLEC11--- Homo sapiens collectin sub-family member 11 (COLEC11), transcript variant 2, mRNA
chr5	161204131	161204182	NM_000806	161206982	1	brain	-1.08548	OCT-1::C/EBP::FOXD3::FREAC-7::STAT5A	NM_000806---GABRA1--- Homo sapiens gamma-aminobutyric acid (GABA) A receptor, alpha 1 (GABRA1), mRNA
chr8	144309151	144309170	NM_002347	144313116	-1	brain	-1.08525	TBP::FREAC-7::CHX10::LUN-1::C-MYC/MAX	NM_002347---LY6H--- Homo sapiens lymphocyte antigen 6 complex, locus H (LY6H), mRNA
chr20	9772308	9772325	NM_020341:NM_177990	9767522	-1	brain	-1.08518	FREAC-7::SOX-9::CDP_CR3+HD::FREAC-3::HFH-4	NM_020341---PAK7--- Homo sapiens p21(CDKN1A)-activated kinase 7 (PAK7), transcript variant 1, mRNA::NM_177990---PAK7--- Homo sapiens p21(CDKN1A)-activated kinase 7 (PAK7), transcript variant 2, mRNA
chr6	28196805	28196809	NM_025231	28200365	1	brain	-1.08465	OCT-1::STAT6::FOXD3::TBP::CDP	NM_025231---ZNF435--- Homo sapiens zinc finger protein 435 (ZNF435), mRNA
chr8	69512246	69512254	NM_052958	69512701	1	brain	-1.08423	E4BP4::FREAC-7::TAL-1alpha/E47::FREAC-3::TST-1	NM_052958---C8orf34--- Homo sapiens chromosome 8 open reading frame 34 (C8orf34), mRNA
chr14	35071419	35071429	NM_032594	35072998	1	brain	-1.08423	FREAC-3::MEF-2::FOXJ2::NKX6-2::OCT-1	NM_032594---INSM2--- Homo sapiens insulinoma-associated 2 (INSM2), mRNA
chr8	144308764	144308807	NM_002347	144313116	-1	brain	-1.08346	TBP::E4BP4::LHX3::OCT-1::FOXJ2	NM_002347---LY6H--- Homo sapiens lymphocyte antigen 6 complex, locus H (LY6H), mRNA
chrX	144612951	144612967	NM_004709	144614473	1	brain	-1.0834	LHX3::TBP::CHX10::TST-1::FOXJ2	NM_004709---CXorf1--- Homo sapiens chromosome X open reading frame 1 (CXorf1), mRNA
chrX	144614041	144614048	NM_004709	144614473	1	brain	-1.08299	SOX-9::CDP_CR3+HD::NKX6-2::SRY::OCT-X	NM_004709---CXorf1--- Homo sapiens chromosome X open reading frame 1 (CXorf1), mRNA
chr4	177296288	177296308	NM_005277	177298797	-1	brain	-1.08236	FREAC-7::OCT-1::FREAC-3::CDP::POU3F2	NM_005277---GPM6A--- Homo sapiens glycoprotein M6A (GPM6A), transcript variant 1, mRNA
chr4	177296288	177296308	NM_201592	177298797	-1	brain	-1.08236	FREAC-7::OCT-1::FREAC-3::CDP::POU3F2	NM_201592---GPM6A--- Homo sapiens glycoprotein M6A (GPM6A), transcript variant 3, mRNA
chrX	139590203	139590206	NM_004065	139592243	-1	brain	-1.08185	FREAC-3::E4BP4::HFH-3::TBP::SOX-9	NM_004065---CDR1--- Homo sapiens cerebellar degeneration-related protein 1, 34kDa (CDR1), mRNA
chr7	54383069	54383073	NM_182546	54384356	1	brain	-1.08133	TST-1::FREAC-7::C/EBPbeta::MRF-2::CREB	NM_182546---MGC33530--- Homo sapiens hypothetical protein MGC33530 (MGC33530), mRNA
chr14	92865304	92865326	NM_020818	92869317	1	brain	-1.08133	OCT-1::HFH-3::SOX-9::MRF-2	NM_020818---KIAA1409--- Homo sapiens KIAA1409 (KIAA1409), mRNA
chr11	88418588	88418608	NM_000842	88420838	-1	brain	-1.08086	OCT-1::TBP::NKX6-2::LEF-1::E4BP4	NM_000842---GRM5--- Homo sapiens glutamate receptor, metabotropic 5 (GRM5), mRNA
chr16	74906600	74906629	NM_033401	74907577	1	brain	-1.0805	FREAC-7::FREAC-3::HNF-3alpha::CHOP-C/EBPalpha::STAT5A	NM_033401---CNTNAP4--- Homo sapiens contactin associated protein-like 4 (CNTNAP4), transcript variant 1, mRNA
chr11	62444962	62444990	NM_000738	62445588	-1	brain	-1.08038	SMAD-3::MIF-1::SMAD-4::CHX10::MTF-1	NM_000738---CHRM1--- Homo sapiens cholinergic receptor, muscarinic 1 (CHRM1), mRNA
chr1	187182424	187182432	NM_199051	187178416	-1	brain	-1.07998	MRF-2::TST-1::C/EBPbeta::SOX-9::TEF	NM_199051---FAM5C--- Homo sapiens family with sequence similarity 5, member C (FAM5C), mRNA
chr6	69403991	69403991	NM_001704	69404157	1	brain	-1.07967	HNF-3alpha::SOX-9::E4BP4::ICSBP::NKX2-2	NM_001704---BAI3--- Homo sapiens brain-specific angiogenesis inhibitor 3 (BAI3), mRNA
chr6	124169330	124169338	NM_153355	124166987	1	brain	-1.07884	SOX-9::FOXD3::HNF-3alpha::FREAC-7::MEF-2	NM_153355---TCBA1--- Homo sapiens T-cell lymphoma breakpoint associated target 1 (TCBA1), mRNA
chr1	187182814	187182832	NM_199051	187178416	-1	brain	-1.07805	OCT-1::TST-1::NKX6-2::C/EBP::POU3F2	NM_199051---FAM5C--- Homo sapiens family with sequence similarity 5, member C (FAM5C), mRNA
chr21	14513114	14513114	NM_144770	14510349	1	brain	-1.07801	TBP::OCT-1::SOX-9::TST-1	NM_144770---RBM11--- Homo sapiens RNA binding motif protein 11 (RBM11), mRNA
chr14	59405496	59405500	NM_021136	59407310	-1	brain	-1.0778	FOXJ2::SRY::CHX10::OCT-X::LUN-1	NM_021136---RTN1--- Homo sapiens reticulon 1 (RTN1), transcript variant 1, mRNA
chr2	3138074	3138100	NM_024027:NM_199235	3136005	1	brain	-1.07759	LF-A1::C/EBP::STAT5A::STAT4	NM_024027---COLEC11--- Homo sapiens collectin sub-family member 11 (COLEC11), transcript variant 1, mRNA::NM_199235---COLEC11--- Homo sapiens collectin sub-family member 11 (COLEC11), transcript variant 2, mRNA
chr8	27173526	27173564	NM_030795	27171820	-1	brain	-1.07749	CHX10::OCT-1::FREAC-3::SRY::C/EBPalpha	NM_030795---STMN4--- Homo sapiens stathmin-like 4 (STMN4), mRNA
chr7	85917141	85917169	NM_000840	85917880	1	brain	-1.07676	OCT-1::TBP::NKX6-2::E4BP4	NM_000840---GRM3--- Homo sapiens glutamate receptor, metabotropic 3 (GRM3), mRNA
chr19	4230058	4230097	NM_020209	4230658	1	brain	-1.07635	LBP-1::MAZ::TFII-I::MZF1	NM_020209---SHD--- Homo sapiens Src homology 2 domain containing transforming protein D (SHD), mRNA
chr8	27173591	27173595	NM_030795	27171820	-1	brain	-1.07628	CHX10::OCT-1::TCF11/MAFG::FREAC-3::SRY	NM_030795---STMN4--- Homo sapiens stathmin-like 4 (STMN4), mRNA
chr2	3134752	3134752	NM_024027:NM_199235	3136005	1	brain	-1.07593	SOX-9::OCT-1::GATA-X::LEF-1	NM_024027---COLEC11--- Homo sapiens collectin sub-family member 11 (COLEC11), transcript variant 1, mRNA::NM_199235---COLEC11--- Homo sapiens collectin sub-family member 11 (COLEC11), transcript variant 2, mRNA
chr21	14513079	14513097	NM_144770	14510349	1	brain	-1.07593	OCT-1::TBP::NKX6-2::SOX-9	NM_144770---RBM11--- Homo sapiens RNA binding motif protein 11 (RBM11), mRNA
chr16	74898499	74898529	NM_138994	74901249	1	brain	-1.0751	HNF-3alpha::FREAC-7::SOX-9::POU3F2::OCT-1	NM_138994---CNTNAP4--- Homo sapiens contactin associated protein-like 4 (CNTNAP4), transcript variant 2, mRNA
chr16	74898482	74898493	NM_138994	74901249	1	brain	-1.07469	HNF-3alpha::FREAC-7::SOX-9::OCT-1::TEF	NM_138994---CNTNAP4--- Homo sapiens contactin associated protein-like 4 (CNTNAP4), transcript variant 2, mRNA
chr7	54382759	54382791	NM_182546	54384356	1	brain	-1.07427	FREAC-7::HNF-3alpha::C/EBP::ARP-1::CDP	NM_182546---MGC33530--- Homo sapiens hypothetical protein MGC33530 (MGC33530), mRNA
chr21	14512466	14512491	NM_144770	14510349	1	brain	-1.07427	OCT-1::TBP::NKX6-2::STAT5A	NM_144770---RBM11--- Homo sapiens RNA binding motif protein 11 (RBM11), mRNA
chr3	166394166	166394192	NM_014926	166397171	-1	brain	-1.07386	FREAC-3::SOX-9::GATA-1::TST-1::TBP	NM_014926---SLITRK3--- Homo sapiens SLIT and NTRK-like family, member 3 (SLITRK3), mRNA
chr1	187177807	187177815	NM_199051	187178416	-1	brain	-1.07377	NRSF::RREB-1::OCT-1::C/EBPbeta	NM_199051---FAM5C--- Homo sapiens family with sequence similarity 5, member C (FAM5C), mRNA
chr2	115633871	115633884	NM_001004360	115636030	1	brain	-1.07344	FREAC-7::OCT-1::HNF-3alpha::NKX6-2::C/EBP	NM_001004360---DPP10--- Homo sapiens dipeptidylpeptidase 10 (DPP10), transcript variant 2, mRNA
chr5	173402390	173402416	NM_015980	173405329	1	brain	-1.07344	FREAC-7::TBP::HNF-3alpha::HLF::TAL-1alpha/E47	NM_015980---HMP19--- Homo sapiens HMP19 protein (HMP19), mRNA
chr5	161209471	161209483	NM_000806	161206982	1	brain	-1.07261	TST-1::OCT-1::E4BP4::POU3F2::C/EBPbeta	NM_000806---GABRA1--- Homo sapiens gamma-aminobutyric acid (GABA) A receptor, alpha 1 (GABRA1), mRNA
chr14	35071496	35071506	NM_032594	35072998	1	brain	-1.07261	FREAC-3::FOXJ2::CHX10::MEF-2::NKX6-2	NM_032594---INSM2--- Homo sapiens insulinoma-associated 2 (INSM2), mRNA
chr15	24663395	24663493	NM_000810	24663150	1	brain	-1.07261	ETF::AP-2alpha::E2F-4/DP-1::AP-2::P300	NM_000810---GABRA5--- Homo sapiens gamma-aminobutyric acid (GABA) A receptor, alpha 5 (GABRA5), mRNA
chr19	4229931	4229935	NM_020209	4230658	1	brain	-1.07261	MAZ::LBP-1::MZF1::GCNF::alpha-CP1	NM_020209---SHD--- Homo sapiens Src homology 2 domain containing transforming protein D (SHD), mRNA
chr2	242467415	242467421	NM_080741	242472062	1	brain	-1.0722	TFII-I::MAZ	NM_080741---NEU4--- Homo sapiens sialidase 4 (NEU4), mRNA
chr5	161043907	161043908	NM_000811	161045547	1	brain	-1.0722	FOXJ2::TBP::LHX3::NKX6-2::HNF-3alpha	NM_000811---GABRA6--- Homo sapiens gamma-aminobutyric acid (GABA) A receptor, alpha 6 (GABRA6), mRNA
chr11	62445551	62445552	NM_000738	62445588	-1	brain	-1.07138	NRSF::LF-A1::SMAD-3::CACCC-BINDING_FACTOR::GATA-1	NM_000738---CHRM1--- Homo sapiens cholinergic receptor, muscarinic 1 (CHRM1), mRNA
chr3	39485887	39485891	NM_182935	39484174	1	brain	-1.07095	TST-1::FREAC-3::C/EBPbeta::NKX6-2::FOXJ2	NM_182935---MOBP--- Homo sapiens myelin-associated oligodendrocyte basic protein (MOBP), transcript variant 3, mRNA
chr11	62445716	62445751	NM_000738	62445588	-1	brain	-1.07064	NRSF::alpha-CP1::TFII-I::MAZ::MYOD	NM_000738---CHRM1--- Homo sapiens cholinergic receptor, muscarinic 1 (CHRM1), mRNA
chr8	50987505	50987519	NM_018967	50987149	1	brain	-1.07054	HNF-3alpha::C/EBP::TST-1::SOX-9::OCT-1	NM_018967---SNTG1--- Homo sapiens syntrophin, gamma 1 (SNTG1), mRNA
chr19	10261457	10261503	NM_003259	10261654	1	brain	-1.07054	ETF::AP-2alpha::TGIF::ATF3::NF-Y	NM_003259---ICAM5--- Homo sapiens intercellular adhesion molecule 5, telencephalin (ICAM5), mRNA
chrX	92732630	92732650	NM_004538	92734753	-1	brain	-1.06871	OCT-1::E4BP4::NKX6-2::FOXJ2::C/EBP	NM_004538---NAP1L3--- Homo sapiens nucleosome assembly protein 1-like 3 (NAP1L3), mRNA
chr6	28195552	28195567	NM_025231	28200365	1	brain	-1.06805	C/EBP::E4BP4::FREAC-3::OCT-1::STAT4	NM_025231---ZNF435--- Homo sapiens zinc finger protein 435 (ZNF435), mRNA
chr8	80683582	80683613	NM_007029	80685934	1	brain	-1.06805	OCT-1::FREAC-7::SOX-9::TEF	NM_007029---STMN2--- Homo sapiens stathmin-like 2 (STMN2), mRNA
chr11	62445095	62445107	NM_000738	62445588	-1	brain	-1.06785	SMAD-4::MIF-1::GCM::C/EBP::AP-2alpha	NM_000738---CHRM1--- Homo sapiens cholinergic receptor, muscarinic 1 (CHRM1), mRNA
chr3	26634720	26634726	NM_052953	26639303	1	brain	-1.06763	FREAC-7::TBP::OCT-1::FOXJ2::HNF-3alpha	NM_052953---LRRC3B--- Homo sapiens leucine rich repeat containing 3B (LRRC3B), mRNA
chr4	177109798	177109802	NM_201591	177109331	-1	brain	-1.06763	TST-1::HNF-3alpha::SOX-9::CDP::MRF-2	NM_201591---GPM6A--- Homo sapiens glycoprotein M6A (GPM6A), transcript variant 2, mRNA
chr7	54379561	54379584	NM_182546	54384356	1	brain	-1.06763	OCT-1::TBP::FOXJ2::NKX6-2::GATA-X	NM_182546---MGC33530--- Homo sapiens hypothetical protein MGC33530 (MGC33530), mRNA
chr20	9763278	9763295	NM_020341:NM_177990	9767522	-1	brain	-1.06759	FREAC-7::HNF-3alpha::E4BP4::TST-1::C/EBP	NM_020341---PAK7--- Homo sapiens p21(CDKN1A)-activated kinase 7 (PAK7), transcript variant 1, mRNA::NM_177990---PAK7--- Homo sapiens p21(CDKN1A)-activated kinase 7 (PAK7), transcript variant 2, mRNA
chr4	6591875	6591899	NM_020416	6592082	-1	brain	-1.0675	ETF::NRF-1::C-MYC/MAX::AP-2	NM_020416---PPP2R2C--- Homo sapiens protein phosphatase 2 (formerly 2A), regulatory subunit B (PR 52), gamma isoform (PPP2R2C), transcript variant 1, mRNA
chr6	69399964	69399979	NM_001704	69404157	1	brain	-1.06722	FREAC-7::HLF::OCT-1::C/EBP::TST-1	NM_001704---BAI3--- Homo sapiens brain-specific angiogenesis inhibitor 3 (BAI3), mRNA
chr6	99385996	99386016	NM_005604	99389300	1	brain	-1.0668	SMAD-3::GCM::SRF::LBP-1::TCF-4	NM_005604---POU3F2--- Homo sapiens POU domain, class 3, transcription factor 2 (POU3F2), mRNA
chr6	123356750	123356785	NM_001010852	123359532	1	brain	-1.06639	HNF-3alpha::C/EBP::TBP::TST-1::NKX3A	NM_001010852---C6orf213--- Homo sapiens chromosome 6 open reading frame 213 (C6orf213), mRNA
chr3	26637210	26637225	NM_052953	26639303	1	brain	-1.06598	OCT-1::SOX-9::FREAC-7::HFH-3::STAT5A	NM_052953---LRRC3B--- Homo sapiens leucine rich repeat containing 3B (LRRC3B), mRNA
chr14	59403548	59403570	NM_021136	59407310	-1	brain	-1.06589	FREAC-7::MRF-2::FREAC-3::OCT-1::CDP_CR3+HD	NM_021136---RTN1--- Homo sapiens reticulon 1 (RTN1), transcript variant 1, mRNA
chr11	35396935	35396949	NM_004171	35397372	-1	brain	-1.06587	ETF::MAZ::ER::GATA-3::C-MYC/MAX	NM_004171---SLC1A2--- Homo sapiens solute carrier family 1 (glial high affinity glutamate transporter), member 2 (SLC1A2), mRNA
chr1	187182733	187182751	NM_199051	187178416	-1	brain	-1.06586	OCT-1::TST-1::CDP::NKX6-2::C/EBP	NM_199051---FAM5C--- Homo sapiens family with sequence similarity 5, member C (FAM5C), mRNA
chr8	111053055	111053072	NM_014379	111056135	-1	brain	-1.0656	FREAC-3::C/EBP::MEF-2::PBX-1::HOXA4	NM_014379---KCNV1--- Homo sapiens potassium channel, subfamily V, member 1 (KCNV1), mRNA
chr7	54381701	54381701	NM_182546	54384356	1	brain	-1.06556	SOX-9::FREAC-7::TAL-1alpha/E47::NKX6-2::OCT-1	NM_182546---MGC33530--- Homo sapiens hypothetical protein MGC33530 (MGC33530), mRNA
chr3	26636885	26636912	NM_052953	26639303	1	brain	-1.06515	TBP::FREAC-7::OCT-1::NKX6-2::TCF11/MAFG	NM_052953---LRRC3B--- Homo sapiens leucine rich repeat containing 3B (LRRC3B), mRNA
chr7	20596317	20596330	NM_182700	20599745	-1	brain	-1.06484	TST-1::OCT-1::CDP::TAL-1alpha/E47::NKX6-2	NM_182700---SP8--- Homo sapiens Sp8 transcription factor (SP8), transcript variant 1, mRNA
chr7	20596317	20596330	NM_198956	20599745	-1	brain	-1.06484	TST-1::OCT-1::CDP::TAL-1alpha/E47::NKX6-2	NM_198956---SP8--- Homo sapiens Sp8 transcription factor (SP8), transcript variant 2, mRNA
chr6	99386034	99386081	NM_005604	99389300	1	brain	-1.0639	SMAD-3::GCM::SRF::AP-2gamma::LBP-1	NM_005604---POU3F2--- Homo sapiens POU domain, class 3, transcription factor 2 (POU3F2), mRNA
chr11	777346	777373	NM_016564	780123	-1	brain	-1.06347	LBP-1::SMAD-4::MAZ::CACCC-BINDING_FACTOR::AP-4	NM_016564---BM88--- Homo sapiens BM88 antigen (BM88), mRNA
chr6	124166846	124166851	NM_153355	124166987	1	brain	-1.06307	ETF::MTF-1::AP-2::XBP-1::IPF1	NM_153355---TCBA1--- Homo sapiens T-cell lymphoma breakpoint associated target 1 (TCBA1), mRNA
chr8	80681872	80681915	NM_007029	80685934	1	brain	-1.06307	FREAC-7::SOX-9::CHX10::TBP::OCT-1	NM_007029---STMN2--- Homo sapiens stathmin-like 2 (STMN2), mRNA
chr19	59614750	59614758	NM_001005367:NM_020659	59618446	1	brain	-1.06307	SMAD-3::SRY	NM_001005367---TTYH1--- Homo sapiens tweety homolog 1 (Drosophila) (TTYH1), transcript variant 2, mRNA::NM_020659---TTYH1--- Homo sapiens tweety homolog 1 (Drosophila) (TTYH1), transcript variant 1, mRNA
chr8	27166908	27166926	NM_030795	27171820	-1	brain	-1.06267	FREAC-7::OCT-1::CDP_CR3+HD::HMG_IY::NKX6-1	NM_030795---STMN4--- Homo sapiens stathmin-like 4 (STMN4), mRNA
chr1	187175354	187175354	NM_199051	187178416	-1	brain	-1.06253	HFH-3::SOX-9::E4BP4::MRF-2::TST-1	NM_199051---FAM5C--- Homo sapiens family with sequence similarity 5, member C (FAM5C), mRNA
chr7	31149845	31149851	NM_022728	31153778	-1	brain	-1.06239	C/EBP::E4BP4::HNF-3alpha::SOX-9::OCT-1	NM_022728---NEUROD6--- Homo sapiens neurogenic differentiation 6 (NEUROD6), mRNA
chr5	173405722	173405742	NM_015980	173405329	1	brain	-1.06183	FREAC-7::GCNF::MRF-2::HMG_IY::C/EBPbeta	NM_015980---HMP19--- Homo sapiens HMP19 protein (HMP19), mRNA
chr14	35071389	35071409	NM_032594	35072998	1	brain	-1.06183	FREAC-3::MEF-2::NKX6-2::OCT-1::SRY	NM_032594---INSM2--- Homo sapiens insulinoma-associated 2 (INSM2), mRNA
chr17	40202600	40202617	NM_021612	40202875	1	brain	-1.06141	CACCC-BINDING_FACTOR::LF-A1::SMAD-4::SP3::C/EBP
chrX	92733530	92733545	NM_004538	92734753	-1	brain	-1.06092	OCT-1::NKX6-2::CDP::HNF-3alpha::TST-1	NM_004538---NAP1L3--- Homo sapiens nucleosome assembly protein 1-like 3 (NAP1L3), mRNA
chr6	124169247	124169280	NM_153355	124166987	1	brain	-1.06058	SOX-9::FOXD3::HNF-3alpha::CHX10::STAT5A	NM_153355---TCBA1--- Homo sapiens T-cell lymphoma breakpoint associated target 1 (TCBA1), mRNA
chr14	59403619	59403643	NM_021136	59407310	-1	brain	-1.06045	FREAC-7::MRF-2::FREAC-3::OCT-1::CDP_CR3+HD	NM_021136---RTN1--- Homo sapiens reticulon 1 (RTN1), transcript variant 1, mRNA
chr4	177296168	177296194	NM_005277	177298797	-1	brain	-1.06017	FREAC-7::OCT-1::FREAC-3::ISRE::CDP_CR3+HD	NM_005277---GPM6A--- Homo sapiens glycoprotein M6A (GPM6A), transcript variant 1, mRNA
chr4	177296168	177296194	NM_201592	177298797	-1	brain	-1.06017	FREAC-7::OCT-1::FREAC-3::ISRE::CDP_CR3+HD	NM_201592---GPM6A--- Homo sapiens glycoprotein M6A (GPM6A), transcript variant 3, mRNA
chr3	26637246	26637251	NM_052953	26639303	1	brain	-1.05975	SOX-9::FREAC-7::HFH-3::OCT-1::STAT5A	NM_052953---LRRC3B--- Homo sapiens leucine rich repeat containing 3B (LRRC3B), mRNA
chr6	24236607	24236621	NM_080723	24234328	1	brain	-1.05934	TST-1::MIF-1::SOX-9::CDP::C/EBP	NM_080723---VMP--- Homo sapiens vesicular membrane protein p24 (VMP), mRNA
chr8	27176725	27176769	NM_030795	27171820	-1	brain	-1.05882	TST-1::CDP::E4BP4::C/EBP::POU3F2	NM_030795---STMN4--- Homo sapiens stathmin-like 4 (STMN4), mRNA
chr11	62445032	62445033	NM_000738	62445588	-1	brain	-1.05839	SMAD-3::MIF-1::SMAD-4::C/EBP::MTF-1	NM_000738---CHRM1--- Homo sapiens cholinergic receptor, muscarinic 1 (CHRM1), mRNA
chr11	93770595	93770600	NM_016540	93774066	-1	brain	-1.05826	FREAC-3::OCT-1::HNF-3alpha::TEF::CDP_CR3+HD	NM_016540---GPR83--- Homo sapiens G protein-coupled receptor 83 (GPR83), mRNA
chr16	74906581	74906582	NM_033401	74907577	1	brain	-1.05768	FREAC-7::HNF-3alpha::CHOP-C/EBPalpha::STAT5A	NM_033401---CNTNAP4--- Homo sapiens contactin associated protein-like 4 (CNTNAP4), transcript variant 1, mRNA
chr14	59163524	59163549	NM_206852	59167273	-1	brain	-1.05716	FREAC-7::TBP::SOX-9::OCT-1::HLF	NM_206852---RTN1--- Homo sapiens reticulon 1 (RTN1), transcript variant 3, mRNA
chr4	46833200	46833204	NM_000809	46836508	-1	brain	-1.05715	NKX6-2::OCT-1::TBP::RSRFC4::LHX3	NM_000809---GABRA4--- Homo sapiens gamma-aminobutyric acid (GABA) A receptor, alpha 4 (GABRA4), mRNA
chrX	100281697	100281702	NM_001939	100281129	1	brain	-1.05685	FREAC-7::OCT-1::C/EBP::NKX3A	NM_001939---DRP2--- Homo sapiens dystrophin related protein 2 (DRP2), mRNA
chr11	780413	780425	NM_016564	780123	-1	brain	-1.05666	LBP-1::ETF::SMAD-4::MTF-1::SREBP-1	NM_016564---BM88--- Homo sapiens BM88 antigen (BM88), mRNA
chr20	9763248	9763261	NM_020341:NM_177990	9767522	-1	brain	-1.05646	FREAC-7::HNF-3alpha::E4BP4::TST-1::C/EBP	NM_020341---PAK7--- Homo sapiens p21(CDKN1A)-activated kinase 7 (PAK7), transcript variant 1, mRNA::NM_177990---PAK7--- Homo sapiens p21(CDKN1A)-activated kinase 7 (PAK7), transcript variant 2, mRNA
chr7	8243288	8243300	NM_152745	8246824	1	brain	-1.05643	TCF-4::SOX-9::FREAC-7::STAT5A::FOXD3	NM_152745---NXPH1--- Homo sapiens neurexophilin 1 (NXPH1), mRNA
chr7	20596429	20596436	NM_182700	20599745	-1	brain	-1.05609	HNF-3alpha::TAL-1alpha/E47::LHX3::CDP::NKX6-2	NM_182700---SP8--- Homo sapiens Sp8 transcription factor (SP8), transcript variant 1, mRNA
chr7	20596429	20596436	NM_198956	20599745	-1	brain	-1.05609	HNF-3alpha::TAL-1alpha/E47::LHX3::CDP::NKX6-2	NM_198956---SP8--- Homo sapiens Sp8 transcription factor (SP8), transcript variant 2, mRNA
chr10	63951382	63951388	NM_199452	63950212	1	brain	-1.0556	HNF-3alpha::FREAC-3::LHX3::OCT-1::FOXO3	NM_199452---ZNF365--- Homo sapiens zinc finger protein 365 (ZNF365), transcript variant D, mRNA
chr20	9765606	9765606	NM_020341:NM_177990	9767522	-1	brain	-1.05502	TBP::FREAC-7::NKX6-2::TAL-1alpha/E47::HNF-3alpha	NM_020341---PAK7--- Homo sapiens p21(CDKN1A)-activated kinase 7 (PAK7), transcript variant 1, mRNA::NM_177990---PAK7--- Homo sapiens p21(CDKN1A)-activated kinase 7 (PAK7), transcript variant 2, mRNA
chr20	61396009	61396025	NM_020882	61394982	1	brain	-1.05477	P300::MZF1::AP-2alpha::LBP-1::MIF-1	NM_020882---COL20A1--- Homo sapiens collagen, type XX, alpha 1 (COL20A1), mRNA
chr4	45962961	45962962	NM_173536	45967010	-1	brain	-1.05475	E4BP4::SOX-9::HNF-3alpha::OCT-1::GATA-X	NM_173536---GABRG1--- Homo sapiens gamma-aminobutyric acid (GABA) A receptor, gamma 1 (GABRG1), mRNA
chr20	9771711	9771726	NM_020341:NM_177990	9767522	-1	brain	-1.05449	OCT-1::HNF-3alpha::LHX3::CDP::GATA-X	NM_020341---PAK7--- Homo sapiens p21(CDKN1A)-activated kinase 7 (PAK7), transcript variant 1, mRNA::NM_177990---PAK7--- Homo sapiens p21(CDKN1A)-activated kinase 7 (PAK7), transcript variant 2, mRNA
chr13	24642475	24642487	NM_152704:NM_199138	24643857	-1	brain	-1.05419	FREAC-7::SOX-9::CDP::E4BP4::CHOP-C/EBPalpha	NM_152704---FLJ25477--- Homo sapiens hypothetical protein FLJ25477 (FLJ25477), transcript variant 1, mRNA::NM_199138---FLJ25477--- Homo sapiens hypothetical protein FLJ25477 (FLJ25477), transcript variant 2, mRNA
chr2	242467492	242467499	NM_080741	242472062	1	brain	-1.05394	TFII-I::MAZ	NM_080741---NEU4--- Homo sapiens sialidase 4 (NEU4), mRNA
chr21	14508356	14508370	NM_144770	14510349	1	brain	-1.05394	NKX6-2::FREAC-3::TBP::RSRFC4::OCT-1	NM_144770---RBM11--- Homo sapiens RNA binding motif protein 11 (RBM11), mRNA
chr4	45963808	45963840	NM_173536	45967010	-1	brain	-1.05377	NKX6-2::CHX10::TBP::ATF-1::FREAC-2	NM_173536---GABRG1--- Homo sapiens gamma-aminobutyric acid (GABA) A receptor, gamma 1 (GABRG1), mRNA
chr6	124162816	124162847	NM_153355	124166987	1	brain	-1.05353	FREAC-7::OCT-1::TAL-1alpha/E47::FAC1	NM_153355---TCBA1--- Homo sapiens T-cell lymphoma breakpoint associated target 1 (TCBA1), mRNA
chr6	146388731	146388745	NM_000838	146392111	1	brain	-1.05353	TBP::E4BP4::FOXD3::NKX6-2::NKX3A	NM_000838---GRM1--- Homo sapiens glutamate receptor, metabotropic 1 (GRM1), mRNA
chr7	8243216	8243217	NM_152745	8246824	1	brain	-1.05353	STAT5A::SOX-9::FREAC-7::RORalpha2::TCF-4	NM_152745---NXPH1--- Homo sapiens neurexophilin 1 (NXPH1), mRNA
chr14	28302531	28302532	NM_005249	28306037	1	brain	-1.05353	FREAC-7::TBP::OCT-1::HNF-3alpha::CHOP-C/EBPalpha	NM_005249---FOXG1B--- Homo sapiens forkhead box G1B (FOXG1B), mRNA
chr5	11956588	11956628	NM_001332	11957110	-1	brain	-1.05342	ETF::C-MYC/MAX::E2F::AHR/ARNT	NM_001332---CTNND2--- Homo sapiens catenin (cadherin-associated protein), delta 2 (neural plakophilin-related arm-repeat protein) (CTNND2), mRNA
chr16	10182091	10182096	NM_000833	10184112	-1	brain	-1.05338	FREAC-7::HLF::OCT-1::FREAC-3::CHOP-C/EBPalpha	NM_000833---GRIN2A--- Homo sapiens glutamate receptor, ionotropic, N-methyl D-aspartate 2A (GRIN2A), mRNA
chr17	26672910	26672926	NM_014210	26672843	-1	brain	-1.05315	CDC5::STAT5A::FREAC-3::MEF-2	NM_014210---EVI2A--- Homo sapiens ecotropic viral integration site 2A (EVI2A), transcript variant 2, mRNA
chr6	28199567	28199570	NM_025231	28200365	1	brain	-1.05311	SOX-9::FREAC-7::FREAC-3::CDP_CR3+HD::FOXJ2	NM_025231---ZNF435--- Homo sapiens zinc finger protein 435 (ZNF435), mRNA
chr8	69512456	69512464	NM_052958	69512701	1	brain	-1.05311	TBP::FREAC-7::FREAC-3::FOXJ2::HLF	NM_052958---C8orf34--- Homo sapiens chromosome 8 open reading frame 34 (C8orf34), mRNA
chr21	14505632	14505639	NM_144770	14510349	1	brain	-1.05311	FREAC-3::FREAC-7::NKX6-2::RSRFC4::STAT5A	NM_144770---RBM11--- Homo sapiens RNA binding motif protein 11 (RBM11), mRNA
chr17	26672910	26672926	NM_001003927	26672843	-1	brain	-1.05265	CDC5::STAT5A::FREAC-3::MEF-2	NM_001003927---EVI2A--- Homo sapiens ecotropic viral integration site 2A (EVI2A), transcript variant 1, mRNA
chr14	59403857	59403900	NM_021136	59407310	-1	brain	-1.05201	HNF-3alpha::FREAC-7::FOXD3::GCNF::C/EBPalpha	NM_021136---RTN1--- Homo sapiens reticulon 1 (RTN1), transcript variant 1, mRNA
chr20	9763166	9763171	NM_020341:NM_177990	9767522	-1	brain	-1.05138	TBP::FREAC-7::SOX-9::TST-1::C/EBP	NM_020341---PAK7--- Homo sapiens p21(CDKN1A)-activated kinase 7 (PAK7), transcript variant 1, mRNA::NM_177990---PAK7--- Homo sapiens p21(CDKN1A)-activated kinase 7 (PAK7), transcript variant 2, mRNA
chr2	115632081	115632096	NM_001004360	115636030	1	brain	-1.05104	OCT-1::NKX6-2::RSRFC4::FOXJ2::CDP	NM_001004360---DPP10--- Homo sapiens dipeptidylpeptidase 10 (DPP10), transcript variant 2, mRNA
chr12	20739231	20739242	NM_017435	20739665	1	brain	-1.05104	SOX-9::TBP::FREAC-3::GCNF::STAT6	NM_017435---SLCO1C1--- Homo sapiens solute carrier organic anion transporter family, member 1C1 (SLCO1C1), mRNA
chr18	68361187	68361208	NM_182511	68362542	-1	brain	-1.05076	NKX6-2::CDP_CR3+HD::TBP::NKX3A::USF	NM_182511---CBLN2--- Homo sapiens cerebellin 2 precursor (CBLN2), mRNA
chr6	124167572	124167586	NM_153355	124166987	1	brain	-1.05062	NKX3A::HFH-3::FREAC-3::TST-1::AMEF-2	NM_153355---TCBA1--- Homo sapiens T-cell lymphoma breakpoint associated target 1 (TCBA1), mRNA
chr8	69511640	69511650	NM_052958	69512701	1	brain	-1.05062	OCT-1::TST-1::CDP::C/EBPalpha::PBX-1	NM_052958---C8orf34--- Homo sapiens chromosome 8 open reading frame 34 (C8orf34), mRNA
chr1	173871329	173871344	NM_021165	173872289	1	brain	-1.04979	CHX10::LUN-1::SRY::FOXJ2::RSRFC4	NM_021165---FAM5B--- Homo sapiens family with sequence similarity 5, member B (FAM5B), mRNA
chr6	123362496	123362508	NM_001010852	123359532	1	brain	-1.04938	HNF-3alpha::FREAC-7::OCT-1::CDP_CR3+HD::FOXJ2	NM_001010852---C6orf213--- Homo sapiens chromosome 6 open reading frame 213 (C6orf213), mRNA
chr7	8243407	8243416	NM_152745	8246824	1	brain	-1.04938	TCF-4::SOX-9::FREAC-7::FOXD3::E4BP4	NM_152745---NXPH1--- Homo sapiens neurexophilin 1 (NXPH1), mRNA
chr16	74898788	74898792	NM_138994	74901249	1	brain	-1.04938	FREAC-7::C/EBP::FREAC-3::OCT-1::MRF-2	NM_138994---CNTNAP4--- Homo sapiens contactin associated protein-like 4 (CNTNAP4), transcript variant 2, mRNA
chr6	28196710	28196717	NM_025231	28200365	1	brain	-1.04855	OCT-1::C/EBP::TBP::CDP::NKX3A	NM_025231---ZNF435--- Homo sapiens zinc finger protein 435 (ZNF435), mRNA
chr20	42305823	42305830	NM_024034	42309321	1	brain	-1.04855	FOXJ2::NKX6-2::TBP::OCT-1::AFP1	NM_024034---GDAP1L1--- Homo sapiens ganglioside-induced differentiation-associated protein 1-like 1 (GDAP1L1), mRNA
chr17	40344897	40344905	NM_002055	40348394	-1	brain	-1.04775	CHX10::FREAC-7::FOXD3::SRY::FOXJ2	NM_002055---GFAP--- Homo sapiens glial fibrillary acidic protein (GFAP), mRNA
chrX	28361177	28361192	NM_014271	28365215	1	brain	-1.04772	TBP::FREAC-7::OCT-1::TCF-4::AMEF-2	NM_014271---IL1RAPL1--- Homo sapiens interleukin 1 receptor accessory protein-like 1 (IL1RAPL1), mRNA
chr2	115633887	115633900	NM_001004360	115636030	1	brain	-1.04772	FREAC-7::OCT-1::HNF-3alpha::NKX6-2::C/EBP	NM_001004360---DPP10--- Homo sapiens dipeptidylpeptidase 10 (DPP10), transcript variant 2, mRNA
chr3	166394296	166394307	NM_014926	166397171	-1	brain	-1.0475	FREAC-3::SOX-9::TEF::MRF-2::GATA-1	NM_014926---SLITRK3--- Homo sapiens SLIT and NTRK-like family, member 3 (SLITRK3), mRNA
chr16	10182199	10182200	NM_000833	10184112	-1	brain	-1.04726	FREAC-7::C/EBP::FREAC-3::MRF-2::HLF	NM_000833---GRIN2A--- Homo sapiens glutamate receptor, ionotropic, N-methyl D-aspartate 2A (GRIN2A), mRNA
chr5	161205010	161205052	NM_000806	161206982	1	brain	-1.04689	OCT-1::NKX6-2::FOXD3::FOXJ2	NM_000806---GABRA1--- Homo sapiens gamma-aminobutyric acid (GABA) A receptor, alpha 1 (GABRA1), mRNA
chr4	177296200	177296211	NM_005277	177298797	-1	brain	-1.04678	FREAC-7::OCT-1::FREAC-3::CDP_CR3+HD::IPF1	NM_005277---GPM6A--- Homo sapiens glycoprotein M6A (GPM6A), transcript variant 1, mRNA
chr4	177296200	177296211	NM_201592	177298797	-1	brain	-1.04678	FREAC-7::OCT-1::FREAC-3::CDP_CR3+HD::IPF1	NM_201592---GPM6A--- Homo sapiens glycoprotein M6A (GPM6A), transcript variant 3, mRNA
chrX	117734988	117735003	NM_173798	117739668	1	brain	-1.04647	FREAC-7::ARP-1::E4BP4::IPF1::CHX10	NM_173798---ZCCHC12--- Homo sapiens zinc finger, CCHC domain containing 12 (ZCCHC12), mRNA
chr10	63954468	63954470	NM_199452	63950212	1	brain	-1.04647	FREAC-7::SOX-9::TBP::E4BP4::LHX3	NM_199452---ZNF365--- Homo sapiens zinc finger protein 365 (ZNF365), transcript variant D, mRNA
chr19	17923936	17923966	NM_002248	17923110	1	brain	-1.04647	ETF::TFII-I::MAZ::E2F::MZF1	NM_002248---KCNN1--- Homo sapiens potassium intermediate/small conductance calcium-activated channel, subfamily N, member 1 (KCNN1), mRNA
chr11	88420302	88420311	NM_000842	88420838	-1	brain	-1.04631	FREAC-7::OCT-1::TBP	NM_000842---GRM5--- Homo sapiens glutamate receptor, metabotropic 5 (GRM5), mRNA
chr1	1982545	1982547	NM_000815	1983004	1	brain	-1.04606	CACCC-BINDING_FACTOR::LF-A1::LBP-1::MZF1::RREB-1	NM_000815---GABRD--- Homo sapiens gamma-aminobutyric acid (GABA) A receptor, delta (GABRD), mRNA
chr1	201743760	201743775	NM_005076	201743996	1	brain	-1.04606	C/EBP::NRSF::alpha-CP1::SMAD-4::SP3	NM_005076---CNTN2--- Homo sapiens contactin 2 (axonal) (CNTN2), mRNA
chr3	166394846	166394879	NM_014926	166397171	-1	brain	-1.04594	HNF-3alpha::SOX-9::C/EBPbeta::NKX2-2::OCT-1	NM_014926---SLITRK3--- Homo sapiens SLIT and NTRK-like family, member 3 (SLITRK3), mRNA
chr8	69511622	69511626	NM_052958	69512701	1	brain	-1.04564	OCT-1::TST-1::CDP::C/EBPalpha::C/EBP	NM_052958---C8orf34--- Homo sapiens chromosome 8 open reading frame 34 (C8orf34), mRNA
chr4	46833149	46833158	NM_000809	46836508	-1	brain	-1.04562	FREAC-7::NKX6-2::OCT-1::RSRFC4::LHX3	NM_000809---GABRA4--- Homo sapiens gamma-aminobutyric acid (GABA) A receptor, alpha 4 (GABRA4), mRNA
chr13	83350033	83350044	NM_052910	83354529	-1	brain	-1.04553	C/EBP::OCT-1::POU3F2::SRY::NKX3A	NM_052910---SLITRK1--- Homo sapiens SLIT and NTRK-like family, member 1 (SLITRK1), mRNA
chrX	117735065	117735069	NM_173798	117739668	1	brain	-1.04523	FREAC-7::SOX-9::C/EBP::ARP-1::E4BP4	NM_173798---ZCCHC12--- Homo sapiens zinc finger, CCHC domain containing 12 (ZCCHC12), mRNA
chrX	139588759	139588765	NM_004065	139592243	-1	brain	-1.04491	HNF-3alpha::FREAC-7::SOX-9::TEF::LHX3	NM_004065---CDR1--- Homo sapiens cerebellar degeneration-related protein 1, 34kDa (CDR1), mRNA
chr1	173869370	173869383	NM_021165	173872289	1	brain	-1.04481	OCT-1::C/EBP::POU3F2::TBP::PBX-1	NM_021165---FAM5B--- Homo sapiens family with sequence similarity 5, member B (FAM5B), mRNA
chr4	177296266	177296284	NM_005277	177298797	-1	brain	-1.04449	FREAC-7::OCT-1::FREAC-3::POU3F2::IPF1	NM_005277---GPM6A--- Homo sapiens glycoprotein M6A (GPM6A), transcript variant 1, mRNA
chr4	177296266	177296284	NM_201592	177298797	-1	brain	-1.04449	FREAC-7::OCT-1::FREAC-3::POU3F2::IPF1	NM_201592---GPM6A--- Homo sapiens glycoprotein M6A (GPM6A), transcript variant 3, mRNA
chr5	126650021	126650032	NM_032446	126654513	1	brain	-1.0444	HNF-3alpha::E4BP4::FREAC-3::TST-1::ERR_alpha	NM_032446---MEGF10--- Homo sapiens MEGF10 protein (MEGF10), mRNA
chr11	88420280	88420282	NM_000842	88420838	-1	brain	-1.04424	FREAC-7::OCT-1::TBP	NM_000842---GRM5--- Homo sapiens glutamate receptor, metabotropic 5 (GRM5), mRNA
chr1	201743820	201743826	NM_005076	201743996	1	brain	-1.04398	alpha-CP1::C/EBP::NRSF::SMAD-4::MTF-1	NM_005076---CNTN2--- Homo sapiens contactin 2 (axonal) (CNTN2), mRNA
chr4	177298231	177298240	NM_005277	177298797	-1	brain	-1.04389	FREAC-7::OCT-1::NRL::STAT5A::E4BP4	NM_005277---GPM6A--- Homo sapiens glycoprotein M6A (GPM6A), transcript variant 1, mRNA
chr20	42305863	42305893	NM_024034	42309321	1	brain	-1.04357	FOXJ2::NKX6-2::TBP::MEF-2::E4BP4	NM_024034---GDAP1L1--- Homo sapiens ganglioside-induced differentiation-associated protein 1-like 1 (GDAP1L1), mRNA
chr7	85920339	85920358	NM_000840	85917880	1	brain	-1.04274	POU3F2::FREAC-3::SOX-9::OCT-1::alpha-CP1	NM_000840---GRM3--- Homo sapiens glutamate receptor, metabotropic 3 (GRM3), mRNA
chr4	177298231	177298240	NM_201592	177298797	-1	brain	-1.0424	FREAC-7::OCT-1::NRL::STAT5A::E4BP4	NM_201592---GPM6A--- Homo sapiens glycoprotein M6A (GPM6A), transcript variant 3, mRNA
chr2	3138292	3138304	NM_024027:NM_199235	3136005	1	brain	-1.04232	LF-A1::STAT4::C/EBP::CDP_CR3+HD::AREB6	NM_024027---COLEC11--- Homo sapiens collectin sub-family member 11 (COLEC11), transcript variant 1, mRNA::NM_199235---COLEC11--- Homo sapiens collectin sub-family member 11 (COLEC11), transcript variant 2, mRNA
chr8	69512328	69512338	NM_052958	69512701	1	brain	-1.04232	E4BP4::FREAC-7::TAL-1alpha/E47::FREAC-3::FOXJ2	NM_052958---C8orf34--- Homo sapiens chromosome 8 open reading frame 34 (C8orf34), mRNA
chr8	27176791	27176791	NM_030795	27171820	-1	brain	-1.04151	TST-1::CDP::E4BP4::TEF::POU3F2	NM_030795---STMN4--- Homo sapiens stathmin-like 4 (STMN4), mRNA
chr2	115633800	115633824	NM_001004360	115636030	1	brain	-1.04149	FREAC-7::OCT-1::NKX6-2::TAL-1alpha/E47	NM_001004360---DPP10--- Homo sapiens dipeptidylpeptidase 10 (DPP10), transcript variant 2, mRNA
chr20	42308408	42308439	NM_024034	42309321	1	brain	-1.04149	FREAC-7::FREAC-3::TCF11/MAFG::HLF::OCT-1	NM_024034---GDAP1L1--- Homo sapiens ganglioside-induced differentiation-associated protein 1-like 1 (GDAP1L1), mRNA
chr19	6453312	6453319	NM_006087	6453330	-1	brain	-1.04109	ETF::AP-2::ATF::SMAD-4::EGR-1	NM_006087---TUBB4--- Homo sapiens tubulin, beta 4 (TUBB4), mRNA
chr7	54382858	54382892	NM_182546	54384356	1	brain	-1.04108	FREAC-7::HNF-3alpha::TBP::C/EBP::ARP-1	NM_182546---MGC33530--- Homo sapiens hypothetical protein MGC33530 (MGC33530), mRNA
chr11	62445270	62445278	NM_000738	62445588	-1	brain	-1.04033	EGR-1::ARNT::SMAD-4::AP-2alpha::MAZ	NM_000738---CHRM1--- Homo sapiens cholinergic receptor, muscarinic 1 (CHRM1), mRNA
chr6	24236651	24236670	NM_080723	24234328	1	brain	-1.04025	MIF-1::E4BP4::SOX-9::CDP::TST-1	NM_080723---VMP--- Homo sapiens vesicular membrane protein p24 (VMP), mRNA
chr14	59263022	59263023	NM_206857	59264184	-1	brain	-1.03936	FREAC-7::E4BP4::FREAC-3::GATA-1::STAT5A	NM_206857---RTN1--- Homo sapiens reticulon 1 (RTN1), transcript variant 2, mRNA
chr3	26637317	26637326	NM_052953	26639303	1	brain	-1.039	FREAC-7::OCT-1::HFH-3::STAT5A	NM_052953---LRRC3B--- Homo sapiens leucine rich repeat containing 3B (LRRC3B), mRNA
chr5	139155625	139155628	NM_032289	139155589	1	brain	-1.039	ETF::TFII-I::AP-2	NM_032289---PSD2--- Homo sapiens pleckstrin and Sec7 domain containing 2 (PSD2), mRNA
chr19	4229735	4229756	NM_020209	4230658	1	brain	-1.039	RREB-1::GCNF::MAZ::LBP-1::HNF-4	NM_020209---SHD--- Homo sapiens Src homology 2 domain containing transforming protein D (SHD), mRNA
chr20	9763234	9763246	NM_020341:NM_177990	9767522	-1	brain	-1.03895	FREAC-7::HNF-3alpha::SOX-9::TST-1::C/EBP	NM_020341---PAK7--- Homo sapiens p21(CDKN1A)-activated kinase 7 (PAK7), transcript variant 1, mRNA::NM_177990---PAK7--- Homo sapiens p21(CDKN1A)-activated kinase 7 (PAK7), transcript variant 2, mRNA
chr8	82519464	82519473	NM_002677	82522274	-1	brain	-1.03892	OCT-1::TBP::NKX6-2::FOXJ2::CDP_CR3+HD	NM_002677---PMP2--- Homo sapiens peripheral myelin protein 2 (PMP2), mRNA
chr1	153425091	153425117	NM_021948:NM_198427	153424812	1	brain	-1.03859	ETF::LBP-1::RB/E2F-1/DP-1::NRF-1::AHR/ARNT	NM_198427---BCAN--- Homo sapiens brevican (BCAN), transcript variant 2, mRNA::NM_021948---BCAN--- Homo sapiens brevican (BCAN), transcript variant 1, mRNA
chr2	114915637	114915652	NM_020868	114916128	1	brain	-1.03859	LHX3::OCT-1::TBP::FREAC-3::MEF-2	NM_020868---DPP10--- Homo sapiens dipeptidylpeptidase 10 (DPP10), transcript variant 1, mRNA
chr6	30697846	30697875	NM_024909	30702631	1	brain	-1.03859	FOXJ2::TBP::NKX6-2::FREAC-7::CHX10	NM_024909---C6orf134--- Homo sapiens chromosome 6 open reading frame 134 (C6orf134), transcript variant 2, mRNA
chr2	115633860	115633868	NM_001004360	115636030	1	brain	-1.03776	FREAC-7::OCT-1::HNF-3alpha::NKX6-2	NM_001004360---DPP10--- Homo sapiens dipeptidylpeptidase 10 (DPP10), transcript variant 2, mRNA
chr6	29729125	29729130	NM_001008228:NM_001008229:NM_002433:NM_206809:NM_206810:NM_206811:NM_206812:NM_206813:NM_206814	29732787	1	brain	-1.03776	TBP::E4BP4::LHX3::FOXJ2::SMAD-3	NM_206812---MOG--- Homo sapiens myelin oligodendrocyte glycoprotein (MOG), transcript variant alpha2, mRNA::NM_206809---MOG--- Homo sapiens myelin oligodendrocyte glycoprotein (MOG), transcript variant alpha1, mRNA::NM_206814---MOG--- Homo sapiens myelin oligodendrocyte glycoprotein (MOG), transcript variant alpha4, mRNA::NM_206810---MOG--- Homo sapiens myelin oligodendrocyte glycoprotein (MOG), …
chr6	69403570	69403577	NM_001704	69404157	1	brain	-1.03776	FREAC-3::HNF-3alpha::MRF-2::AP-3::alpha-CP1	NM_001704---BAI3--- Homo sapiens brain-specific angiogenesis inhibitor 3 (BAI3), mRNA
chr16	74906550	74906564	NM_033401	74907577	1	brain	-1.03776	FREAC-7::HNF-3alpha::MRF-2::CHOP-C/EBPalpha::STAT5A	NM_033401---CNTNAP4--- Homo sapiens contactin associated protein-like 4 (CNTNAP4), transcript variant 1, mRNA
chr2	10998040	10998046	NM_002236	11002660	1	brain	-1.03734	E12::MZF1::MTF-1::GATA-1	NM_002236---KCNF1--- Homo sapiens potassium voltage-gated channel, subfamily F, member 1 (KCNF1), mRNA
chr1	187182693	187182704	NM_199051	187178416	-1	brain	-1.03714	OCT-1::FREAC-7::CDP::NKX6-2::C/EBP	NM_199051---FAM5C--- Homo sapiens family with sequence similarity 5, member C (FAM5C), mRNA
chr7	20596196	20596212	NM_182700	20599745	-1	brain	-1.03692	CDP::TST-1::OCT-1::FREAC-7::C/EBP	NM_182700---SP8--- Homo sapiens Sp8 transcription factor (SP8), transcript variant 1, mRNA
chr7	20596196	20596212	NM_198956	20599745	-1	brain	-1.03692	CDP::TST-1::OCT-1::FREAC-7::C/EBP	NM_198956---SP8--- Homo sapiens Sp8 transcription factor (SP8), transcript variant 2, mRNA
chr14	59263954	59263957	NM_206857	59264184	-1	brain	-1.03692	CHX10::USF::RSRFC4::HSF2::TCF11/MAFG	NM_206857---RTN1--- Homo sapiens reticulon 1 (RTN1), transcript variant 2, mRNA
chr7	54382118	54382138	NM_182546	54384356	1	brain	-1.03651	FREAC-7::TBP::OCT-1::HLF::MRF-2	NM_182546---MGC33530--- Homo sapiens hypothetical protein MGC33530 (MGC33530), mRNA
chr3	49882680	49882697	NM_024046	49882328	-1	brain	-1.0359	RREB-1::GATA-1::MAZ::HNF-4::LF-A1	NM_024046---CAMKV--- Homo sapiens CaM kinase-like vesicle-associated (CAMKV), mRNA
chr21	14513229	14513259	NM_144770	14510349	1	brain	-1.03527	TBP::TAL-1alpha/E47::HLF::SOX-9::HNF-3alpha	NM_144770---RBM11--- Homo sapiens RNA binding motif protein 11 (RBM11), mRNA
chr4	45963784	45963805	NM_173536	45967010	-1	brain	-1.03485	NKX6-2::CHX10::TBP::ATF-1::FREAC-2	NM_173536---GABRG1--- Homo sapiens gamma-aminobutyric acid (GABA) A receptor, gamma 1 (GABRG1), mRNA
chr10	63946113	63946113	NM_199452	63950212	1	brain	-1.03485	FREAC-7::MRF-2::HMG_IY::GATA-X::SRY	NM_199452---ZNF365--- Homo sapiens zinc finger protein 365 (ZNF365), transcript variant D, mRNA
chr8	132119680	132119721	NM_001115	132123854	-1	brain	-1.034	FREAC-7::CDP_CR3+HD::TBP::TCF11/MAFG::POU3F2	NM_001115---ADCY8--- Homo sapiens adenylate cyclase 8 (brain) (ADCY8), mRNA
chr13	24642396	24642402	NM_152704:NM_199138	24643857	-1	brain	-1.03368	FREAC-7::SOX-9::TST-1::CDP::E4BP4	NM_152704---FLJ25477--- Homo sapiens hypothetical protein FLJ25477 (FLJ25477), transcript variant 1, mRNA::NM_199138---FLJ25477--- Homo sapiens hypothetical protein FLJ25477 (FLJ25477), transcript variant 2, mRNA
chr1	187175324	187175331	NM_199051	187178416	-1	brain	-1.03362	HFH-3::SOX-9::MRF-2::NKX3A::TST-1	NM_199051---FAM5C--- Homo sapiens family with sequence similarity 5, member C (FAM5C), mRNA
chrX	28369316	28369317	NM_014271	28365215	1	brain	-1.03361	C/EBP::PBX-1::FAC1::FOXJ2::TATA	NM_014271---IL1RAPL1--- Homo sapiens interleukin 1 receptor accessory protein-like 1 (IL1RAPL1), mRNA
chrX	92731199	92731199	NM_004538	92734753	-1	brain	-1.03354	TEF::FAC1::E4BP4::TBP::OCT-1	NM_004538---NAP1L3--- Homo sapiens nucleosome assembly protein 1-like 3 (NAP1L3), mRNA
chr14	59263048	59263068	NM_206857	59264184	-1	brain	-1.03335	FREAC-7::FREAC-3::GATA-1::STAT5A	NM_206857---RTN1--- Homo sapiens reticulon 1 (RTN1), transcript variant 2, mRNA
chr5	149649049	149649054	NM_015981:NM_171825	149649529	-1	brain	-1.03329	EF-C::CHX10::SMAD-3::CACCC-BINDING_FACTOR::MEIS1	NM_171825---CAMK2A--- Homo sapiens calcium/calmodulin-dependent protein kinase (CaM kinase) II alpha (CAMK2A), transcript variant 2, mRNA::NM_015981---CAMK2A--- Homo sapiens calcium/calmodulin-dependent protein kinase (CaM kinase) II alpha (CAMK2A), transcript variant 1, mRNA
chr2	242467148	242467150	NM_080741	242472062	1	brain	-1.03278	MAZ::TFII-I	NM_080741---NEU4--- Homo sapiens sialidase 4 (NEU4), mRNA
chr7	121103272	121103282	NM_002851	121107357	1	brain	-1.03195	TEF::CDP_CR3+HD::SOX-9::FAC1::OCT-1	NM_002851---PTPRZ1--- Homo sapiens protein tyrosine phosphatase, receptor-type, Z polypeptide 1 (PTPRZ1), mRNA
chr21	14509982	14509991	NM_144770	14510349	1	brain	-1.03195	LHX3::FREAC-7::TBP::TST-1::CDP	NM_144770---RBM11--- Homo sapiens RNA binding motif protein 11 (RBM11), mRNA
chrX	92730017	92730028	NM_004538	92734753	-1	brain	-1.03162	FREAC-7::OCT-1::FREAC-3::GATA-X	NM_004538---NAP1L3--- Homo sapiens nucleosome assembly protein 1-like 3 (NAP1L3), mRNA
chr2	114915496	114915499	NM_020868	114916128	1	brain	-1.03154	TBP::LHX3::EF-C::SOX-9::STAT5A	NM_020868---DPP10--- Homo sapiens dipeptidylpeptidase 10 (DPP10), transcript variant 1, mRNA
chr6	99386150	99386160	NM_005604	99389300	1	brain	-1.03154	SMAD-3::GCM::MIF-1::SRF::AP-2gamma	NM_005604---POU3F2--- Homo sapiens POU domain, class 3, transcription factor 2 (POU3F2), mRNA
chr14	51801281	51801283	NM_000953	51804180	1	brain	-1.03154	FREAC-7::TBP::OCT-1::C-MYC/MAX::alpha-CP1	NM_000953---PTGDR--- Homo sapiens prostaglandin D2 receptor (DP) (PTGDR), mRNA
chr4	45965540	45965552	NM_173536	45967010	-1	brain	-1.03135	CHX10::OCT-1::TBP::FOXJ2	NM_173536---GABRG1--- Homo sapiens gamma-aminobutyric acid (GABA) A receptor, gamma 1 (GABRG1), mRNA
chr6	24236680	24236682	NM_080723	24234328	1	brain	-1.03071	MIF-1::E4BP4::SOX-9::CDP::TST-1	NM_080723---VMP--- Homo sapiens vesicular membrane protein p24 (VMP), mRNA
chr6	124162647	124162655	NM_153355	124166987	1	brain	-1.03071	FREAC-7::FAC1::SMAD-3::E4BP4::C/EBP	NM_153355---TCBA1--- Homo sapiens T-cell lymphoma breakpoint associated target 1 (TCBA1), mRNA
chr7	54382150	54382154	NM_182546	54384356	1	brain	-1.02988	FREAC-7::TBP::OCT-1::SRY::HLF	NM_182546---MGC33530--- Homo sapiens hypothetical protein MGC33530 (MGC33530), mRNA
chr16	970957	971031	NM_014587	971808	1	brain	-1.02988	CACCC-BINDING_FACTOR::EGR-3::AP-2alpha::LF-A1::SP3	NM_014587---SOX8--- Homo sapiens SRY (sex determining region Y)-box 8 (SOX8), mRNA
chr16	74898544	74898569	NM_138994	74901249	1	brain	-1.02988	HNF-3alpha::FREAC-7::POU3F2::MRF-2::OCT-1	NM_138994---CNTNAP4--- Homo sapiens contactin associated protein-like 4 (CNTNAP4), transcript variant 2, mRNA
chr1	187183202	187183212	NM_199051	187178416	-1	brain	-1.02954	FREAC-3::OCT-1::TBP::MRF-2::AFP1	NM_199051---FAM5C--- Homo sapiens family with sequence similarity 5, member C (FAM5C), mRNA
chr1	201743716	201743740	NM_005076	201743996	1	brain	-1.02946	C/EBP::NRSF::alpha-CP1::SMAD-4::SP3	NM_005076---CNTN2--- Homo sapiens contactin 2 (axonal) (CNTN2), mRNA
chr7	85917024	85917027	NM_000840	85917880	1	brain	-1.02905	OCT-1::TBP::LEF-1	NM_000840---GRM3--- Homo sapiens glutamate receptor, metabotropic 3 (GRM3), mRNA
chr6	28195584	28195598	NM_025231	28200365	1	brain	-1.02863	C/EBP::E4BP4::FREAC-3::OCT-1::HNF-6	NM_025231---ZNF435--- Homo sapiens zinc finger protein 435 (ZNF435), mRNA
chrX	139588340	139588345	NM_004065	139592243	-1	brain	-1.02825	TBP::TAL-1alpha/E47::C/EBP::IPF1::CRX	NM_004065---CDR1--- Homo sapiens cerebellar degeneration-related protein 1, 34kDa (CDR1), mRNA
chr3	68132891	68132904	NM_213609	68136143	1	brain	-1.02822	HNF-3alpha::C/EBP::SOX-9::RORalpha2::TST-1	NM_213609---FAM19A1--- Homo sapiens family with sequence similarity 19 (chemokine (C-C motif)-like), member A1 (FAM19A1), mRNA
chr15	24661989	24662003	NM_000810	24663150	1	brain	-1.02739	E4BP4::OCT-1::CDP_CR3+HD::FOXO3	NM_000810---GABRA5--- Homo sapiens gamma-aminobutyric acid (GABA) A receptor, alpha 5 (GABRA5), mRNA
chr3	166394235	166394247	NM_014926	166397171	-1	brain	-1.02713	FREAC-3::SOX-9::GATA-1::TBP::FOXO3	NM_014926---SLITRK3--- Homo sapiens SLIT and NTRK-like family, member 3 (SLITRK3), mRNA
chr6	124167600	124167602	NM_153355	124166987	1	brain	-1.02697	HFH-3::FREAC-3::TST-1::SOX-9::NKX3A	NM_153355---TCBA1--- Homo sapiens T-cell lymphoma breakpoint associated target 1 (TCBA1), mRNA
chrX	28361203	28361205	NM_014271	28365215	1	brain	-1.02656	TBP::FREAC-7::OCT-1::TCF-4::AMEF-2	NM_014271---IL1RAPL1--- Homo sapiens interleukin 1 receptor accessory protein-like 1 (IL1RAPL1), mRNA
chr8	69512264	69512275	NM_052958	69512701	1	brain	-1.02656	E4BP4::FREAC-7::TAL-1alpha/E47::FREAC-3::RORalpha2	NM_052958---C8orf34--- Homo sapiens chromosome 8 open reading frame 34 (C8orf34), mRNA
chr1	179369019	179369046	NM_033345	179373706	-1	brain	-1.02655	FREAC-7::TBP::TAL-1alpha/E47::IRF1::STAT5A	NM_033345---RGS8--- Homo sapiens regulator of G-protein signalling 8 (RGS8), mRNA
chr21	14512197	14512198	NM_144770	14510349	1	brain	-1.02614	FREAC-7::OCT-1::TBP::CDP::MRF-2	NM_144770---RBM11--- Homo sapiens RNA binding motif protein 11 (RBM11), mRNA
chr6	123356470	123356499	NM_001010852	123359532	1	brain	-1.02531	TBP::OCT-1::E4BP4::MIF-1::NKX3A	NM_001010852---C6orf213--- Homo sapiens chromosome 6 open reading frame 213 (C6orf213), mRNA
chr12	20736634	20736652	NM_017435	20739665	1	brain	-1.02531	FREAC-7::CDP_CR3+HD::SOX-9::NKX6-2::TEF	NM_017435---SLCO1C1--- Homo sapiens solute carrier organic anion transporter family, member 1C1 (SLCO1C1), mRNA
chr2	158007469	158007501	NM_020711	158007924	-1	brain	-1.02512	FREAC-7::TCF11/MAFG::HAND1/E47::TATA	NM_020711---KIAA1189--- Homo sapiens KIAA1189 (KIAA1189), transcript variant 2, mRNA
chr4	177296875	177296877	NM_005277	177298797	-1	brain	-1.02497	FREAC-7::FOXD3::TAL-1alpha/E47::SOX-9::TCF11/MAFG	NM_005277---GPM6A--- Homo sapiens glycoprotein M6A (GPM6A), transcript variant 1, mRNA
chr4	177296875	177296877	NM_201592	177298797	-1	brain	-1.02497	FREAC-7::FOXD3::TAL-1alpha/E47::SOX-9::TCF11/MAFG	NM_201592---GPM6A--- Homo sapiens glycoprotein M6A (GPM6A), transcript variant 3, mRNA
chr16	74904718	74904742	NM_033401	74907577	1	brain	-1.0249	FREAC-3::C/EBPbeta::CDP_CR3+HD::CHOP-C/EBPalpha::MRF-2	NM_033401---CNTNAP4--- Homo sapiens contactin associated protein-like 4 (CNTNAP4), transcript variant 1, mRNA
chr14	59404179	59404182	NM_021136	59407310	-1	brain	-1.02474	C/EBP::TST-1::FREAC-7::SOX-9::TAL-1alpha/E47	NM_021136---RTN1--- Homo sapiens reticulon 1 (RTN1), transcript variant 1, mRNA
chr1	187182889	187182893	NM_199051	187178416	-1	brain	-1.02454	TST-1::HNF-3alpha::NKX6-2::POU3F2::OCT-1	NM_199051---FAM5C--- Homo sapiens family with sequence similarity 5, member C (FAM5C), mRNA
chr3	26637166	26637203	NM_052953	26639303	1	brain	-1.02448	OCT-1::SOX-9::FREAC-7::HFH-3::SMAD-3	NM_052953---LRRC3B--- Homo sapiens leucine rich repeat containing 3B (LRRC3B), mRNA
chrX	117735392	117735392	NM_173798	117739668	1	brain	-1.02407	FREAC-7::OCT-1::PBX-1::GATA-X	NM_173798---ZCCHC12--- Homo sapiens zinc finger, CCHC domain containing 12 (ZCCHC12), mRNA
chr11	33647953	33647966	NM_152314	33650552	1	brain	-1.02407	FREAC-7::MRF-2::FREAC-3::TST-1::TCF11/MAFG	NM_152314---MGC34830--- Homo sapiens hypothetical protein MGC34830 (MGC34830), mRNA
chr1	11686010	11686015	NM_198545	11686051	1	brain	-1.02365	ETF::AP-2alpha::EGR-3::MTF-1::CACCC-BINDING_FACTOR	NM_198545---C1orf187--- Homo sapiens chromosome 1 open reading frame 187 (C1orf187), mRNA
chrX	13714596	13714604	NM_001001994	13716488	-1	brain	-1.02344	TEF::HNF-3alpha::SOX-9::CDP_CR3+HD::NKX2-2	NM_001001994---GPM6B--- Homo sapiens glycoprotein M6B (GPM6B), transcript variant 4, mRNA
chr11	132904428	132904438	NM_001012393	132907613	-1	brain	-1.02323	FREAC-7::OCT-1::LHX3::CDP_CR3+HD::RSRFC4	NM_001012393---OPCML--- Homo sapiens opioid binding protein/cell adhesion molecule-like (OPCML), transcript variant 2, mRNA
chr2	242468986	242468992	NM_080741	242472062	1	brain	-1.02282	MAZ::TFII-I	NM_080741---NEU4--- Homo sapiens sialidase 4 (NEU4), mRNA
chr22	37175445	37175452	NM_152868	37175703	-1	brain	-1.02248	ETF::MTF-1::EGR-3::WHN::P300	NM_152868---KCNJ4--- Homo sapiens potassium inwardly-rectifying channel, subfamily J, member 4 (KCNJ4), transcript variant 1, mRNA
chr8	69511908	69511958	NM_052958	69512701	1	brain	-1.02241	CDP::TBP::POU3F2::LHX3::FOXJ2	NM_052958---C8orf34--- Homo sapiens chromosome 8 open reading frame 34 (C8orf34), mRNA
chr16	74904619	74904627	NM_033401	74907577	1	brain	-1.02241	SOX-9::TBP::C/EBPbeta::CDP_CR3+HD::CHOP-C/EBPalpha	NM_033401---CNTNAP4--- Homo sapiens contactin associated protein-like 4 (CNTNAP4), transcript variant 1, mRNA
chr22	18076694	18076702	NM_001009939	18080534	1	brain	-1.02241	ETF::AP-2::NRF-1::SMAD-4	NM_001009939---SEPT5--- Homo sapiens septin 5 (SEPT5), transcript variant 2, mRNA
chr3	39480929	39480941	NM_182935	39484174	1	brain	-1.02199	FREAC-7::OCT-1::FOXJ2::SOX-9::NKX3A	NM_182935---MOBP--- Homo sapiens myelin-associated oligodendrocyte basic protein (MOBP), transcript variant 3, mRNA
chr12	20741922	20741943	NM_017435	20739665	1	brain	-1.02158	FREAC-3::FREAC-7::OCT-1::E4BP4::MEF-2	NM_017435---SLCO1C1--- Homo sapiens solute carrier organic anion transporter family, member 1C1 (SLCO1C1), mRNA
chr8	82518234	82518269	NM_002677	82522274	-1	brain	-1.02087	FREAC-7::SOX-9::CDP_CR3+HD::OCT-1::TST-1	NM_002677---PMP2--- Homo sapiens peripheral myelin protein 2 (PMP2), mRNA
chr20	61574284	61574296	NM_004518:NM_172106:NM_172107:NM_172108:NM_172109	61574437	-1	brain	-1.02087	TFII-I::MAZ::VDR::LXR	NM_172108---KCNQ2--- Homo sapiens potassium voltage-gated channel, KQT-like subfamily, member 2 (KCNQ2), transcript variant 4, mRNA::NM_172106---KCNQ2--- Homo sapiens potassium voltage-gated channel, KQT-like subfamily, member 2 (KCNQ2), transcript variant 2, mRNA::NM_172107---KCNQ2--- Homo sapiens potassium voltage-gated channel, KQT-like subfamily, member 2 (KCNQ2), transcript variant 1, mRNA::…
chrX	28362347	28362364	NM_014271	28365215	1	brain	-1.02075	FREAC-7::NKX6-2::SOX-9::OCT-1::TAL-1alpha/E47	NM_014271---IL1RAPL1--- Homo sapiens interleukin 1 receptor accessory protein-like 1 (IL1RAPL1), mRNA
chr1	1982941	1982945	NM_000815	1983004	1	brain	-1.02075	ETF::NRF-1::AP-2::AHR/ARNT::NRSF	NM_000815---GABRD--- Homo sapiens gamma-aminobutyric acid (GABA) A receptor, delta (GABRD), mRNA
chr14	59404020	59404028	NM_021136	59407310	-1	brain	-1.0205	FREAC-7::FOXD3::SOX-9::C/EBP::EF-C	NM_021136---RTN1--- Homo sapiens reticulon 1 (RTN1), transcript variant 1, mRNA
chr5	126650977	126650991	NM_032446	126654513	1	brain	-1.02033	FREAC-7::SOX-9::C/EBPbeta::MEF-2::HLF	NM_032446---MEGF10--- Homo sapiens MEGF10 protein (MEGF10), mRNA
chr6	124167094	124167099	NM_153355	124166987	1	brain	-1.01992	GATA-1::CHOP-C/EBPalpha::GATA-4::XBP-1::ISRE	NM_153355---TCBA1--- Homo sapiens T-cell lymphoma breakpoint associated target 1 (TCBA1), mRNA
chr7	8243365	8243388	NM_152745	8246824	1	brain	-1.01992	TCF-4::SOX-9::FREAC-7::STAT5A::FOXD3	NM_152745---NXPH1--- Homo sapiens neurexophilin 1 (NXPH1), mRNA
chr8	82519486	82519519	NM_002677	82522274	-1	brain	-1.01966	OCT-1::TBP::NKX6-2::FOXJ2::CDP_CR3+HD	NM_002677---PMP2--- Homo sapiens peripheral myelin protein 2 (PMP2), mRNA
chr16	24170127	24170133	NM_006539	24174376	1	brain	-1.0195	NKX6-2::FREAC-7::SOX-9::OCT-1	NM_006539---CACNG3--- Homo sapiens calcium channel, voltage-dependent, gamma subunit 3 (CACNG3), mRNA
chr21	14509962	14509962	NM_144770	14510349	1	brain	-1.0195	TST-1::FREAC-7::TBP::CDP::CDP_CR3+HD	NM_144770---RBM11--- Homo sapiens RNA binding motif protein 11 (RBM11), mRNA
chr4	177296323	177296332	NM_201592	177298797	-1	brain	-1.01943	FREAC-7::OCT-1::CDP::POU3F2::IPF1	NM_201592---GPM6A--- Homo sapiens glycoprotein M6A (GPM6A), transcript variant 3, mRNA
chr4	177296323	177296332	NM_005277	177298797	-1	brain	-1.01942	FREAC-7::OCT-1::CDP::POU3F2::IPF1	NM_005277---GPM6A--- Homo sapiens glycoprotein M6A (GPM6A), transcript variant 1, mRNA
chr6	29729139	29729167	NM_001008228:NM_001008229:NM_002433:NM_206809:NM_206810:NM_206811:NM_206812:NM_206813:NM_206814	29732787	1	brain	-1.01909	TBP::E4BP4::LHX3::FOXJ2::ICSBP	NM_206812---MOG--- Homo sapiens myelin oligodendrocyte glycoprotein (MOG), transcript variant alpha2, mRNA::NM_206809---MOG--- Homo sapiens myelin oligodendrocyte glycoprotein (MOG), transcript variant alpha1, mRNA::NM_206814---MOG--- Homo sapiens myelin oligodendrocyte glycoprotein (MOG), transcript variant alpha4, mRNA::NM_206810---MOG--- Homo sapiens myelin oligodendrocyte glycoprotein (MOG), …
chr6	124168739	124168757	NM_153355	124166987	1	brain	-1.01909	OCT-1::FREAC-7::E4BP4::AFP1::TST-1	NM_153355---TCBA1--- Homo sapiens T-cell lymphoma breakpoint associated target 1 (TCBA1), mRNA
chr12	20738735	20738745	NM_017435	20739665	1	brain	-1.01867	SOX-9::FREAC-7::TEF::OCT-1::ICSBP	NM_017435---SLCO1C1--- Homo sapiens solute carrier organic anion transporter family, member 1C1 (SLCO1C1), mRNA
chrX	139588524	139588540	NM_004065	139592243	-1	brain	-1.01851	FREAC-3::E4BP4::SOX-9::C/EBP::MRF-2	NM_004065---CDR1--- Homo sapiens cerebellar degeneration-related protein 1, 34kDa (CDR1), mRNA
chr4	45962738	45962758	NM_173536	45967010	-1	brain	-1.0185	FREAC-3::OCT-1::FREAC-7::POU3F2	NM_173536---GABRG1--- Homo sapiens gamma-aminobutyric acid (GABA) A receptor, gamma 1 (GABRG1), mRNA
chrX	28362144	28362155	NM_014271	28365215	1	brain	-1.01826	FREAC-7::MRF-2::SRY::OCT-X::FOXJ2	NM_014271---IL1RAPL1--- Homo sapiens interleukin 1 receptor accessory protein-like 1 (IL1RAPL1), mRNA
chr20	9767529	9767536	NM_020341:NM_177990	9767522	-1	brain	-1.01802	LBP-1::ETF::RREB-1::MZF1::AP-2	NM_020341---PAK7--- Homo sapiens p21(CDKN1A)-activated kinase 7 (PAK7), transcript variant 1, mRNA::NM_177990---PAK7--- Homo sapiens p21(CDKN1A)-activated kinase 7 (PAK7), transcript variant 2, mRNA
chr2	3131996	3132013	NM_024027:NM_199235	3136005	1	brain	-1.01784	LF-A1::ETF::TFII-I::MAZ	NM_024027---COLEC11--- Homo sapiens collectin sub-family member 11 (COLEC11), transcript variant 1, mRNA::NM_199235---COLEC11--- Homo sapiens collectin sub-family member 11 (COLEC11), transcript variant 2, mRNA
chr4	48323259	48323272	NM_152679	48326376	1	brain	-1.01784	FREAC-7::TBP::OCT-1::POU3F2	NM_152679---SLC10A4--- Homo sapiens solute carrier family 10 (sodium/bile acid cotransporter family), member 4 (SLC10A4), mRNA
chr6	28195799	28195809	NM_025231	28200365	1	brain	-1.01784	HNF-3alpha::TBP::CDP::OCT-1::TST-1	NM_025231---ZNF435--- Homo sapiens zinc finger protein 435 (ZNF435), mRNA
chr6	146388095	146388096	NM_000838	146392111	1	brain	-1.01784	SOX-9::FREAC-7::CHX10::POU3F2::BRN-2	NM_000838---GRM1--- Homo sapiens glutamate receptor, metabotropic 1 (GRM1), mRNA
chr6	124169370	124169397	NM_153355	124166987	1	brain	-1.01743	FREAC-7::FOXD3::HNF-3alpha::MEF-2::CHX10	NM_153355---TCBA1--- Homo sapiens T-cell lymphoma breakpoint associated target 1 (TCBA1), mRNA
chr2	242467531	242467538	NM_080741	242472062	1	brain	-1.01701	TFII-I::MAZ	NM_080741---NEU4--- Homo sapiens sialidase 4 (NEU4), mRNA
chr5	161205322	161205329	NM_000806	161206982	1	brain	-1.01701	OCT-1::CDP::CHX10::TST-1	NM_000806---GABRA1--- Homo sapiens gamma-aminobutyric acid (GABA) A receptor, alpha 1 (GABRA1), mRNA
chr7	43119877	43119895	NM_015052	43124601	1	brain	-1.01701	FREAC-7::TBP::HNF-3alpha::C/EBPbeta::TAL-1alpha/E47	NM_015052---HECW1--- Homo sapiens HECT, C2 and WW domain containing E3 ubiquitin protein ligase 1 (HECW1), mRNA
chr8	50983191	50983202	NM_018967	50987149	1	brain	-1.01701	FREAC-7::FREAC-3::MEF-2::HLF::NKX6-1	NM_018967---SNTG1--- Homo sapiens syntrophin, gamma 1 (SNTG1), mRNA
chr16	74898669	74898682	NM_138994	74901249	1	brain	-1.01701	FREAC-7::C/EBP::FREAC-3::MRF-2::OCT-1	NM_138994---CNTNAP4--- Homo sapiens contactin associated protein-like 4 (CNTNAP4), transcript variant 2, mRNA
chr2	115633770	115633773	NM_001004360	115636030	1	brain	-1.0166	FREAC-7::OCT-1::TAL-1alpha/E47	NM_001004360---DPP10--- Homo sapiens dipeptidylpeptidase 10 (DPP10), transcript variant 2, mRNA
chr7	31149902	31149914	NM_022728	31153778	-1	brain	-1.01654	E4BP4::HNF-3alpha::SOX-9::C/EBP::OCT-1	NM_022728---NEUROD6--- Homo sapiens neurogenic differentiation 6 (NEUROD6), mRNA
chr20	61574478	61574484	NM_004518:NM_172106:NM_172107:NM_172108:NM_172109	61574437	-1	brain	-1.01637	ETF::AP-2::MTF-1::C-MYC/MAX::AP-4	NM_172108---KCNQ2--- Homo sapiens potassium voltage-gated channel, KQT-like subfamily, member 2 (KCNQ2), transcript variant 4, mRNA::NM_172106---KCNQ2--- Homo sapiens potassium voltage-gated channel, KQT-like subfamily, member 2 (KCNQ2), transcript variant 2, mRNA::NM_172107---KCNQ2--- Homo sapiens potassium voltage-gated channel, KQT-like subfamily, member 2 (KCNQ2), transcript variant 1, mRNA::…
chr8	132123933	132123933	NM_001115	132123854	-1	brain	-1.01625	ETF::TGIF::MTF-1::AP-4::E12	NM_001115---ADCY8--- Homo sapiens adenylate cyclase 8 (brain) (ADCY8), mRNA
chr1	1982514	1982522	NM_000815	1983004	1	brain	-1.01618	CACCC-BINDING_FACTOR::LF-A1::LBP-1::MZF1::RREB-1	NM_000815---GABRD--- Homo sapiens gamma-aminobutyric acid (GABA) A receptor, delta (GABRD), mRNA
chr16	74904696	74904699	NM_033401	74907577	1	brain	-1.01618	FREAC-3::C/EBPbeta::SOX-9::CDP_CR3+HD::CHOP-C/EBPalpha	NM_033401---CNTNAP4--- Homo sapiens contactin associated protein-like 4 (CNTNAP4), transcript variant 1, mRNA
chr20	42308457	42308460	NM_024034	42309321	1	brain	-1.01618	FREAC-7::OCT-1::TCF11/MAFG::HLF	NM_024034---GDAP1L1--- Homo sapiens ganglioside-induced differentiation-associated protein 1-like 1 (GDAP1L1), mRNA
chr2	162098232	162098234	NM_006593	162098126	1	brain	-1.01577	CHX10::alpha-CP1::NF-Y::SMAD-3::TCF-4	NM_006593---TBR1--- Homo sapiens T-box, brain, 1 (TBR1), mRNA
chrX	92732819	92732830	NM_004538	92734753	-1	brain	-1.01562	TBP::E4BP4::TAL-1alpha/E47::CDP_CR3+HD::LHX3	NM_004538---NAP1L3--- Homo sapiens nucleosome assembly protein 1-like 3 (NAP1L3), mRNA
chr16	24173734	24173756	NM_006539	24174376	1	brain	-1.01535	OCT-1::CHX10::FOXO3::MIF-1::NKX6-2	NM_006539---CACNG3--- Homo sapiens calcium channel, voltage-dependent, gamma subunit 3 (CACNG3), mRNA
chr20	61396094	61396110	NM_020882	61394982	1	brain	-1.01535	LBP-1::RREB-1::MZF1::AP-2alpha::MIF-1	NM_020882---COL20A1--- Homo sapiens collagen, type XX, alpha 1 (COL20A1), mRNA
chr11	132904446	132904460	NM_001012393	132907613	-1	brain	-1.01508	FREAC-7::OCT-1::LHX3::HNF-3alpha::RSRFC4	NM_001012393---OPCML--- Homo sapiens opioid binding protein/cell adhesion molecule-like (OPCML), transcript variant 2, mRNA
chr4	46832610	46832612	NM_000809	46836508	-1	brain	-1.01506	FREAC-7::FOXJ2::NKX6-2::TBP::IPF1	NM_000809---GABRA4--- Homo sapiens gamma-aminobutyric acid (GABA) A receptor, alpha 4 (GABRA4), mRNA
chr1	187182783	187182802	NM_199051	187178416	-1	brain	-1.01473	OCT-1::TST-1::NKX6-2::C/EBP::POU3F2	NM_199051---FAM5C--- Homo sapiens family with sequence similarity 5, member C (FAM5C), mRNA
chr22	28157188	28157209	NM_021026	28159125	1	brain	-1.01452	FREAC-7::OCT-1::CHX10::NRSF	NM_021026---RFPL1--- Homo sapiens ret finger protein-like 1 (RFPL1), mRNA
chr8	82517478	82517489	NM_002677	82522274	-1	brain	-1.01408	TBP::OCT-1::NKX6-2::TAL-1alpha/E47::FOXJ2	NM_002677---PMP2--- Homo sapiens peripheral myelin protein 2 (PMP2), mRNA
chr2	3134696	3134713	NM_024027:NM_199235	3136005	1	brain	-1.01286	SOX-9::OCT-1::LEF-1::C/EBPbeta	NM_024027---COLEC11--- Homo sapiens collectin sub-family member 11 (COLEC11), transcript variant 1, mRNA::NM_199235---COLEC11--- Homo sapiens collectin sub-family member 11 (COLEC11), transcript variant 2, mRNA
chr14	92865373	92865384	NM_020818	92869317	1	brain	-1.01245	OCT-1::HFH-3::SOX-9::AMEF-2	NM_020818---KIAA1409--- Homo sapiens KIAA1409 (KIAA1409), mRNA
chr17	40202582	40202596	NM_021612	40202875	1	brain	-1.01245	CACCC-BINDING_FACTOR::LBP-1::SMAD-4::SP3::C/EBP
chrX	117734903	117734908	NM_173798	117739668	1	brain	-1.01203	FREAC-7::OCT-1::E4BP4::IPF1::MRF-2	NM_173798---ZCCHC12--- Homo sapiens zinc finger, CCHC domain containing 12 (ZCCHC12), mRNA
chr3	68135882	68135885	NM_213609	68136143	1	brain	-1.01203	ISRE::STAT5A::E4BP4::CDC5::SRY	NM_213609---FAM19A1--- Homo sapiens family with sequence similarity 19 (chemokine (C-C motif)-like), member A1 (FAM19A1), mRNA
chr5	173401820	173401822	NM_015980	173405329	1	brain	-1.01162	SOX-9::FREAC-3::FREAC-7::OCT-1::C/EBP	NM_015980---HMP19--- Homo sapiens HMP19 protein (HMP19), mRNA
chr6	123362845	123362852	NM_001010852	123359532	1	brain	-1.01162	NKX6-2::OCT-1::SMAD-3	NM_001010852---C6orf213--- Homo sapiens chromosome 6 open reading frame 213 (C6orf213), mRNA
chr7	8243264	8243268	NM_152745	8246824	1	brain	-1.01162	SOX-9::FREAC-7::STAT5A::TCF-4::FOXD3	NM_152745---NXPH1--- Homo sapiens neurexophilin 1 (NXPH1), mRNA
chr19	4230110	4230124	NM_020209	4230658	1	brain	-1.01162	LBP-1::TFII-I::GCNF::MAZ::MZF1	NM_020209---SHD--- Homo sapiens Src homology 2 domain containing transforming protein D (SHD), mRNA
chr19	40472681	40472688	NM_002361:NM_080600	40474877	1	brain	-1.0112	FREAC-7::MRF-2::HNF-3alpha::GCNF::TAL-1alpha/E47	NM_080600---MAG--- Homo sapiens myelin associated glycoprotein (MAG), transcript variant 2, mRNA::NM_002361---MAG--- Homo sapiens myelin associated glycoprotein (MAG), transcript variant 1, mRNA
chrX	92731542	92731567	NM_004538	92734753	-1	brain	-1.0108	TEF::SOX-9::STAT6::C/EBP::OCT-1	NM_004538---NAP1L3--- Homo sapiens nucleosome assembly protein 1-like 3 (NAP1L3), mRNA
chr19	59614736	59614739	NM_001005367:NM_020659	59618446	1	brain	-1.01079	SMAD-3::SRY::ISRE	NM_001005367---TTYH1--- Homo sapiens tweety homolog 1 (Drosophila) (TTYH1), transcript variant 2, mRNA::NM_020659---TTYH1--- Homo sapiens tweety homolog 1 (Drosophila) (TTYH1), transcript variant 1, mRNA
chr16	74898692	74898699	NM_138994	74901249	1	brain	-1.01037	FREAC-7::MRF-2::C/EBP::FREAC-3::PBX-1	NM_138994---CNTNAP4--- Homo sapiens contactin associated protein-like 4 (CNTNAP4), transcript variant 2, mRNA
chr19	4229619	4229620	NM_020209	4230658	1	brain	-1.01037	RREB-1::SRF::LBP-1::GATA-1::LF-A1	NM_020209---SHD--- Homo sapiens Src homology 2 domain containing transforming protein D (SHD), mRNA
chrX	92729995	92730002	NM_004538	92734753	-1	brain	-1.01023	FREAC-7::OCT-1::GATA-X	NM_004538---NAP1L3--- Homo sapiens nucleosome assembly protein 1-like 3 (NAP1L3), mRNA
chr4	45963698	45963719	NM_173536	45967010	-1	brain	-1.01004	CHX10::NKX6-2::NRSF::E4BP4::TATA	NM_173536---GABRG1--- Homo sapiens gamma-aminobutyric acid (GABA) A receptor, gamma 1 (GABRG1), mRNA
chr2	10998018	10998037	NM_002236	11002660	1	brain	-1.00996	E12::LBP-1::MTF-1::GATA-1	NM_002236---KCNF1--- Homo sapiens potassium voltage-gated channel, subfamily F, member 1 (KCNF1), mRNA
chr7	85922715	85922717	NM_000840	85917880	1	brain	-1.00996	FREAC-3::HNF-3alpha::SOX-9::MEF-2::OCT-1	NM_000840---GRM3--- Homo sapiens glutamate receptor, metabotropic 3 (GRM3), mRNA
chr8	111053016	111053046	NM_014379	111056135	-1	brain	-1.00957	FREAC-3::C/EBP::PBX-1::HOXA4::FAC1	NM_014379---KCNV1--- Homo sapiens potassium channel, subfamily V, member 1 (KCNV1), mRNA
chr1	173869409	173869417	NM_021165	173872289	1	brain	-1.00954	C/EBP::OCT-1::POU3F2::FOXD3::TBP	NM_021165---FAM5B--- Homo sapiens family with sequence similarity 5, member B (FAM5B), mRNA
chr19	59614822	59614856	NM_001005367:NM_020659	59618446	1	brain	-1.00954	SMAD-3::SRY::CDP_CR3+HD	NM_001005367---TTYH1--- Homo sapiens tweety homolog 1 (Drosophila) (TTYH1), transcript variant 2, mRNA::NM_020659---TTYH1--- Homo sapiens tweety homolog 1 (Drosophila) (TTYH1), transcript variant 1, mRNA
chr2	3131882	3131915	NM_024027:NM_199235	3136005	1	brain	-1.00913	LF-A1::TFII-I::ETF	NM_024027---COLEC11--- Homo sapiens collectin sub-family member 11 (COLEC11), transcript variant 1, mRNA::NM_199235---COLEC11--- Homo sapiens collectin sub-family member 11 (COLEC11), transcript variant 2, mRNA
chr7	8243188	8243200	NM_152745	8246824	1	brain	-1.00913	STAT5A::SOX-9::RORalpha2::TCF-4	NM_152745---NXPH1--- Homo sapiens neurexophilin 1 (NXPH1), mRNA
chr7	85916108	85916127	NM_000840	85917880	1	brain	-1.00913	TST-1::CDP::FREAC-7::NKX6-2::TEF	NM_000840---GRM3--- Homo sapiens glutamate receptor, metabotropic 3 (GRM3), mRNA
chr1	172104857	172104876	NM_003285	172107588	-1	brain	-1.00885	OCT-1::NKX6-2::CDP::MIF-1::FREAC-3	NM_003285---TNR--- Homo sapiens tenascin R (restrictin, janusin) (TNR), mRNA
chr3	39480550	39480554	NM_182935	39484174	1	brain	-1.00871	SOX-9::FREAC-3::OCT-1::TAL-1alpha/E47::C/EBP	NM_182935---MOBP--- Homo sapiens myelin-associated oligodendrocyte basic protein (MOBP), transcript variant 3, mRNA
chr7	8243243	8243255	NM_152745	8246824	1	brain	-1.00871	TCF-4::SOX-9::FREAC-7::STAT5A::RORalpha2	NM_152745---NXPH1--- Homo sapiens neurexophilin 1 (NXPH1), mRNA
chr3	39480082	39480089	NM_182935	39484174	1	brain	-1.0083	FREAC-7::SOX-9::OCT-1::MRF-2::MIF-1	NM_182935---MOBP--- Homo sapiens myelin-associated oligodendrocyte basic protein (MOBP), transcript variant 3, mRNA
chr14	59262997	59263004	NM_206857	59264184	-1	brain	-1.00814	FREAC-7::FREAC-3::E4BP4::GATA-1::STAT5A	NM_206857---RTN1--- Homo sapiens reticulon 1 (RTN1), transcript variant 2, mRNA
chr11	113077709	113077709	NM_030770	113082305	-1	brain	-1.00805	POU3F2::LHX3::SOX-9::ICSBP::TST-1	NM_030770---TMPRSS5--- Homo sapiens transmembrane protease, serine 5 (spinesin) (TMPRSS5), mRNA
chrX	92730043	92730052	NM_004538	92734753	-1	brain	-1.00767	FREAC-7::OCT-1::FREAC-3::GATA-X	NM_004538---NAP1L3--- Homo sapiens nucleosome assembly protein 1-like 3 (NAP1L3), mRNA
chr6	124162792	124162803	NM_153355	124166987	1	brain	-1.00747	FREAC-7::OCT-1::SMAD-3::TAL-1alpha/E47::FAC1	NM_153355---TCBA1--- Homo sapiens T-cell lymphoma breakpoint associated target 1 (TCBA1), mRNA
chr7	54383266	54383269	NM_182546	54384356	1	brain	-1.00747	SOX-9::TST-1::E4BP4::MEF-2::GATA-3	NM_182546---MGC33530--- Homo sapiens hypothetical protein MGC33530 (MGC33530), mRNA
chr16	74898447	74898474	NM_138994	74901249	1	brain	-1.00747	HNF-3alpha::FREAC-7::SOX-9::TEF::HLF	NM_138994---CNTNAP4--- Homo sapiens contactin associated protein-like 4 (CNTNAP4), transcript variant 2, mRNA
chr1	11684698	11684705	NM_198545	11686051	1	brain	-1.00705	CDP_CR3+HD::FREAC-3::CHOP-C/EBPalpha::OCT-1::SOX-9	NM_198545---C1orf187--- Homo sapiens chromosome 1 open reading frame 187 (C1orf187), mRNA
chr6	124167469	124167478	NM_153355	124166987	1	brain	-1.00705	NKX3A::HFH-3::FREAC-3::E4BP4::FREAC-7	NM_153355---TCBA1--- Homo sapiens T-cell lymphoma breakpoint associated target 1 (TCBA1), mRNA
chr2	158007921	158007922	NM_001009959	158009654	-1	brain	-1.00703	E4BP4::CDP_CR3+HD::FREAC-3::MIF-1::C/EBPalpha	NM_001009959---KIAA1189--- Homo sapiens KIAA1189 (KIAA1189), transcript variant 1, mRNA
chr2	158004461	158004462	NM_020711	158007924	-1	brain	-1.00698	E4BP4::CDP_CR3+HD::FREAC-3::MIF-1::C/EBPalpha	NM_020711---KIAA1189--- Homo sapiens KIAA1189 (KIAA1189), transcript variant 2, mRNA
chr5	149648996	149649001	NM_015981:NM_171825	149649529	-1	brain	-1.00636	SMAD-3::EF-C::CHX10::FAC1::SMAD-4	NM_171825---CAMK2A--- Homo sapiens calcium/calmodulin-dependent protein kinase (CaM kinase) II alpha (CAMK2A), transcript variant 2, mRNA::NM_015981---CAMK2A--- Homo sapiens calcium/calmodulin-dependent protein kinase (CaM kinase) II alpha (CAMK2A), transcript variant 1, mRNA
chrX	28362332	28362344	NM_014271	28365215	1	brain	-1.00622	FREAC-7::NKX6-2::SOX-9::OCT-1::TAL-1alpha/E47	NM_014271---IL1RAPL1--- Homo sapiens interleukin 1 receptor accessory protein-like 1 (IL1RAPL1), mRNA
chr6	24238134	24238146	NM_080723	24234328	1	brain	-1.00622	MRF-2::HNF-3alpha::SOX-9::TEF::CHOP-C/EBPalpha	NM_080723---VMP--- Homo sapiens vesicular membrane protein p24 (VMP), mRNA
chr11	108796370	108796378	NM_207645	108798084	1	brain	-1.00622	FREAC-7::C/EBP::OCT-1::CREB	NM_207645---LOC399947--- Homo sapiens similar to expressed sequence AI593442 (LOC399947), mRNA
chr21	14508342	14508343	NM_144770	14510349	1	brain	-1.00622	NKX6-2::FREAC-3::TBP::RSRFC4::OCT-1	NM_144770---RBM11--- Homo sapiens RNA binding motif protein 11 (RBM11), mRNA
chr6	99385979	99385990	NM_005604	99389300	1	brain	-1.00581	SMAD-3::GCM::LBP-1::TCF-4::GATA-1	NM_005604---POU3F2--- Homo sapiens POU domain, class 3, transcription factor 2 (POU3F2), mRNA
chr20	61574487	61574498	NM_004518:NM_172106:NM_172107:NM_172108:NM_172109	61574437	-1	brain	-1.00566	ETF::AP-2::MTF-1::C-MYC/MAX::AP-4	NM_172108---KCNQ2--- Homo sapiens potassium voltage-gated channel, KQT-like subfamily, member 2 (KCNQ2), transcript variant 4, mRNA::NM_172106---KCNQ2--- Homo sapiens potassium voltage-gated channel, KQT-like subfamily, member 2 (KCNQ2), transcript variant 2, mRNA::NM_172107---KCNQ2--- Homo sapiens potassium voltage-gated channel, KQT-like subfamily, member 2 (KCNQ2), transcript variant 1, mRNA::…
chrX	117734951	117734966	NM_173798	117739668	1	brain	-1.00539	FREAC-7::ARP-1::E4BP4::IPF1::MRF-2	NM_173798---ZCCHC12--- Homo sapiens zinc finger, CCHC domain containing 12 (ZCCHC12), mRNA
chr16	24173709	24173721	NM_006539	24174376	1	brain	-1.00539	SMAD-3::CHX10::FOXO3::MIF-1::NKX6-2	NM_006539---CACNG3--- Homo sapiens calcium channel, voltage-dependent, gamma subunit 3 (CACNG3), mRNA
chr8	132124040	132124089	NM_001115	132123854	-1	brain	-1.00512	ETF::E2F::TGIF::P53::HIF-1	NM_001115---ADCY8--- Homo sapiens adenylate cyclase 8 (brain) (ADCY8), mRNA
chr11	93770571	93770590	NM_016540	93774066	-1	brain	-1.00458	FREAC-3::HNF-3alpha::TEF::CDP_CR3+HD::ISRE	NM_016540---GPR83--- Homo sapiens G protein-coupled receptor 83 (GPR83), mRNA
chr16	74906659	74906666	NM_033401	74907577	1	brain	-1.00456	FREAC-7::FREAC-3::CHOP-C/EBPalpha::TFIIA::STAT5A	NM_033401---CNTNAP4--- Homo sapiens contactin associated protein-like 4 (CNTNAP4), transcript variant 1, mRNA
chr14	59163482	59163490	NM_206852	59167273	-1	brain	-1.00437	FREAC-7::TBP::HLF::TCF11/MAFG::FOXO4	NM_206852---RTN1--- Homo sapiens reticulon 1 (RTN1), transcript variant 3, mRNA
chr4	48322550	48322554	NM_152679	48326376	1	brain	-1.00415	TBP::NKX6-2::FREAC-3::FOXJ2::ISRE	NM_152679---SLC10A4--- Homo sapiens solute carrier family 10 (sodium/bile acid cotransporter family), member 4 (SLC10A4), mRNA
chr9	19771953	19771975	NM_020344	19776926	-1	brain	-1.00393	SOX-9::HNF-3alpha::OCT-1::FREAC-7::POU3F2	NM_020344---SLC24A2--- Homo sapiens solute carrier family 24 (sodium/potassium/calcium exchanger), member 2 (SLC24A2), mRNA
chr12	20741789	20741798	NM_017435	20739665	1	brain	-1.00332	STAT5A::FREAC-7::CDP_CR3+HD::E4BP4::CDC5	NM_017435---SLCO1C1--- Homo sapiens solute carrier organic anion transporter family, member 1C1 (SLCO1C1), mRNA
chr8	27171683	27171710	NM_030795	27171820	-1	brain	-1.0031	NRSF::NF-Y::alpha-CP1::P300::MIF-1	NM_030795---STMN4--- Homo sapiens stathmin-like 4 (STMN4), mRNA
chrX	92732017	92732029	NM_004538	92734753	-1	brain	-1.00309	FREAC-7::TBP::E4BP4::C/EBP::MRF-2	NM_004538---NAP1L3--- Homo sapiens nucleosome assembly protein 1-like 3 (NAP1L3), mRNA
chr6	124166871	124166898	NM_153355	124166987	1	brain	-1.0029	ETF::MTF-1::XBP-1::alpha-CP1::IPF1	NM_153355---TCBA1--- Homo sapiens T-cell lymphoma breakpoint associated target 1 (TCBA1), mRNA
chr3	26637149	26637156	NM_052953	26639303	1	brain	-1.00207	SOX-9::FREAC-7::HFH-3::OCT-1::SMAD-3	NM_052953---LRRC3B--- Homo sapiens leucine rich repeat containing 3B (LRRC3B), mRNA
chrX	28362256	28362264	NM_014271	28365215	1	brain	-1.00166	FREAC-7::MRF-2::SOX-9::HMG_IY::TST-1	NM_014271---IL1RAPL1--- Homo sapiens interleukin 1 receptor accessory protein-like 1 (IL1RAPL1), mRNA
chr3	12017778	12017790	NM_003178:NM_133625	12020864	1	brain	-1.00166	OCT-1::SMAD-3::CHOP-C/EBPalpha::MRF-2::ATF-1	NM_003178---SYN2--- Homo sapiens synapsin II (SYN2), transcript variant IIb, mRNA::NM_133625---SYN2--- Homo sapiens synapsin II (SYN2), transcript variant IIa, mRNA
chr5	161202884	161202892	NM_000806	161206982	1	brain	-1.00124	FREAC-7::OCT-1::TAL-1alpha/E47::CHX10::MIF-1	NM_000806---GABRA1--- Homo sapiens gamma-aminobutyric acid (GABA) A receptor, alpha 1 (GABRA1), mRNA
chr11	62445131	62445162	NM_000738	62445588	-1	brain	-1.00117	SMAD-4::GCM::ARNT::C/EBP::AP-2alpha	NM_000738---CHRM1--- Homo sapiens cholinergic receptor, muscarinic 1 (CHRM1), mRNA
chr6	124162508	124162513	NM_153355	124166987	1	brain	-1.00083	FREAC-7::OCT-1::C/EBP::IPF1	NM_153355---TCBA1--- Homo sapiens T-cell lymphoma breakpoint associated target 1 (TCBA1), mRNA
chr8	27171640	27171654	NM_030795	27171820	-1	brain	-1.00049	P300::NRSF::NF-Y::alpha-CP1::VDR	NM_030795---STMN4--- Homo sapiens stathmin-like 4 (STMN4), mRNA
chr3	68133484	68133497	NM_213609	68136143	1	brain	-1.00041	HNF-3alpha::C/EBP::LHX3::OCT-1::MRF-2	NM_213609---FAM19A1--- Homo sapiens family with sequence similarity 19 (chemokine (C-C motif)-like), member A1 (FAM19A1), mRNA
chr6	123362679	123362696	NM_001010852	123359532	1	brain	-1.00041	CHX10::FREAC-7::OCT-1::NKX6-2::CHOP-C/EBPalpha	NM_001010852---C6orf213--- Homo sapiens chromosome 6 open reading frame 213 (C6orf213), mRNA
chr14	35071543	35071554	NM_032594	35072998	1	brain	-1.00041	FREAC-3::CHX10::E4BP4::NKX6-2::FOXJ2	NM_032594---INSM2--- Homo sapiens insulinoma-associated 2 (INSM2), mRNA
chr16	10182217	10182218	NM_000833	10184112	-1	brain	-1.00026	FREAC-7::C/EBP::FREAC-3::MRF-2::HLF	NM_000833---GRIN2A--- Homo sapiens glutamate receptor, ionotropic, N-methyl D-aspartate 2A (GRIN2A), mRNA
chr5	161043798	161043826	NM_000811	161045547	1	brain	-1	HNF-3alpha::TBP::FOXJ2::NKX6-2::LHX3	NM_000811---GABRA6--- Homo sapiens gamma-aminobutyric acid (GABA) A receptor, alpha 6 (GABRA6), mRNA
chr5	173402547	173402561	NM_015980	173405329	1	brain	-1	FREAC-7::HNF-3alpha::TBP::HLF::MEF-2	NM_015980---HMP19--- Homo sapiens HMP19 protein (HMP19), mRNA
chr6	28196762	28196782	NM_025231	28200365	1	brain	-1	OCT-1::C/EBP::TBP::CDP::NKX3A	NM_025231---ZNF435--- Homo sapiens zinc finger protein 435 (ZNF435), mRNA
chr19	6480347	6481689	NM_003811	6482036	1	cervix	-13.6494	SMAD-3	NM_003811---TNFSF9--- Homo sapiens tumor necrosis factor (ligand) superfamily, member 9 (TNFSF9), mRNA
chr19	19005176	19005744	NM_033415	19005470	1	cervix	-6.87294	NRF-1::ETF::AP-2::CREB::SP1	NM_033415---ARMC6--- Homo sapiens armadillo repeat containing 6 (ARMC6), mRNA
chr8	146248344	146248674	NM_023080	146248629	1	cervix	-4.66118	SP1::NRF-1	NM_023080---C8orf33--- Homo sapiens chromosome 8 open reading frame 33 (C8orf33), mRNA
chr1	15595699	15596097	NM_001229:NM_032996	15596096	-1	cervix	-4.30397	SP1	NM_001229---CASP9--- Homo sapiens caspase 9, apoptosis-related cysteine peptidase (CASP9), transcript variant alpha, mRNA::NM_032996---CASP9--- Homo sapiens caspase 9, apoptosis-related cysteine peptidase (CASP9), transcript variant beta, mRNA
chr3	186563774	186564146	NM_004721	186563671	1	cervix	-3.46471	SMAD-3::NF-AT::MEIS1B/HOXA9::CHOP-C/EBPalpha	NM_004721---MAP3K13--- Homo sapiens mitogen-activated protein kinase kinase kinase 13 (MAP3K13), mRNA
chr19	7887553	7887883	NM_003083	7891228	1	cervix	-3.28353	NRF-1::ETF::E2F-1::C-MYC/MAX::HEB	NM_003083---SNAPC2--- Homo sapiens small nuclear RNA activating complex, polypeptide 2, 45kDa (SNAPC2), mRNA
chr9	137056668	137057146	NM_021138	137056801	1	cervix	-3.18706	NRF-1::E2F::ELK-1::AP-2::C-MYC/MAX	NM_021138---TRAF2--- Homo sapiens TNF receptor-associated factor 2 (TRAF2), mRNA
chr10	133971240	133971543	NM_173575	133971467	-1	cervix	-2.89465	SP1	NM_173575---STK32C--- Homo sapiens serine/threonine kinase 32C (STK32C), mRNA
chr19	1463758	1464052	NM_213604	1464019	-1	cervix	-2.77707	NRF-1::ETF::AP-2::SP1	NM_213604---THSD6--- Homo sapiens thrombospondin, type I, domain containing 6 (THSD6), mRNA
chr9	135597639	135597933	NM_014811	135597592	1	cervix	-2.76941	NRF-1::ETF::AP-2::SP1	NM_014811---KIAA0649--- Homo sapiens KIAA0649 (KIAA0649), mRNA
chr1	15595368	15595634	NM_001229:NM_032996	15596096	-1	cervix	-2.52062	SP1::C-MYC/MAX::E2F	NM_001229---CASP9--- Homo sapiens caspase 9, apoptosis-related cysteine peptidase (CASP9), transcript variant alpha, mRNA::NM_032996---CASP9--- Homo sapiens caspase 9, apoptosis-related cysteine peptidase (CASP9), transcript variant beta, mRNA
chr20	5879015	5879215	NM_015939	5879173	-1	cervix	-2.23697	ELK-1::E2F::NF-Y::PEA3	NM_015939---CGI-09--- Homo sapiens CGI-09 protein (CGI-09), mRNA
chr20	31737617	31737977	NM_005225	31737854	-1	cervix	-2.2313	AP-2::NRF-1::ETF::C-MYC/MAX::RB/E2F-1/DP-1	NM_005225---E2F1--- Homo sapiens E2F transcription factor 1 (E2F1), mRNA
chr17	63798238	63798465	NM_004694	63799000	-1	cervix	-2.18142	C-MYC/MAX::E2F::RB/E2F-1/DP-1::AP-2gamma::AP-2	NM_004694---SLC16A6--- Homo sapiens solute carrier family 16 (monocarboxylic acid transporters), member 6 (SLC16A6), mRNA
chr3	9748353	9748586	NM_001003694:NM_004634	9748433	1	cervix	-2.13882	ETF::E2F-1::AP-2::RB/E2F-1/DP-1::LF-A1	NM_001003694---BRPF1--- Homo sapiens bromodomain and PHD finger containing, 1 (BRPF1), transcript variant 1, mRNA::NM_004634---BRPF1--- Homo sapiens bromodomain and PHD finger containing, 1 (BRPF1), transcript variant 2, mRNA
chr6	99502440	99502676	NM_012160	99502570	-1	cervix	-2.11179	SP1::ETF::E2F-1::EGR-1	NM_012160---FBXL4--- Homo sapiens F-box and leucine-rich repeat protein 4 (FBXL4), mRNA
chr20	62079924	62080154	NM_080621	62081436	-1	cervix	-2.02903	ELK-1::NRF-1::EGR-3::CREB	NM_080621---SAMD10--- Homo sapiens sterile alpha motif domain containing 10 (SAMD10), mRNA
chr20	61635775	61636153	NM_005975	61639151	-1	cervix	-1.97875	SMAD-3::CREB::ATF::USF2::LF-A1	NM_005975---PTK6--- Homo sapiens PTK6 protein tyrosine kinase 6 (PTK6), mRNA
chr6	1334881	1335093	NM_001452	1335067	1	cervix	-1.93412	AP-2::ETF::NRF-1	NM_001452---FOXF2--- Homo sapiens forkhead box F2 (FOXF2), mRNA
chr11	72062780	72062980	NM_002599	72063060	-1	cervix	-1.88382	SMAD-3::NF-AT::ARP-1::NERF1A	NM_002599---PDE2A--- Homo sapiens phosphodiesterase 2A, cGMP-stimulated (PDE2A), mRNA
chr16	87397480	87397740	NM_030928	87397686	1	cervix	-1.86706	NRF-1::ETF::E2F-1::CREB::SP1	NM_030928---CDT1--- Homo sapiens DNA replication factor (CDT1), mRNA
chr16	88410325	88410586	NM_000135	88410555	-1	cervix	-1.8095	E2F::NRF-1::ETF::C-MYC/MAX	NM_000135---FANCA--- Homo sapiens Fanconi anemia, complementation group A (FANCA), transcript variant 1, mRNA
chr9	130843016	130843216	NM_032843	130843791	-1	cervix	-1.78152	NRF-1::E2F::AP-2::GABP	NM_032843---FIBCD1--- Homo sapiens fibrinogen C domain containing 1 (FIBCD1), mRNA
chr22	35227385	35227622	NM_024955	35227569	-1	cervix	-1.75113	NRF-1::SP1::ETF::E2F::C-MYC/MAX	NM_024955---FLJ23322--- Homo sapiens hypothetical protein FLJ23322 (FLJ23322), mRNA
chr6	1335116	1335181	NM_001452	1335067	1	cervix	-1.75059	ETF::AP-2::E2F-1	NM_001452---FOXF2--- Homo sapiens forkhead box F2 (FOXF2), mRNA
chr7	51158559	51158759	NM_015198	51158705	-1	cervix	-1.71667	ETF::SP1::AP-2::EGR-1::GABP	NM_015198---COBL--- Homo sapiens cordon-bleu homolog (mouse) (COBL), mRNA
chr1	55214147	55214332	NM_174936	55217240	1	cervix	-1.70706	SMAD-3::C/EBP::CHOP-C/EBPalpha::AREB6	NM_174936---PCSK9--- Homo sapiens proprotein convertase subtilisin/kexin type 9 (PCSK9), mRNA
chr3	186563467	186563582	NM_004721	186563671	1	cervix	-1.68824	SMAD-3::NF-Y::FOXJ2	NM_004721---MAP3K13--- Homo sapiens mitogen-activated protein kinase kinase kinase 13 (MAP3K13), mRNA
chr3	46710024	46710205	NM_147129:NM_182774	46710175	-1	cervix	-1.65466	SP1::AP-2::ETF::C-MYC/MAX	NM_147129---ALS2CL--- Homo sapiens ALS2 C-terminal like (ALS2CL), transcript variant 1, mRNA
chrX	152510769	152510983	NM_000033	152511182	1	cervix	-1.62471	SP1::NRF-1::AP-2gamma::ELK-1	NM_000033---ABCD1--- Homo sapiens ATP-binding cassette, sub-family D (ALD), member 1 (ABCD1), mRNA
chr14	22512633	22512796	NM_198086	22516272	-1	cervix	-1.60639	ETF::NRF-1::AP-2::EGR-1::SP1	NM_198086---JUB--- Homo sapiens jub, ajuba homolog (Xenopus laevis) (JUB), transcript variant 2, mRNA
chr16	730891	731010	NM_022493	730998	-1	cervix	-1.60405	NRF-1::CREB::E2F	NM_022493---NARFL--- Homo sapiens nuclear prelamin A recognition factor-like (NARFL), mRNA
chr10	99436601	99436672	NM_021732	99436960	-1	cervix	-1.60203	C-MYC/MAX::AP-2gamma::AP-2alpha::ATF::CACCC-BINDING_FACTOR	NM_021732---AVPI1--- Homo sapiens arginine vasopressin-induced 1 (AVPI1), mRNA
chr11	71176057	71176183	NM_152563	71176215	1	cervix	-1.54824	SP1::MAZR::CACCC-BINDING_FACTOR	NM_152563---FLJ10661--- Homo sapiens hypothetical protein FLJ10661 (FLJ10661), transcript variant 2, mRNA
chr11	71176057	71176183	NM_018172	71176230	1	cervix	-1.54824	SP1::MAZR::CACCC-BINDING_FACTOR	NM_018172---FLJ10661--- Homo sapiens hypothetical protein FLJ10661 (FLJ10661), transcript variant 1, mRNA
chr14	104261588	104261652	NM_152328	104261578	1	cervix	-1.54471	NRF-1::ETF::SP1::GABP	NM_152328---ADSSL1--- Homo sapiens adenylosuccinate synthase like 1 (ADSSL1), transcript variant 2, mRNA
chr1	15595648	15595692	NM_001229:NM_032996	15596096	-1	cervix	-1.54321	SP1	NM_001229---CASP9--- Homo sapiens caspase 9, apoptosis-related cysteine peptidase (CASP9), transcript variant alpha, mRNA::NM_032996---CASP9--- Homo sapiens caspase 9, apoptosis-related cysteine peptidase (CASP9), transcript variant beta, mRNA
chr22	49002343	49002543	NM_002969	49002546	-1	cervix	-1.54059	AP-2::ETF::NRF-1::AP-2gamma::SP1	NM_002969---MAPK12--- Homo sapiens mitogen-activated protein kinase 12 (MAPK12), mRNA
chr5	44844182	44844312	NM_016640	44844783	1	cervix	-1.53882	SMAD-3::C/EBP::MEIS1B/HOXA9::FOXJ2	NM_016640---MRPS30--- Homo sapiens mitochondrial ribosomal protein S30 (MRPS30), nuclear gene encoding mitochondrial protein, mRNA
chr13	112911712	112911912	NM_003589	112911086	1	cervix	-1.53882	NRF-1::ETF::SP1::ELK-1::GABP	NM_003589---CUL4A--- Homo sapiens cullin 4A (CUL4A), transcript variant 2, mRNA
chr11	3143008	3143187	NM_020896:NM_145638	3143116	-1	cervix	-1.52085	AP-2::AP-2gamma::ETF::C-MYC/MAX::E47	NM_145638---OSBPL5--- Homo sapiens oxysterol binding protein-like 5 (OSBPL5), transcript variant 2, mRNA::NM_020896---OSBPL5--- Homo sapiens oxysterol binding protein-like 5 (OSBPL5), transcript variant 1, mRNA
chr9	130349728	130349912	NM_054012	130349825	1	cervix	-1.52	AP-2gamma::C-MYC/MAX::E47::RB/E2F-1/DP-1	NM_054012---ASS--- Homo sapiens argininosuccinate synthetase (ASS), transcript variant 2, mRNA
chr9	135597270	135597470	NM_014811	135597592	1	cervix	-1.50118	NRF-1::ELK-1::ETF::SP1::C-MYC/MAX	NM_014811---KIAA0649--- Homo sapiens KIAA0649 (KIAA0649), mRNA
chr9	128183989	128184165	NM_005094	128182393	1	cervix	-1.49059	SMAD-3::NF-AT::C/EBP	NM_005094---SLC27A4--- Homo sapiens solute carrier family 27 (fatty acid transporter), member 4 (SLC27A4), mRNA
chr10	133970634	133970728	NM_173575	133971467	-1	cervix	-1.47947	NRF-1::E2F-1::E2F-4/DP-1	NM_173575---STK32C--- Homo sapiens serine/threonine kinase 32C (STK32C), mRNA
chr11	3143345	3143512	NM_020896:NM_145638	3143116	-1	cervix	-1.47844	AP-2gamma::AP-2::C-MYC/MAX::ZIC2::E2F-1	NM_145638---OSBPL5--- Homo sapiens oxysterol binding protein-like 5 (OSBPL5), transcript variant 2, mRNA::NM_020896---OSBPL5--- Homo sapiens oxysterol binding protein-like 5 (OSBPL5), transcript variant 1, mRNA
chr12	131080392	131080467	NM_025215	131080271	1	cervix	-1.44471	LF-A1::PPARG::E2F::NRF-1	NM_025215---PUS1--- Homo sapiens pseudouridylate synthase 1 (PUS1), transcript variant 1, mRNA
chr1	15595161	15595330	NM_001229:NM_032996	15596096	-1	cervix	-1.43899	SP1::CREB::MAZ	NM_001229---CASP9--- Homo sapiens caspase 9, apoptosis-related cysteine peptidase (CASP9), transcript variant alpha, mRNA::NM_032996---CASP9--- Homo sapiens caspase 9, apoptosis-related cysteine peptidase (CASP9), transcript variant beta, mRNA
chr13	112911800	112911912	NM_001008895	112911931	1	cervix	-1.43412	NRF-1::ETF::SP1::ELK-1::GABP	NM_001008895---CUL4A--- Homo sapiens cullin 4A (CUL4A), transcript variant 1, mRNA
chr3	186563645	186563667	NM_004721	186563671	1	cervix	-1.43059	SMAD-3::NF-AT::ATF::NF-Y::CHOP-C/EBPalpha	NM_004721---MAP3K13--- Homo sapiens mitogen-activated protein kinase kinase kinase 13 (MAP3K13), mRNA
chr10	133970736	133970834	NM_173575	133971467	-1	cervix	-1.41982	NRF-1::RB/E2F-1/DP-1::MAZR	NM_173575---STK32C--- Homo sapiens serine/threonine kinase 32C (STK32C), mRNA
chr16	87393042	87393212	NM_030928	87397686	1	cervix	-1.41294	SMAD-3::NF-AT::NF-Y	NM_030928---CDT1--- Homo sapiens DNA replication factor (CDT1), mRNA
chr17	70778862	70778946	NM_020679	70778898	-1	cervix	-1.41243	AP-2gamma::E47::NRF-1::E2F	NM_020679---MIF4GD--- Homo sapiens MIF4G domain containing (MIF4GD), mRNA
chr9	21961162	21961325	NM_000077	21965038	-1	cervix	-1.40803	SMAD-3::HNF-1::OCT-1::AREB6::PPARG	NM_000077---CDKN2A--- Homo sapiens cyclin-dependent kinase inhibitor 2A (melanoma, p16, inhibits CDK4) (CDKN2A), transcript variant 1, mRNA
chr9	21961162	21961325	NM_058197	21965038	-1	cervix	-1.40803	SMAD-3::HNF-1::OCT-1::AREB6::PPARG	NM_058197---CDKN2A--- Homo sapiens cyclin-dependent kinase inhibitor 2A (melanoma, p16, inhibits CDK4) (CDKN2A), transcript variant 3, mRNA
chr10	99433813	99433965	NM_021732	99436960	-1	cervix	-1.40713	SMAD-3::C/EBP::HNF-1::NF-Y::OCT-1	NM_021732---AVPI1--- Homo sapiens arginine vasopressin-induced 1 (AVPI1), mRNA
chr8	143805429	143805592	NM_016647	143805689	1	cervix	-1.39412	RB/E2F-1/DP-1::SP1::C-MYC/MAX::E2F-1	NM_016647---C8orf55--- Homo sapiens chromosome 8 open reading frame 55 (C8orf55), mRNA
chr9	127644675	127644757	NM_004957	127644728	1	cervix	-1.39176	NRF-1::ETF::SP1::C-MYC/MAX	NM_004957---FPGS--- Homo sapiens folylpolyglutamate synthase (FPGS), nuclear gene encoding mitochondrial protein, transcript variant 1, mRNA
chr15	64373115	64373237	NM_133375	64372713	1	cervix	-1.39176	ETF::AP-2::EGR-1	NM_133375---MGC4562--- Homo sapiens hypothetical protein MGC4562 (MGC4562), mRNA
chr8	145701719	145701877	NM_138431	145705359	1	cervix	-1.38353	SP1	NM_138431---MFSD3--- Homo sapiens major facilitator superfamily domain containing 3 (MFSD3), mRNA
chr22	18630299	18630442	NM_023004	18630370	-1	cervix	-1.37475	ETF::NRF-1::EGR-1	NM_023004---RTN4R--- Homo sapiens reticulon 4 receptor (RTN4R), mRNA
chr11	6661019	6661181	NM_022061	6661150	-1	cervix	-1.35893	NRF-1::GABP	NM_022061---MRPL17--- Homo sapiens mitochondrial ribosomal protein L17 (MRPL17), nuclear gene encoding mitochondrial protein, mRNA
chr9	136320914	136321040	NM_014564	136320949	-1	cervix	-1.35677	NRF-1::AP-2::ETF::CREB::SP1	NM_014564---LHX3--- Homo sapiens LIM homeobox 3 (LHX3), transcript variant 2, mRNA
chr13	112911939	112912124	NM_003589	112911086	1	cervix	-1.33059	ETF::AP-2::ELK-1::SP1::GABP	NM_003589---CUL4A--- Homo sapiens cullin 4A (CUL4A), transcript variant 2, mRNA
chr19	60851598	60851746	NM_013301	60851212	1	cervix	-1.32471	NRF-1::SP1::EGR-1	NM_013301---HSU79303--- Homo sapiens protein predicted by clone 23882 (HSU79303), mRNA
chr1	243820329	243820469	NM_032752	243821086	-1	cervix	-1.31793	NRF-1::ETF::USF2::USF::PEA3	NM_032752---ZNF496--- Homo sapiens zinc finger protein 496 (ZNF496), mRNA
chr14	37745069	37745141	NM_001049	37746954	1	cervix	-1.31529	SMAD-3::C/EBP::MEIS1B/HOXA9::C-MYC/MAX	NM_001049---SSTR1--- Homo sapiens somatostatin receptor 1 (SSTR1), mRNA
chr11	71176022	71176044	NM_152563	71176215	1	cervix	-1.30235	SP1::MAZR::CACCC-BINDING_FACTOR	NM_152563---FLJ10661--- Homo sapiens hypothetical protein FLJ10661 (FLJ10661), transcript variant 2, mRNA
chr11	71176022	71176044	NM_018172	71176230	1	cervix	-1.30235	SP1::MAZR::CACCC-BINDING_FACTOR	NM_018172---FLJ10661--- Homo sapiens hypothetical protein FLJ10661 (FLJ10661), transcript variant 1, mRNA
chr12	51861016	51861096	NM_001004304	51860801	1	cervix	-1.30235	NRF-1::C-MYC/MAX::RB/E2F-1/DP-1::E2F-1::ETF	NM_001004304---LOC283337--- Homo sapiens hypothetical protein LOC283337 (LOC283337), mRNA
chr10	133970846	133970893	NM_173575	133971467	-1	cervix	-1.29478	NRF-1::ETF::RB/E2F-1/DP-1::MAZR	NM_173575---STK32C--- Homo sapiens serine/threonine kinase 32C (STK32C), mRNA
chr9	136320853	136320883	NM_014564	136320949	-1	cervix	-1.28707	NRF-1::AP-2::SP1::AP-2gamma	NM_014564---LHX3--- Homo sapiens LIM homeobox 3 (LHX3), transcript variant 2, mRNA
chr22	48632313	48632354	NM_024105	48632967	-1	cervix	-1.26014	CACCC-BINDING_FACTOR::SREBP-1	NM_024105---ALG12--- Homo sapiens asparagine-linked glycosylation 12 homolog (yeast, alpha-1,6-mannosyltransferase) (ALG12), mRNA
chr9	135597510	135597531	NM_014811	135597592	1	cervix	-1.24824	ETF::ELK-1::SP1::C-MYC/MAX	NM_014811---KIAA0649--- Homo sapiens KIAA0649 (KIAA0649), mRNA
chr11	60366036	60366066	NM_024098	60366119	1	cervix	-1.24824	NRF-1::CREB	NM_024098---MGC2574--- Homo sapiens hypothetical protein MGC2574 (MGC2574), mRNA
chr10	99436790	99436818	NM_021732	99436960	-1	cervix	-1.24563	AP-2gamma::E2F::C-MYC/MAX::AHR/ARNT::SMAD-3	NM_021732---AVPI1--- Homo sapiens arginine vasopressin-induced 1 (AVPI1), mRNA
chr13	112911712	112911736	NM_001008895	112911931	1	cervix	-1.22706	NRF-1::AP-2::ETF::SP1	NM_001008895---CUL4A--- Homo sapiens cullin 4A (CUL4A), transcript variant 1, mRNA
chr9	135597534	135597579	NM_014811	135597592	1	cervix	-1.22588	ETF::SP1::ELK-1	NM_014811---KIAA0649--- Homo sapiens KIAA0649 (KIAA0649), mRNA
chr16	3273404	3273476	NM_005741	3273487	1	cervix	-1.22588	ELK-1::NF-Y::E2F	NM_005741---ZNF263--- Homo sapiens zinc finger protein 263 (ZNF263), mRNA
chr1	15595337	15595361	NM_001229:NM_032996	15596096	-1	cervix	-1.22403	SP1::CREB::MAZ	NM_001229---CASP9--- Homo sapiens caspase 9, apoptosis-related cysteine peptidase (CASP9), transcript variant alpha, mRNA::NM_032996---CASP9--- Homo sapiens caspase 9, apoptosis-related cysteine peptidase (CASP9), transcript variant beta, mRNA
chr9	21984306	21984348	NM_058195	21984490	-1	cervix	-1.21065	NRF-1::CREB::E2F	NM_058195---CDKN2A--- Homo sapiens cyclin-dependent kinase inhibitor 2A (melanoma, p16, inhibits CDK4) (CDKN2A), transcript variant 4, mRNA
chr1	217343953	217344012	NM_022746	217348665	1	cervix	-1.2	SMAD-3::C/EBP::HNF-1::ALX-4::OCT-X	NM_022746---MOSC1--- Homo sapiens MOCO sulphurase C-terminal domain containing 1 (MOSC1), mRNA
chr12	131080345	131080380	NM_025215	131080271	1	cervix	-1.18471	LF-A1::PPARG	NM_025215---PUS1--- Homo sapiens pseudouridylate synthase 1 (PUS1), transcript variant 1, mRNA
chr19	60851587	60851595	NM_013301	60851212	1	cervix	-1.18	NRF-1::SP1::AP-2::EGR-1	NM_013301---HSU79303--- Homo sapiens protein predicted by clone 23882 (HSU79303), mRNA
chr2	95257558	95257679	NM_001017396:NM_021088	95253056	1	cervix	-1.17176	SMAD-3::MEIS1B/HOXA9::TST-1::ALX-4	NM_001017396---ZNF2--- Homo sapiens zinc finger protein 2 (ZNF2), transcript variant 2, mRNA::NM_021088---ZNF2--- Homo sapiens zinc finger protein 2 (ZNF2), transcript variant 1, mRNA
chr15	88874113	88874218	NM_022769	88874303	1	cervix	-1.17176	ETF::AP-2::E2F-1::CACCC-BINDING_FACTOR	NM_022769---CRTC3--- Homo sapiens CREB regulated transcription coactivator 3 (CRTC3), mRNA
chr3	186563594	186563606	NM_004721	186563671	1	cervix	-1.16353	SMAD-3::NF-Y::ATF	NM_004721---MAP3K13--- Homo sapiens mitogen-activated protein kinase kinase kinase 13 (MAP3K13), mRNA
chr11	63878984	63879027	NM_001006944:NM_003942	63883200	1	cervix	-1.16353	ARP-1::NERF1A::LF-A1	NM_001006944---RPS6KA4--- Homo sapiens ribosomal protein S6 kinase, 90kDa, polypeptide 4 (RPS6KA4), transcript variant 2, mRNA::NM_003942---RPS6KA4--- Homo sapiens ribosomal protein S6 kinase, 90kDa, polypeptide 4 (RPS6KA4), transcript variant 1, mRNA
chr11	71175658	71175707	NM_152563	71176215	1	cervix	-1.15882	SP1::MAZR::USF2::C-MYC/MAX	NM_152563---FLJ10661--- Homo sapiens hypothetical protein FLJ10661 (FLJ10661), transcript variant 2, mRNA
chr11	71175658	71175707	NM_018172	71176230	1	cervix	-1.15882	SP1::MAZR::USF2::C-MYC/MAX	NM_018172---FLJ10661--- Homo sapiens hypothetical protein FLJ10661 (FLJ10661), transcript variant 1, mRNA
chr9	21984413	21984465	NM_058195	21984490	-1	cervix	-1.14856	NRF-1	NM_058195---CDKN2A--- Homo sapiens cyclin-dependent kinase inhibitor 2A (melanoma, p16, inhibits CDK4) (CDKN2A), transcript variant 4, mRNA
chr14	105028012	105028055	NM_173608	105028748	1	cervix	-1.14706	ETF::AP-2::E2F-1::SP1	NM_173608---C14orf80--- Homo sapiens chromosome 14 open reading frame 80 (C14orf80), mRNA
chr12	51860953	51860998	NM_001004304	51860801	1	cervix	-1.14588	C-MYC/MAX::E2F::E2F-1::ETF::SP1	NM_001004304---LOC283337--- Homo sapiens hypothetical protein LOC283337 (LOC283337), mRNA
chr11	63878853	63878866	NM_001006944:NM_003942	63883200	1	cervix	-1.14	NERF1A::ARP-1	NM_001006944---RPS6KA4--- Homo sapiens ribosomal protein S6 kinase, 90kDa, polypeptide 4 (RPS6KA4), transcript variant 2, mRNA::NM_003942---RPS6KA4--- Homo sapiens ribosomal protein S6 kinase, 90kDa, polypeptide 4 (RPS6KA4), transcript variant 1, mRNA
chr11	3143312	3143334	NM_020896:NM_145638	3143116	-1	cervix	-1.13013	AP-2::AP-2gamma::E2F-1	NM_145638---OSBPL5--- Homo sapiens oxysterol binding protein-like 5 (OSBPL5), transcript variant 2, mRNA::NM_020896---OSBPL5--- Homo sapiens oxysterol binding protein-like 5 (OSBPL5), transcript variant 1, mRNA
chr6	99502681	99502712	NM_012160	99502570	-1	cervix	-1.12703	E2F-1::ETF::SMAD-3::RB/E2F-1/DP-1::E2F	NM_012160---FBXL4--- Homo sapiens F-box and leucine-rich repeat protein 4 (FBXL4), mRNA
chr20	5875333	5875385	NM_015939	5879173	-1	cervix	-1.1269	SMAD-3::C/EBP::FOXJ2	NM_015939---CGI-09--- Homo sapiens CGI-09 protein (CGI-09), mRNA
chr1	95295059	95295073	NM_152487	95295004	1	cervix	-1.12588	ETF::AP-2::E2F-1::AP-2gamma	NM_152487---TMEM56--- Homo sapiens transmembrane protein 56 (TMEM56), mRNA
chrX	11536254	11536299	NM_006800	11537417	1	cervix	-1.12353	NRF-1::SP1::ELK-1::AP-2::E2F-4/DP-1	NM_006800---MSL3L1--- Homo sapiens male-specific lethal 3-like 1 (Drosophila) (MSL3L1), transcript variant 3, mRNA
chr16	86460507	86460592	NM_003486	86460601	-1	cervix	-1.1205	SP1::ETF::C-MYC/MAX	NM_003486---SLC7A5--- Homo sapiens solute carrier family 7 (cationic amino acid transporter, y+ system), member 5 (SLC7A5), mRNA
chr7	55893060	55893081	NM_004577	55893477	-1	cervix	-1.11903	NRF-1::AP-2::ETF::LF-A1::PPARG	NM_004577---PSPH--- Homo sapiens phosphoserine phosphatase (PSPH), mRNA
chrX	47177202	47177217	NM_001654	47176760	1	cervix	-1.11882	NRF-1::ELK-1::E2F::SMAD-3::AREB6	NM_001654---ARAF--- Homo sapiens v-raf murine sarcoma 3611 viral oncogene homolog (ARAF), mRNA
chr16	88410290	88410299	NM_000135	88410555	-1	cervix	-1.11791	E2F::AP-2::RB/E2F-1/DP-1::C-MYC/MAX::USF	NM_000135---FANCA--- Homo sapiens Fanconi anemia, complementation group A (FANCA), transcript variant 1, mRNA
chr14	37745191	37745203	NM_001049	37746954	1	cervix	-1.11765	SMAD-3::C/EBP::OCT-X::C-MYC/MAX	NM_001049---SSTR1--- Homo sapiens somatostatin receptor 1 (SSTR1), mRNA
chr16	87397408	87397427	NM_030928	87397686	1	cervix	-1.11647	AP-2::E2F::AP-2gamma::ATF3	NM_030928---CDT1--- Homo sapiens DNA replication factor (CDT1), mRNA
chr11	63878827	63878850	NM_001006944:NM_003942	63883200	1	cervix	-1.11529	ARP-1::NERF1A::SP1::MAZR	NM_001006944---RPS6KA4--- Homo sapiens ribosomal protein S6 kinase, 90kDa, polypeptide 4 (RPS6KA4), transcript variant 2, mRNA::NM_003942---RPS6KA4--- Homo sapiens ribosomal protein S6 kinase, 90kDa, polypeptide 4 (RPS6KA4), transcript variant 1, mRNA
chr10	99436767	99436788	NM_021732	99436960	-1	cervix	-1.11295	AP-2gamma::C-MYC/MAX::AHR/ARNT::SMAD-3::AP-2alpha	NM_021732---AVPI1--- Homo sapiens arginine vasopressin-induced 1 (AVPI1), mRNA
chr17	70779045	70779051	NM_020679	70778898	-1	cervix	-1.11139	AP-2gamma::AP-2::E47::NRF-1	NM_020679---MIF4GD--- Homo sapiens MIF4G domain containing (MIF4GD), mRNA
chr22	35223718	35223781	NM_024955	35227569	-1	cervix	-1.10143	SMAD-3::TST-1::C/EBP	NM_024955---FLJ23322--- Homo sapiens hypothetical protein FLJ23322 (FLJ23322), mRNA
chr14	105025106	105025117	NM_173608	105028748	1	cervix	-1.09882	AP-2::NRF-1::SMAD-3::CREB::AP-2gamma	NM_173608---C14orf80--- Homo sapiens chromosome 14 open reading frame 80 (C14orf80), mRNA
chr22	49002613	49002678	NM_002969	49002546	-1	cervix	-1.09679	AP-2::ETF::AP-2gamma	NM_002969---MAPK12--- Homo sapiens mitogen-activated protein kinase 12 (MAPK12), mRNA
chr16	87397444	87397450	NM_030928	87397686	1	cervix	-1.09647	AP-2::E2F::C-MYC/MAX::ATF3	NM_030928---CDT1--- Homo sapiens DNA replication factor (CDT1), mRNA
chr19	935217	935266	NM_024100	935327	1	cervix	-1.09529	NRF-1::E2F-1::ETF::CREB	NM_024100---WDR18--- Homo sapiens WD repeat domain 18 (WDR18), mRNA
chr20	4077567	4077583	NM_175839:NM_175840:NM_175841:NM_175842	4077449	1	cervix	-1.09412	AP-2::ETF::AP-2gamma	NM_175842---SMOX--- Homo sapiens spermine oxidase (SMOX), transcript variant 4, mRNA::NM_175839---SMOX--- Homo sapiens spermine oxidase (SMOX), transcript variant 1, mRNA::NM_175841---SMOX--- Homo sapiens spermine oxidase (SMOX), transcript variant 3, mRNA::NM_175840---SMOX--- Homo sapiens spermine oxidase (SMOX), transcript variant 2, mRNA
chr2	10393536	10393576	NM_002149	10393637	1	cervix	-1.09059	SP1::AP-2::ETF	NM_002149---HPCAL1--- Homo sapiens hippocalcin-like 1 (HPCAL1), transcript variant 1, mRNA
chr2	10393536	10393576	NM_134421	10394423	1	cervix	-1.09059	SP1::AP-2::ETF	NM_134421---HPCAL1--- Homo sapiens hippocalcin-like 1 (HPCAL1), transcript variant 2, mRNA
chr13	112911939	112911942	NM_001008895	112911931	1	cervix	-1.08588	AP-2::ETF::ELK-1::SP1::GABP	NM_001008895---CUL4A--- Homo sapiens cullin 4A (CUL4A), transcript variant 1, mRNA
chr10	133970927	133970936	NM_173575	133971467	-1	cervix	-1.0838	ETF::NRF-1::RB/E2F-1/DP-1::MAZR	NM_173575---STK32C--- Homo sapiens serine/threonine kinase 32C (STK32C), mRNA
chr9	133309177	133309259	NM_020385	133312718	-1	cervix	-1.08316	SMAD-3::AREB6	NM_020385---REXO4--- Homo sapiens REX4, RNA exonuclease 4 homolog (S. cerevisiae) (REXO4), mRNA
chr19	6481755	6481784	NM_003811	6482036	1	cervix	-1.08118	SMAD-3::AREB6::E2F::E2F-1	NM_003811---TNFSF9--- Homo sapiens tumor necrosis factor (ligand) superfamily, member 9 (TNFSF9), mRNA
chr10	99436472	99436492	NM_021732	99436960	-1	cervix	-1.07524	C-MYC/MAX::AP-2gamma::SMAD-3::C/EBP	NM_021732---AVPI1--- Homo sapiens arginine vasopressin-induced 1 (AVPI1), mRNA
chr20	31725939	31726004	NM_031231:NM_031232	31725923	-1	cervix	-1.07477	NRF-1::ETF::SP1::E2F-1	NM_031232---APBA2BP--- Homo sapiens amyloid beta (A4) precursor protein-binding, family A, member 2 binding protein (APBA2BP), transcript variant 2, mRNA::NM_031231---APBA2BP--- Homo sapiens amyloid beta (A4) precursor protein-binding, family A, member 2 binding protein (APBA2BP), transcript variant 1, mRNA
chr7	55893101	55893125	NM_004577	55893477	-1	cervix	-1.07452	ETF::NRF-1::LF-A1::PPARG	NM_004577---PSPH--- Homo sapiens phosphoserine phosphatase (PSPH), mRNA
chr6	1334787	1334799	NM_001452	1335067	1	cervix	-1.07294	NRF-1::AP-2::ETF::SP1	NM_001452---FOXF2--- Homo sapiens forkhead box F2 (FOXF2), mRNA
chr17	63798501	63798504	NM_004694	63799000	-1	cervix	-1.07063	E2F::C-MYC/MAX::AP-2::LF-A1::EGR-3	NM_004694---SLC16A6--- Homo sapiens solute carrier family 16 (monocarboxylic acid transporters), member 6 (SLC16A6), mRNA
chr3	9748677	9748680	NM_001003694:NM_004634	9748433	1	cervix	-1.07059	AP-2::ETF::LF-A1::PPARG::ZIC2	NM_001003694---BRPF1--- Homo sapiens bromodomain and PHD finger containing, 1 (BRPF1), transcript variant 1, mRNA::NM_004634---BRPF1--- Homo sapiens bromodomain and PHD finger containing, 1 (BRPF1), transcript variant 2, mRNA
chr16	2807177	2807187	NM_006799:NM_144956:NM_144957	2807164	1	cervix	-1.07059	CACCC-BINDING_FACTOR::E2F::RB/E2F-1/DP-1::C-MYC/MAX	NM_144956---PRSS21--- Homo sapiens protease, serine, 21 (testisin) (PRSS21), transcript variant 2, mRNA::NM_144957---PRSS21--- Homo sapiens protease, serine, 21 (testisin) (PRSS21), transcript variant 3, mRNA::NM_006799---PRSS21--- Homo sapiens protease, serine, 21 (testisin) (PRSS21), transcript variant 1, mRNA
chr20	6696337	6696346	NM_001200	6697206	1	cervix	-1.07059	ETF::E2F-1::EGR-1	NM_001200---BMP2--- Homo sapiens bone morphogenetic protein 2 (BMP2), mRNA
chr1	166494288	166494365	NM_018186	166496207	1	cervix	-1.06824	SMAD-3::NF-AT::HNF-1::ALX-4	NM_018186---C1orf112--- Homo sapiens chromosome 1 open reading frame 112 (C1orf112), mRNA
chr11	63879259	63879310	NM_001006944:NM_003942	63883200	1	cervix	-1.06588	NRF-1::ETF::AP-2::NERF1A::ARP-1	NM_001006944---RPS6KA4--- Homo sapiens ribosomal protein S6 kinase, 90kDa, polypeptide 4 (RPS6KA4), transcript variant 2, mRNA::NM_003942---RPS6KA4--- Homo sapiens ribosomal protein S6 kinase, 90kDa, polypeptide 4 (RPS6KA4), transcript variant 1, mRNA
chr11	3143517	3143545	NM_020896:NM_145638	3143116	-1	cervix	-1.06526	AP-2gamma::C-MYC/MAX::ZIC2::LF-A1	NM_145638---OSBPL5--- Homo sapiens oxysterol binding protein-like 5 (OSBPL5), transcript variant 2, mRNA::NM_020896---OSBPL5--- Homo sapiens oxysterol binding protein-like 5 (OSBPL5), transcript variant 1, mRNA
chr13	112915925	112915992	NM_003589	112911086	1	cervix	-1.06235	SMAD-3::MEIS1B/HOXA9::FOXJ2::TST-1	NM_003589---CUL4A--- Homo sapiens cullin 4A (CUL4A), transcript variant 2, mRNA
chrX	11530934	11530948	NM_078628:NM_078629	11535934	1	cervix	-1.06118	SMAD-3::CREB	NM_078628---MSL3L1--- Homo sapiens male-specific lethal 3-like 1 (Drosophila) (MSL3L1), transcript variant 4, mRNA::NM_078629---MSL3L1--- Homo sapiens male-specific lethal 3-like 1 (Drosophila) (MSL3L1), transcript variant 1, mRNA
chrX	11530934	11530948	NM_078630	11535934	1	cervix	-1.06118	SMAD-3::CREB	NM_078630---MSL3L1--- Homo sapiens male-specific lethal 3-like 1 (Drosophila) (MSL3L1), transcript variant 2, mRNA
chr15	64373037	64373045	NM_133375	64372713	1	cervix	-1.06	ETF::AP-2::EGR-1	NM_133375---MGC4562--- Homo sapiens hypothetical protein MGC4562 (MGC4562), mRNA
chr9	130344919	130344925	NM_054012	130349825	1	cervix	-1.05765	ZIC2::ARP-1::HNF-1::ALX-4	NM_054012---ASS--- Homo sapiens argininosuccinate synthetase (ASS), transcript variant 2, mRNA
chr15	88874088	88874105	NM_022769	88874303	1	cervix	-1.05529	ETF::AP-2::E2F-1::CACCC-BINDING_FACTOR	NM_022769---CRTC3--- Homo sapiens CREB regulated transcription coactivator 3 (CRTC3), mRNA
chr12	131080267	131080326	NM_025215	131080271	1	cervix	-1.05294	LF-A1::PPARG::ZIC2::E2F	NM_025215---PUS1--- Homo sapiens pseudouridylate synthase 1 (PUS1), transcript variant 1, mRNA
chr5	44844112	44844118	NM_016640	44844783	1	cervix	-1.05176	SMAD-3::MEIS1B/HOXA9::HNF-1::ALX-4::TST-1	NM_016640---MRPS30--- Homo sapiens mitochondrial ribosomal protein S30 (MRPS30), nuclear gene encoding mitochondrial protein, mRNA
chr11	62134658	62134687	NM_153265	62135645	-1	cervix	-1.05136	AP-2::AP-2gamma::ETF::E2F-1::AP-2alpha	NM_153265---EML3--- Homo sapiens echinoderm microtubule associated protein like 3 (EML3), mRNA
chr3	9748595	9748669	NM_001003694:NM_004634	9748433	1	cervix	-1.05059	AP-2::ETF::RB/E2F-1/DP-1::LF-A1::PPARG	NM_001003694---BRPF1--- Homo sapiens bromodomain and PHD finger containing, 1 (BRPF1), transcript variant 1, mRNA::NM_004634---BRPF1--- Homo sapiens bromodomain and PHD finger containing, 1 (BRPF1), transcript variant 2, mRNA
chr1	151836703	151836857	NM_003815:NM_207191:NM_207194:NM_207195:NM_207196:NM_207197	151836834	1	cervix	-1.04941	SP1	NM_207196---ADAM15--- Homo sapiens ADAM metallopeptidase domain 15 (metargidin) (ADAM15), transcript variant 5, mRNA::NM_207197---ADAM15--- Homo sapiens ADAM metallopeptidase domain 15 (metargidin) (ADAM15), transcript variant 6, mRNA::NM_207194---ADAM15--- Homo sapiens ADAM metallopeptidase domain 15 (metargidin) (ADAM15), transcript variant 3, mRNA::NM_003815---ADAM15--- Homo sapiens ADAM metal…
chr9	130349925	130349928	NM_054012	130349825	1	cervix	-1.04941	AP-2gamma::C-MYC/MAX::E47::GABP	NM_054012---ASS--- Homo sapiens argininosuccinate synthetase (ASS), transcript variant 2, mRNA
chr1	15593340	15593382	NM_001229:NM_032996	15596096	-1	cervix	-1.04788	NRF-1::AP-2::ETF::CREB::E2F-1	NM_001229---CASP9--- Homo sapiens caspase 9, apoptosis-related cysteine peptidase (CASP9), transcript variant alpha, mRNA::NM_032996---CASP9--- Homo sapiens caspase 9, apoptosis-related cysteine peptidase (CASP9), transcript variant beta, mRNA
chr12	52615380	52615389	NM_017410	52618842	1	cervix	-1.04471	SMAD-3::NF-AT::AREB6	NM_017410---HOXC13--- Homo sapiens homeobox C13 (HOXC13), mRNA
chr14	23838902	23838909	NM_174913	23838937	1	cervix	-1.04471	NRF-1::SP1::CREB::E2F	NM_174913---C14orf21--- Homo sapiens chromosome 14 open reading frame 21 (C14orf21), mRNA
chr9	137057148	137057163	NM_021138	137056801	1	cervix	-1.03647	E2F::C-MYC/MAX::AP-2::CACCC-BINDING_FACTOR	NM_021138---TRAF2--- Homo sapiens TNF receptor-associated factor 2 (TRAF2), mRNA
chr9	33254651	33254708	NM_004323	33254737	-1	cervix	-1.03545	SP1::EGR-1	NM_004323---BAG1--- Homo sapiens BCL2-associated athanogene (BAG1), mRNA
chr20	62081569	62081608	NM_080621	62081436	-1	cervix	-1.03219	AP-2gamma::ETF::C-MYC/MAX::NRF-1::E47	NM_080621---SAMD10--- Homo sapiens sterile alpha motif domain containing 10 (SAMD10), mRNA
chr12	48244964	48245083	NM_001012300	48246489	-1	cervix	-1.03138	NRF-1::E2F::ALX-4	NM_001012300---MCRS1--- Homo sapiens microspherule protein 1 (MCRS1), transcript variant 2, mRNA
chr12	62902233	62902246	NM_152440	62902319	-1	cervix	-1.03132	NRF-1::ELK-1::E2F::C-MYC/MAX	NM_152440---FLJ32549--- Homo sapiens hypothetical protein FLJ32549 (FLJ32549), mRNA
chr12	48248342	48248461	NM_006337	48248178	-1	cervix	-1.03123	NRF-1::E2F::ALX-4	NM_006337---MCRS1--- Homo sapiens microspherule protein 1 (MCRS1), transcript variant 1, mRNA
chr22	48632245	48632269	NM_024105	48632967	-1	cervix	-1.03062	CACCC-BINDING_FACTOR::E2F::SREBP-1	NM_024105---ALG12--- Homo sapiens asparagine-linked glycosylation 12 homolog (yeast, alpha-1,6-mannosyltransferase) (ALG12), mRNA
chr22	49002322	49002330	NM_002969	49002546	-1	cervix	-1.02727	AP-2::ETF::ZIC2::AP-2gamma	NM_002969---MAPK12--- Homo sapiens mitogen-activated protein kinase 12 (MAPK12), mRNA
chr11	62134600	62134650	NM_153265	62135645	-1	cervix	-1.02712	AP-2::AP-2gamma::E2F-1::AP-2alpha::ZIC2	NM_153265---EML3--- Homo sapiens echinoderm microtubule associated protein like 3 (EML3), mRNA
chrX	11536365	11536371	NM_006800	11537417	1	cervix	-1.02588	NRF-1::ELK-1::AP-2::SP1::E2F-4/DP-1	NM_006800---MSL3L1--- Homo sapiens male-specific lethal 3-like 1 (Drosophila) (MSL3L1), transcript variant 3, mRNA
chr11	63879317	63879358	NM_001006944:NM_003942	63883200	1	cervix	-1.02588	NRF-1::AP-2::ETF::ARP-1::PPARG	NM_001006944---RPS6KA4--- Homo sapiens ribosomal protein S6 kinase, 90kDa, polypeptide 4 (RPS6KA4), transcript variant 2, mRNA::NM_003942---RPS6KA4--- Homo sapiens ribosomal protein S6 kinase, 90kDa, polypeptide 4 (RPS6KA4), transcript variant 1, mRNA
chr14	22512809	22512833	NM_198086	22516272	-1	cervix	-1.02443	ETF::AP-2::EGR-1	NM_198086---JUB--- Homo sapiens jub, ajuba homolog (Xenopus laevis) (JUB), transcript variant 2, mRNA
chr20	62081550	62081566	NM_080621	62081436	-1	cervix	-1.02332	AP-2gamma::ETF::NRF-1::E47::C-MYC/MAX	NM_080621---SAMD10--- Homo sapiens sterile alpha motif domain containing 10 (SAMD10), mRNA
chr15	88874232	88874270	NM_022769	88874303	1	cervix	-1.01882	ETF::E2F-1	NM_022769---CRTC3--- Homo sapiens CREB regulated transcription coactivator 3 (CRTC3), mRNA
chr20	4077595	4077608	NM_175839:NM_175840:NM_175841:NM_175842	4077449	1	cervix	-1.01765	AP-2::ETF::AP-2gamma	NM_175842---SMOX--- Homo sapiens spermine oxidase (SMOX), transcript variant 4, mRNA::NM_175839---SMOX--- Homo sapiens spermine oxidase (SMOX), transcript variant 1, mRNA::NM_175841---SMOX--- Homo sapiens spermine oxidase (SMOX), transcript variant 3, mRNA::NM_175840---SMOX--- Homo sapiens spermine oxidase (SMOX), transcript variant 2, mRNA
chr11	63878728	63878758	NM_001006944:NM_003942	63883200	1	cervix	-1.01294	ARP-1::NERF1A::SP1::MAZR::AP-2alpha	NM_001006944---RPS6KA4--- Homo sapiens ribosomal protein S6 kinase, 90kDa, polypeptide 4 (RPS6KA4), transcript variant 2, mRNA::NM_003942---RPS6KA4--- Homo sapiens ribosomal protein S6 kinase, 90kDa, polypeptide 4 (RPS6KA4), transcript variant 1, mRNA
chr15	64373055	64373066	NM_133375	64372713	1	cervix	-1.01294	AP-2::ETF::EGR-1	NM_133375---MGC4562--- Homo sapiens hypothetical protein MGC4562 (MGC4562), mRNA
chr7	55893398	55893438	NM_004577	55893477	-1	cervix	-1.00954	NRF-1::E2F::ETF::E2F-1::PPARG	NM_004577---PSPH--- Homo sapiens phosphoserine phosphatase (PSPH), mRNA
chr22	35227673	35227691	NM_024955	35227569	-1	cervix	-1.00799	NRF-1::SP1::E2F::CACCC-BINDING_FACTOR::C-MYC/MAX	NM_024955---FLJ23322--- Homo sapiens hypothetical protein FLJ23322 (FLJ23322), mRNA
chr11	71175776	71175779	NM_152563	71176215	1	cervix	-1.00706	SP1::CACCC-BINDING_FACTOR::USF2::C-MYC/MAX	NM_152563---FLJ10661--- Homo sapiens hypothetical protein FLJ10661 (FLJ10661), transcript variant 2, mRNA
chr11	71175776	71175779	NM_018172	71176230	1	cervix	-1.00706	SP1::CACCC-BINDING_FACTOR::USF2::C-MYC/MAX	NM_018172---FLJ10661--- Homo sapiens hypothetical protein FLJ10661 (FLJ10661), transcript variant 1, mRNA
chr18	2560494	2560566	NM_006101	2561604	1	cervix	-1.00588	HNF-1::OCT-1::ALX-4	NM_006101---KNTC2--- Homo sapiens kinetochore associated 2 (KNTC2), mRNA
chr12	62902348	62902354	NM_152440	62902319	-1	cervix	-1.00548	NRF-1::ELK-1::C-MYC/MAX::ATF-1	NM_152440---FLJ32549--- Homo sapiens hypothetical protein FLJ32549 (FLJ32549), mRNA
chr12	69598376	69598377	NM_002849	69600851	-1	cervix	-1.00512	HNF-1::ALX-4	NM_002849---PTPRR--- Homo sapiens protein tyrosine phosphatase, receptor type, R (PTPRR), transcript variant 1, mRNA
chr12	52615300	52615332	NM_017410	52618842	1	cervix	-1.00235	SMAD-3::NF-AT::ATF3	NM_017410---HOXC13--- Homo sapiens homeobox C13 (HOXC13), mRNA
chr2	95256144	95256184	NM_001017396:NM_021088	95253056	1	cervix	-1.00118	SMAD-3::ATF::CHOP-C/EBPalpha::ALX-4	NM_001017396---ZNF2--- Homo sapiens zinc finger protein 2 (ZNF2), transcript variant 2, mRNA::NM_021088---ZNF2--- Homo sapiens zinc finger protein 2 (ZNF2), transcript variant 1, mRNA
chr12	48248472	48248497	NM_006337	48248178	-1	cervix	-1.00034	NRF-1::CREB	NM_006337---MCRS1--- Homo sapiens microspherule protein 1 (MCRS1), transcript variant 1, mRNA
chr12	48245094	48245119	NM_001012300	48246489	-1	cervix	-1.00033	NRF-1::CREB	NM_001012300---MCRS1--- Homo sapiens microspherule protein 1 (MCRS1), transcript variant 2, mRNA
chr2	200150083	200150656	NM_015265	200150707	-1	colon	-3.27028	AFP1::HNF-1::MRF-2::OCT-1::FOXO4	NM_015265---SATB2--- Homo sapiens SATB family member 2 (SATB2), mRNA
chr10	129577286	129577648	NM_152311	129581201	-1	colon	-2.09305	CDP::HNF-1::AFP1::OCT-1::MRF-2	NM_152311---TMEM12--- Homo sapiens transmembrane protein 12 (TMEM12), mRNA
chr17	36293617	36293876	NM_019010	36295005	-1	colon	-1.93012	HNF-1::AFP1::OCT-1::NKX6-1::OCT-X	NM_019010---KRT20--- Homo sapiens keratin 20 (KRT20), mRNA
chr2	200149749	200149971	NM_015265	200150707	-1	colon	-1.91289	MRF-2::OCT-1::HNF-1::CDP::FOXJ2	NM_015265---SATB2--- Homo sapiens SATB family member 2 (SATB2), mRNA
chr6	132063037	132063268	NM_030908	132064234	-1	colon	-1.87606	HNF-1::CDP::AFP1::FOXJ2::TEF	NM_030908---OR2A4--- Homo sapiens olfactory receptor, family 2, subfamily A, member 4 (OR2A4), mRNA
chr6	132062606	132062921	NM_030908	132064234	-1	colon	-1.8376	OCT-1::HNF-1::CDP::MRF-2::NKX6-1	NM_030908---OR2A4--- Homo sapiens olfactory receptor, family 2, subfamily A, member 4 (OR2A4), mRNA
chr17	53845669	53845941	NM_017763	53849893	-1	colon	-1.8298	CDP::HNF-1::FOXO4::MRF-2::OCT-1	NM_017763---RNF43--- Homo sapiens ring finger protein 43 (RNF43), mRNA
chr1	120067658	120067905	NM_032044	120066245	-1	colon	-1.78612	HNF-1::AFP1::FOXO4::OCT-1::MRF-2	NM_032044---REG4--- Homo sapiens regenerating islet-derived family, member 4 (REG4), mRNA
chr7	89484626	89484826	NM_152999	89485650	1	colon	-1.7738	HNF-1::CDP::MRF-2::GCNF::TATA	NM_152999---STEAP2--- Homo sapiens six transmembrane epithelial antigen of the prostate 2 (STEAP2), mRNA
chr6	25863277	25863500	NM_005495	25862944	1	colon	-1.75112	MRF-2::CDP::AFP1::HNF-6::OCT-1	NM_005495---SLC17A4--- Homo sapiens solute carrier family 17 (sodium phosphate), member 4 (SLC17A4), mRNA
chr7	107034965	107035219	NM_000111	107037583	-1	colon	-1.73884	CDP::MRF-2::AFP1::HNF-6::FOXJ2	NM_000111---SLC26A3--- Homo sapiens solute carrier family 26, member 3 (SLC26A3), mRNA
chr3	132560577	132560819	NM_194289	132563453	1	colon	-1.73738	CDP::AFP1::GCNF::TATA::HNF-6	NM_194289---LOC152195--- Homo sapiens hypothetical protein LOC152195 (LOC152195), mRNA
chr6	132062142	132062342	NM_030908	132064234	-1	colon	-1.68529	CDP::HNF-1::MRF-2::OCT-1	NM_030908---OR2A4--- Homo sapiens olfactory receptor, family 2, subfamily A, member 4 (OR2A4), mRNA
chr14	53491352	53491573	NM_001202:NM_130850	53493362	-1	colon	-1.67939	HNF-1::CDP::AFP1::NKX6-1	NM_130850---BMP4--- Homo sapiens bone morphogenetic protein 4 (BMP4), transcript variant 2, mRNA::NM_001202---BMP4--- Homo sapiens bone morphogenetic protein 4 (BMP4), transcript variant 1, mRNA
chr14	53486668	53486889	NM_130851	53491020	-1	colon	-1.67481	HNF-1::CDP::AFP1::NKX6-1	NM_130851---BMP4--- Homo sapiens bone morphogenetic protein 4 (BMP4), transcript variant 3, mRNA
chr17	53850592	53850839	NM_017763	53849893	-1	colon	-1.63309	OCT-1::ALX-4::AFP1::TATA::FOXJ2	NM_017763---RNF43--- Homo sapiens ring finger protein 43 (RNF43), mRNA
chr16	82992908	82993047	NM_014861	82995533	1	colon	-1.61438	CDP::FOXO4::AFP1::MRF-2::OCT-1	NM_014861---KIAA0703--- Homo sapiens KIAA0703 gene product (KIAA0703), mRNA
chr6	46868138	46868367	NM_005588	46869085	1	colon	-1.60447	CDP::AFP1::OCT-1::TATA	NM_005588---MEP1A--- Homo sapiens meprin A, alpha (PABA peptide hydrolase) (MEP1A), mRNA
chr1	153916503	153916677	NM_005240	153921250	-1	colon	-1.59402	AFP1::CDP::ALX-4::TATA::HNF-6	NM_005240---ETV3--- Homo sapiens ets variant gene 3 (ETV3), mRNA
chr1	86641567	86641767	NM_001285	86646071	1	colon	-1.57604	CDP::TATA::HNF-1::NKX6-1::FOXO4	NM_001285---CLCA1--- Homo sapiens chloride channel, calcium activated, family member 1 (CLCA1), mRNA
chr12	32938790	32938917	NM_001005242:NM_004572	32940993	-1	colon	-1.56925	AFP1::HNF-1::CDP::OCT-1::ALX-4	NM_004572---PKP2--- Homo sapiens plakophilin 2 (PKP2), transcript variant 2b, mRNA::NM_001005242---PKP2--- Homo sapiens plakophilin 2 (PKP2), transcript variant 2a, mRNA
chr6	132062926	132063026	NM_030908	132064234	-1	colon	-1.54775	CDP::MRF-2::OCT-1::ALX-4::FOXJ2	NM_030908---OR2A4--- Homo sapiens olfactory receptor, family 2, subfamily A, member 4 (OR2A4), mRNA
chrX	84436934	84437134	NM_024921	84440893	-1	colon	-1.50366	HNF-1::CDP::AFP1::TATA	NM_024921---POF1B--- Homo sapiens premature ovarian failure, 1B (POF1B), mRNA
chr17	36290882	36290995	NM_019010	36295005	-1	colon	-1.4834	AFP1::HNF-1::TATA::NKX6-1::ALX-4	NM_019010---KRT20--- Homo sapiens keratin 20 (KRT20), mRNA
chr1	86720171	86720352	NM_012128	86724781	1	colon	-1.48083	CDP::TBP::AFP1::MRF-2::FOXO4	NM_012128---CLCA4--- Homo sapiens chloride channel, calcium activated, family member 4 (CLCA4), mRNA
chr3	169291667	169291801	NM_014498	169296371	-1	colon	-1.46834	CDP::HNF-1::OCT-1::GCNF::TATA	NM_014498---GOLPH4--- Homo sapiens golgi phosphoprotein 4 (GOLPH4), mRNA
chr11	17520839	17521004	NM_153676	17522519	-1	colon	-1.46709	CDP::HNF-1::MRF-2::FOXO4::ALX-4	NM_153676---USH1C--- Homo sapiens Usher syndrome 1C (autosomal recessive, severe) (USH1C), transcript variant b3, mRNA
chr11	17520851	17521016	NM_005709	17522525	-1	colon	-1.46709	CDP::HNF-1::MRF-2::FOXO4::ALX-4	NM_005709---USH1C--- Homo sapiens Usher syndrome 1C (autosomal recessive, severe) (USH1C), transcript variant 1, mRNA
chr2	113449585	113449715	NM_019618	113451836	1	colon	-1.44569	HNF-1::AFP1::CDP::GCNF	NM_019618---IL1F9--- Homo sapiens interleukin 1 family, member 9 (IL1F9), mRNA
chr5	180257685	180257830	NM_024850	180258764	1	colon	-1.42588	AFP1::HNF-1::OCT-1::FOXO4::HNF-6	NM_024850---BTNL8--- Homo sapiens butyrophilin-like 8 (BTNL8), mRNA
chr7	107037380	107037478	NM_000111	107037583	-1	colon	-1.40983	HNF-1::AP-2REP::AFP1::GCNF::ALX-4	NM_000111---SLC26A3--- Homo sapiens solute carrier family 26, member 3 (SLC26A3), mRNA
chrX	108102364	108102521	NM_173479	108103493	1	colon	-1.39521	MRF-2::CDP::FOXO4::IRF1::TBP	NM_173479---LOC126248--- Homo sapiens hypothetical protein LOC126248 (LOC126248), mRNA
chr19	45127719	45127869	NM_003890	45132373	-1	colon	-1.38692	CDP::OCT-1::TATA::HNF-6	NM_003890---FCGBP--- Homo sapiens Fc fragment of IgG binding protein (FCGBP), mRNA
chr8	124818478	124818638	NM_001003954:NM_004306	124818828	-1	colon	-1.38158	MRF-2::HNF-1::AFP1::IRF1::NKX6-1	NM_004306---ANXA13--- Homo sapiens annexin A13 (ANXA13), transcript variant 1, mRNA::NM_001003954---ANXA13--- Homo sapiens annexin A13 (ANXA13), transcript variant 2, mRNA
chr6	25858432	25858569	NM_005495	25862944	1	colon	-1.35783	AFP1::CDP::MRF-2::OCT-1::IRF1	NM_005495---SLC17A4--- Homo sapiens solute carrier family 17 (sodium phosphate), member 4 (SLC17A4), mRNA
chrX	14654268	14654318	NM_152633	14650848	-1	colon	-1.35431	HNF-1::CDP::OCT-1::NKX6-1	NM_152633---FANCB--- Homo sapiens Fanconi anemia, complementation group B (FANCB), transcript variant 2, mRNA
chr20	41617210	41617365	NM_170693	41621099	1	colon	-1.34856	HNF-1::AFP1::OCT-1::MRF-2::PU.1	NM_170693---SGK2--- Homo sapiens serum/glucocorticoid regulated kinase 2 (SGK2), transcript variant 1, mRNA
chr8	71747201	71747287	NM_001011720	71744153	1	colon	-1.34569	CDP::OCT-1::MRF-2::FOXO4::ALX-4	NM_001011720---XKR9--- Homo sapiens X Kell blood group precursor-related family, member 9 (XKR9), mRNA
chr1	94995008	94995086	NM_152369	94998197	1	colon	-1.34409	ALX-4::AFP1::CDP::TST-1	NM_152369---SLC44A3--- Homo sapiens solute carrier family 44, member 3 (SLC44A3), mRNA
chr1	120067405	120067535	NM_032044	120066245	-1	colon	-1.34166	HNF-1::CDP::OCT-1::FOXJ2	NM_032044---REG4--- Homo sapiens regenerating islet-derived family, member 4 (REG4), mRNA
chr21	42679847	42679893	NM_032401	42683596	-1	colon	-1.34101	HNF-1::CDP::AFP1::OCT-1::TBP	NM_032401---TMPRSS3--- Homo sapiens transmembrane protease, serine 3 (TMPRSS3), transcript variant B, mRNA
chr20	6055671	6055785	NM_017671	6052191	-1	colon	-1.33341	OCT-1::CDP::HNF-1::TATA::ELF-1	NM_017671---C20orf42--- Homo sapiens chromosome 20 open reading frame 42 (C20orf42), mRNA
chr7	126474752	126474851	NM_000845	126477261	-1	colon	-1.32113	AFP1::HNF-1::IRF1::FOXO4	NM_000845---GRM8--- Homo sapiens glutamate receptor, metabotropic 8 (GRM8), mRNA
chrX	65169993	65170047	NM_014799	65167129	1	colon	-1.31278	AFP1::CDP::IRF1::ALX-4::HAND1/E47	NM_014799---HEPH--- Homo sapiens hephaestin (HEPH), transcript variant 2, mRNA
chr6	46867387	46867553	NM_005588	46869085	1	colon	-1.30735	HNF-1::CDP::FOXO4::GCNF::NKX6-1	NM_005588---MEP1A--- Homo sapiens meprin A, alpha (PABA peptide hydrolase) (MEP1A), mRNA
chr10	85919912	85919985	NM_207373	85923546	1	colon	-1.30543	AFP1::TATA::HNF-1::GCNF::TBP	NM_207373---C10orf99--- Homo sapiens chromosome 10 open reading frame 99 (C10orf99), mRNA
chr8	95289826	95289928	NM_004063	95289986	-1	colon	-1.30434	HNF-1::CDP::AFP1::NKX6-1::C/EBPbeta	NM_004063---CDH17--- Homo sapiens cadherin 17, LI cadherin (liver-intestine) (CDH17), mRNA
chrX	65169993	65170047	NM_138737	65165683	1	colon	-1.30319	AFP1::CDP::IRF1::ALX-4::HAND1/E47	NM_138737---HEPH--- Homo sapiens hephaestin (HEPH), transcript variant 1, mRNA
chr1	153917463	153917621	NM_005240	153921250	-1	colon	-1.30309	CDP::ALX-4::AFP1::IRF1::FOXJ2	NM_005240---ETV3--- Homo sapiens ets variant gene 3 (ETV3), mRNA
chr1	86641489	86641562	NM_001285	86646071	1	colon	-1.29617	CDP::HNF-1::MRF-2::TATA::FOXO4	NM_001285---CLCA1--- Homo sapiens chloride channel, calcium activated, family member 1 (CLCA1), mRNA
chrX	108102808	108102832	NM_173479	108103493	1	colon	-1.29137	MRF-2::HNF-1::AFP1::IRF1::NCX	NM_173479---LOC126248--- Homo sapiens hypothetical protein LOC126248 (LOC126248), mRNA
chrX	14653210	14653299	NM_152633	14650848	-1	colon	-1.28758	TATA::CDP::NKX6-1::AFP1::TEF	NM_152633---FANCB--- Homo sapiens Fanconi anemia, complementation group B (FANCB), transcript variant 2, mRNA
chrX	108100639	108100679	NM_173479	108103493	1	colon	-1.27923	CDP::HNF-1::AFP1::ALX-4::TBP	NM_173479---LOC126248--- Homo sapiens hypothetical protein LOC126248 (LOC126248), mRNA
chr10	85919678	85919758	NM_207373	85923546	1	colon	-1.26837	CDP::TATA::HNF-1::OCT-1::NKX6-1	NM_207373---C10orf99--- Homo sapiens chromosome 10 open reading frame 99 (C10orf99), mRNA
chr7	126476423	126476510	NM_000845	126477261	-1	colon	-1.26835	HNF-1::ALX-4::IRF1::TBP::FOXJ2	NM_000845---GRM8--- Homo sapiens glutamate receptor, metabotropic 8 (GRM8), mRNA
chrX	84438203	84438277	NM_024921	84440893	-1	colon	-1.25915	HNF-1::CDP::IRF1::OCT-X::HNF-6	NM_024921---POF1B--- Homo sapiens premature ovarian failure, 1B (POF1B), mRNA
chrX	108102632	108102701	NM_173479	108103493	1	colon	-1.25527	MRF-2::AFP1::IRF1::NKX6-1::ALX-4	NM_173479---LOC126248--- Homo sapiens hypothetical protein LOC126248 (LOC126248), mRNA
chr16	82993106	82993108	NM_014861	82995533	1	colon	-1.24984	CDP::OCT-1::IRF1::TST-1	NM_014861---KIAA0703--- Homo sapiens KIAA0703 gene product (KIAA0703), mRNA
chr3	126133650	126133713	NM_033049	126136270	-1	colon	-1.24516	AFP1::MRF-2::OCT-1::GCNF::OCT-X	NM_033049---MUC13--- Homo sapiens mucin 13, epithelial transmembrane (MUC13), mRNA
chr7	126476518	126476546	NM_000845	126477261	-1	colon	-1.24336	HNF-1::CDP::IRF1::HNF-6::NCX	NM_000845---GRM8--- Homo sapiens glutamate receptor, metabotropic 8 (GRM8), mRNA
chr5	180255790	180255826	NM_024850	180258764	1	colon	-1.24313	CDP::ALX-4::IRF1::GCNF::MRF-2	NM_024850---BTNL8--- Homo sapiens butyrophilin-like 8 (BTNL8), mRNA
chr14	72676440	72676531	NM_000021	72672931	1	colon	-1.24121	CDP::OCT-1::AFP1::HNF-1::ALX-4	NM_000021---PSEN1--- Homo sapiens presenilin 1 (Alzheimer disease 3) (PSEN1), transcript variant I-467, mRNA
chr14	72676440	72676531	NM_007318	72673277	1	colon	-1.24121	CDP::OCT-1::AFP1::HNF-1::ALX-4	NM_007318---PSEN1--- Homo sapiens presenilin 1 (Alzheimer disease 3) (PSEN1), transcript variant I-463, mRNA
chr6	30187141	30187166	NM_007028:NM_052816	30188846	-1	colon	-1.23979	CDP::HNF-1::AFP1::MRF-2::FOXO4	NM_052816---TRIM31--- Homo sapiens tripartite motif-containing 31 (TRIM31), transcript variant 2, mRNA::NM_007028---TRIM31--- Homo sapiens tripartite motif-containing 31 (TRIM31), transcript variant 1, mRNA
chr1	94993367	94993446	NM_152369	94998197	1	colon	-1.23898	HNF-1::AFP1::ALX-4::NKX6-1::TBP	NM_152369---SLC44A3--- Homo sapiens solute carrier family 44, member 3 (SLC44A3), mRNA
chr7	107037504	107037580	NM_000111	107037583	-1	colon	-1.2378	HNF-1::GCNF::AP-2REP::TATA::NCX	NM_000111---SLC26A3--- Homo sapiens solute carrier family 26, member 3 (SLC26A3), mRNA
chr17	53850557	53850581	NM_017763	53849893	-1	colon	-1.23508	CDP::GCNF::TATA::OCT-1::ALX-4	NM_017763---RNF43--- Homo sapiens ring finger protein 43 (RNF43), mRNA
chr5	180255855	180255877	NM_024850	180258764	1	colon	-1.23003	CDP::AFP1::MRF-2::FOXJ2::ALX-4	NM_024850---BTNL8--- Homo sapiens butyrophilin-like 8 (BTNL8), mRNA
chr14	72683090	72683153	NM_007319	72684480	1	colon	-1.22684	CDP::GCNF::AFP1::ALX-4::IRF1	NM_007319---PSEN1--- Homo sapiens presenilin 1 (Alzheimer disease 3) (PSEN1), transcript variant I-374., mRNA
chr14	53491591	53491689	NM_001202:NM_130850	53493362	-1	colon	-1.2264	HNF-1::NKX6-1::AFP1::IRF1::AP-2REP	NM_130850---BMP4--- Homo sapiens bone morphogenetic protein 4 (BMP4), transcript variant 2, mRNA::NM_001202---BMP4--- Homo sapiens bone morphogenetic protein 4 (BMP4), transcript variant 1, mRNA
chr14	53486907	53487005	NM_130851	53491020	-1	colon	-1.22512	HNF-1::NKX6-1::AFP1::IRF1::AP-2REP	NM_130851---BMP4--- Homo sapiens bone morphogenetic protein 4 (BMP4), transcript variant 3, mRNA
chr1	86641818	86641897	NM_001285	86646071	1	colon	-1.21917	ALX-4::AFP1::MRF-2::TATA::NKX6-1	NM_001285---CLCA1--- Homo sapiens chloride channel, calcium activated, family member 1 (CLCA1), mRNA
chr3	132559693	132559732	NM_194289	132563453	1	colon	-1.21661	MRF-2::HNF-1::CDP::OCT-1::FOXJ2	NM_194289---LOC152195--- Homo sapiens hypothetical protein LOC152195 (LOC152195), mRNA
chr7	107035299	107035305	NM_000111	107037583	-1	colon	-1.20019	CDP::HNF-6::MRF-2::TATA::IRF1	NM_000111---SLC26A3--- Homo sapiens solute carrier family 26, member 3 (SLC26A3), mRNA
chr8	71747310	71747341	NM_001011720	71744153	1	colon	-1.19585	CDP::AFP1::OCT-1::MRF-2::FOXO4	NM_001011720---XKR9--- Homo sapiens X Kell blood group precursor-related family, member 9 (XKR9), mRNA
chr19	45127544	45127607	NM_003890	45132373	-1	colon	-1.18447	OCT-1::CDP::MRF-2::ALX-4::FOXJ2	NM_003890---FCGBP--- Homo sapiens Fc fragment of IgG binding protein (FCGBP), mRNA
chr17	53845952	53845973	NM_017763	53849893	-1	colon	-1.18306	CDP::MRF-2::TBP::HNF-6::FOXJ2	NM_017763---RNF43--- Homo sapiens ring finger protein 43 (RNF43), mRNA
chr10	124310261	124310262	NM_004406:NM_007329:NM_017579	124310170	1	colon	-1.18275	AFP1::HNF-1::CDP::ALX-4::TATA	NM_007329---DMBT1--- Homo sapiens deleted in malignant brain tumors 1 (DMBT1), transcript variant 2, mRNA::NM_017579---DMBT1--- Homo sapiens deleted in malignant brain tumors 1 (DMBT1), transcript variant 3, mRNA::NM_004406---DMBT1--- Homo sapiens deleted in malignant brain tumors 1 (DMBT1), transcript variant 1, mRNA
chr17	44046530	44046564	NM_024016	44047300	-1	colon	-1.1819	CDP::HNF-1::TBP::TATA::GCNF	NM_024016---HOXB8--- Homo sapiens homeo box B8 (HOXB8), mRNA
chr7	126476346	126476411	NM_000845	126477261	-1	colon	-1.18112	HNF-1::AFP1::ALX-4::IRF1::TBP	NM_000845---GRM8--- Homo sapiens glutamate receptor, metabotropic 8 (GRM8), mRNA
chr6	46867851	46867873	NM_005588	46869085	1	colon	-1.18019	MRF-2::CDP::OCT-1::IRF1	NM_005588---MEP1A--- Homo sapiens meprin A, alpha (PABA peptide hydrolase) (MEP1A), mRNA
chr21	42680028	42680047	NM_032401	42683596	-1	colon	-1.17891	HNF-1::GCNF::OCT-1::HNF-6::AP-1	NM_032401---TMPRSS3--- Homo sapiens transmembrane protease, serine 3 (TMPRSS3), transcript variant B, mRNA
chr6	44071782	44071861	NM_153246	44076331	1	colon	-1.17859	AFP1::CDP::MRF-2::OCT-1::ALX-4	NM_153246---MGC45491--- Homo sapiens hypothetical protein MGC45491 (MGC45491), mRNA
chrX	108102762	108102770	NM_173479	108103493	1	colon	-1.17764	MRF-2::AFP1::IRF1::NKX6-1::NKX2-2	NM_173479---LOC126248--- Homo sapiens hypothetical protein LOC126248 (LOC126248), mRNA
chr7	20032999	20033021	NM_182762	20030253	-1	colon	-1.17678	AFP1::CDP::MRF-2::IRF1::HNF-1	NM_182762---7A5--- Homo sapiens putative binding protein 7a5 (7A5), mRNA
chr8	71747349	71747355	NM_001011720	71744153	1	colon	-1.17029	CDP::AFP1::MRF-2::FOXO4::OCT-1	NM_001011720---XKR9--- Homo sapiens X Kell blood group precursor-related family, member 9 (XKR9), mRNA
chr6	46867823	46867841	NM_005588	46869085	1	colon	-1.16997	CDP::MRF-2::OCT-1::AFP1::IRF1	NM_005588---MEP1A--- Homo sapiens meprin A, alpha (PABA peptide hydrolase) (MEP1A), mRNA
chr6	30235909	30235965	NM_033229	30238971	1	colon	-1.16805	HNF-1::OCT-1::FOXO4::IRF1	NM_033229---TRIM15--- Homo sapiens tripartite motif-containing 15 (TRIM15), transcript variant 1, mRNA
chr6	30235909	30235965	NM_052812	30239440	1	colon	-1.16773	HNF-1::OCT-1::FOXO4::IRF1	NM_052812---TRIM15--- Homo sapiens tripartite motif-containing 15 (TRIM15), transcript variant 2, mRNA
chr7	89480672	89480747	NM_152999	89485650	1	colon	-1.1623	HNF-1::MRF-2::OCT-1::NKX6-1	NM_152999---STEAP2--- Homo sapiens six transmembrane epithelial antigen of the prostate 2 (STEAP2), mRNA
chr10	85920004	85920037	NM_207373	85923546	1	colon	-1.15942	TATA::HNF-1::GCNF::ALX-4::TBP	NM_207373---C10orf99--- Homo sapiens chromosome 10 open reading frame 99 (C10orf99), mRNA
chr14	72683159	72683191	NM_007319	72684480	1	colon	-1.15783	CDP::HNF-1::GCNF::ALX-4::IRF1	NM_007319---PSEN1--- Homo sapiens presenilin 1 (Alzheimer disease 3) (PSEN1), transcript variant I-374., mRNA
chrX	14654391	14654413	NM_152633	14650848	-1	colon	-1.15652	HNF-1::CDP::OCT-1::GCNF::NKX6-1	NM_152633---FANCB--- Homo sapiens Fanconi anemia, complementation group B (FANCB), transcript variant 2, mRNA
chrX	108098493	108098505	NM_173479	108103493	1	colon	-1.15527	HNF-1::CDP::MRF-2::MEF-2::AREB6	NM_173479---LOC126248--- Homo sapiens hypothetical protein LOC126248 (LOC126248), mRNA
chr7	107037329	107037375	NM_000111	107037583	-1	colon	-1.15412	AFP1::ALX-4::GCNF::AP-2REP::PU.1	NM_000111---SLC26A3--- Homo sapiens solute carrier family 26, member 3 (SLC26A3), mRNA
chr2	200150008	200150008	NM_015265	200150707	-1	colon	-1.15402	MRF-2::OCT-1::HNF-1::STAT5A_(HOMODIMER)::CDP_CR3+HD	NM_015265---SATB2--- Homo sapiens SATB family member 2 (SATB2), mRNA
chr6	46868430	46868435	NM_005588	46869085	1	colon	-1.15335	OCT-1::CDP::TATA::ALX-4::TST-1	NM_005588---MEP1A--- Homo sapiens meprin A, alpha (PABA peptide hydrolase) (MEP1A), mRNA
chr17	44046397	44046454	NM_024016	44047300	-1	colon	-1.14572	CDP::AFP1::HNF-1::TBP::TATA	NM_024016---HOXB8--- Homo sapiens homeo box B8 (HOXB8), mRNA
chr17	53846990	53847075	NM_017763	53849893	-1	colon	-1.14121	AFP1::CDP::TATA::ALX-4::IRF1	NM_017763---RNF43--- Homo sapiens ring finger protein 43 (RNF43), mRNA
chrX	65169960	65169988	NM_014799	65167129	1	colon	-1.13866	AFP1::CDP::IRF1::LMO2_COMPLEX	NM_014799---HEPH--- Homo sapiens hephaestin (HEPH), transcript variant 2, mRNA
chr7	107035313	107035417	NM_000111	107037583	-1	colon	-1.13357	CDP::HNF-6::ALX-4::TATA::NKX6-1	NM_000111---SLC26A3--- Homo sapiens solute carrier family 26, member 3 (SLC26A3), mRNA
chrX	65169960	65169988	NM_138737	65165683	1	colon	-1.13163	AFP1::CDP::IRF1::LMO2_COMPLEX	NM_138737---HEPH--- Homo sapiens hephaestin (HEPH), transcript variant 1, mRNA
chr6	25858405	25858405	NM_005495	25862944	1	colon	-1.12907	AFP1::MRF-2::OCT-1::IRF1::RSRFC4	NM_005495---SLC17A4--- Homo sapiens solute carrier family 17 (sodium phosphate), member 4 (SLC17A4), mRNA
chr12	8910702	8910807	NM_144670	8911805	1	colon	-1.12268	CDP::IRF1::FOXJ2::TEF::HNF-4alpha	NM_144670---A2ML1--- Homo sapiens alpha-2-macroglobulin-like 1 (A2ML1), mRNA
chr1	19359175	19359250	NM_012067	19360586	-1	colon	-1.11902	CDP::HNF-1::MRF-2::TBP::AP-3	NM_012067---AKR7A3--- Homo sapiens aldo-keto reductase family 7, member A3 (aflatoxin aldehyde reductase) (AKR7A3), mRNA
chrX	14648079	14648128	NM_152633	14650848	-1	colon	-1.11799	AFP1::CDP::ALX-4::MRF-2::NKX6-1	NM_152633---FANCB--- Homo sapiens Fanconi anemia, complementation group B (FANCB), transcript variant 2, mRNA
chr12	14739086	14739096	NM_004963	14740696	-1	colon	-1.11735	HNF-1::CDP::OCT-1::NKX6-1::FREAC-3	NM_004963---GUCY2C--- Homo sapiens guanylate cyclase 2C (heat stable enterotoxin receptor) (GUCY2C), mRNA
chr1	37772519	37772530	NM_173640	37769430	-1	colon	-1.11659	AFP1::HNF-1::OCT-1::SMAD-4::SF-1	NM_173640---RSPO1--- Homo sapiens R-spondin homolog (Xenopus laevis) (RSPO1), transcript variant 2, mRNA
chr20	23678747	23678814	NM_001898	23679574	-1	colon	-1.11372	CDP::AFP1::FOXO4::MRF-2::NKX6-1	NM_001898---CST1--- Homo sapiens cystatin SN (CST1), mRNA
chr1	86646062	86646144	NM_001285	86646071	1	colon	-1.1131	CDP::MRF-2::FOXO4::IRF1::FREAC-3	NM_001285---CLCA1--- Homo sapiens chloride channel, calcium activated, family member 1 (CLCA1), mRNA
chrX	84438530	84438584	NM_024921	84440893	-1	colon	-1.10989	HNF-1::AFP1::MRF-2::HNF-6::PBX-1	NM_024921---POF1B--- Homo sapiens premature ovarian failure, 1B (POF1B), mRNA
chr6	132060467	132060467	NM_030908	132064234	-1	colon	-1.10978	ALX-4::CDP::AFP1::NKX6-1::ELF-1	NM_030908---OR2A4--- Homo sapiens olfactory receptor, family 2, subfamily A, member 4 (OR2A4), mRNA
chr21	42677428	42677447	NM_032404	42682296	-1	colon	-1.10843	HNF-1::GCNF::OCT-1::FREAC-3::HNF-6	NM_032404---TMPRSS3--- Homo sapiens transmembrane protease, serine 3 (TMPRSS3), transcript variant C, mRNA
chr6	132060496	132060531	NM_030908	132064234	-1	colon	-1.10711	AFP1::CDP::ALX-4::IRF1::ELF-1	NM_030908---OR2A4--- Homo sapiens olfactory receptor, family 2, subfamily A, member 4 (OR2A4), mRNA
chr19	45127696	45127714	NM_003890	45132373	-1	colon	-1.10477	CDP::OCT-1::HNF-6::ALX-4::FOXJ2	NM_003890---FCGBP--- Homo sapiens Fc fragment of IgG binding protein (FCGBP), mRNA
chr1	153916699	153916703	NM_005240	153921250	-1	colon	-1.10402	CDP::AFP1::HNF-1::TATA::FOXO4	NM_005240---ETV3--- Homo sapiens ets variant gene 3 (ETV3), mRNA
chr6	132060541	132060581	NM_030908	132064234	-1	colon	-1.10255	CDP::AFP1::ALX-4::NKX6-1::HNF-1	NM_030908---OR2A4--- Homo sapiens olfactory receptor, family 2, subfamily A, member 4 (OR2A4), mRNA
chrX	14653337	14653410	NM_152633	14650848	-1	colon	-1.09991	CDP::TATA::NKX6-1::TEF::HNF-4alpha	NM_152633---FANCB--- Homo sapiens Fanconi anemia, complementation group B (FANCB), transcript variant 2, mRNA
chr21	36989104	36989132	NM_005069:NM_009586	36993860	1	colon	-1.09872	HNF-1::AFP1::GCNF::ALX-4::TATA	NM_009586---SIM2--- Homo sapiens single-minded homolog 2 (Drosophila) (SIM2), transcript variant SIM2s, mRNA::NM_005069---SIM2--- Homo sapiens single-minded homolog 2 (Drosophila) (SIM2), transcript variant SIM2, mRNA
chr20	6055436	6055467	NM_017671	6052191	-1	colon	-1.09807	CDP::OCT-1::TATA::FOXJ2::HNF-4alpha	NM_017671---C20orf42--- Homo sapiens chromosome 20 open reading frame 42 (C20orf42), mRNA
chr12	32938717	32938741	NM_001005242:NM_004572	32940993	-1	colon	-1.09587	HNF-1::AFP1::ALX-4::TATA::AP-2REP	NM_004572---PKP2--- Homo sapiens plakophilin 2 (PKP2), transcript variant 2b, mRNA::NM_001005242---PKP2--- Homo sapiens plakophilin 2 (PKP2), transcript variant 2a, mRNA
chr8	71742931	71742938	NM_001011720	71744153	1	colon	-1.09393	AFP1::CDP::OCT-1::FREAC-3	NM_001011720---XKR9--- Homo sapiens X Kell blood group precursor-related family, member 9 (XKR9), mRNA
chr8	71741771	71741793	NM_001011720	71744153	1	colon	-1.09361	HNF-1::GCNF::OCT-1::NKX6-1::TITF1	NM_001011720---XKR9--- Homo sapiens X Kell blood group precursor-related family, member 9 (XKR9), mRNA
chr19	45128652	45128686	NM_003890	45132373	-1	colon	-1.09342	AFP1::CDP::MRF-2::HNF-6::FREAC-3	NM_003890---FCGBP--- Homo sapiens Fc fragment of IgG binding protein (FCGBP), mRNA
chr1	153917421	153917452	NM_005240	153921250	-1	colon	-1.0925	AFP1::ALX-4::MRF-2::IRF1::TBP	NM_005240---ETV3--- Homo sapiens ets variant gene 3 (ETV3), mRNA
chr12	7705827	7705856	NM_001644:NM_005889	7709769	-1	colon	-1.09017	AFP1::ALX-4::OCT-1::CRX::FOXJ2	NM_005889---APOBEC1--- Homo sapiens apolipoprotein B mRNA editing enzyme, catalytic polypeptide 1 (APOBEC1), transcript variant 2, mRNA::NM_001644---APOBEC1--- Homo sapiens apolipoprotein B mRNA editing enzyme, catalytic polypeptide 1 (APOBEC1), transcript variant 1, mRNA
chr1	153916477	153916486	NM_005240	153921250	-1	colon	-1.08885	AFP1::ALX-4::CDP::HNF-6::CDP_CR3+HD	NM_005240---ETV3--- Homo sapiens ets variant gene 3 (ETV3), mRNA
chr10	85919785	85919819	NM_207373	85923546	1	colon	-1.08882	TATA::HNF-1::AFP1::NKX6-1::STAT5A	NM_207373---C10orf99--- Homo sapiens chromosome 10 open reading frame 99 (C10orf99), mRNA
chr2	113448168	113448200	NM_019618	113451836	1	colon	-1.08435	AFP1::HNF-1::OCT-1::IRF1::AML1	NM_019618---IL1F9--- Homo sapiens interleukin 1 family, member 9 (IL1F9), mRNA
chr16	82992847	82992855	NM_014861	82995533	1	colon	-1.08339	MRF-2::FOXO4::AFP1::ALX-4::TBP	NM_014861---KIAA0703--- Homo sapiens KIAA0703 gene product (KIAA0703), mRNA
chr1	153917646	153917663	NM_005240	153921250	-1	colon	-1.08261	CDP::ALX-4::AFP1::FOXJ2::IRF1	NM_005240---ETV3--- Homo sapiens ets variant gene 3 (ETV3), mRNA
chr1	86646004	86646030	NM_001285	86646071	1	colon	-1.08211	CDP::HNF-1::OCT-X::FREAC-3::FOXO1	NM_001285---CLCA1--- Homo sapiens chloride channel, calcium activated, family member 1 (CLCA1), mRNA
chr10	85919860	85919878	NM_207373	85923546	1	colon	-1.08211	TATA::AFP1::NKX6-1::TBP::OCT-1	NM_207373---C10orf99--- Homo sapiens chromosome 10 open reading frame 99 (C10orf99), mRNA
chr10	85919881	85919909	NM_207373	85923546	1	colon	-1.07859	TATA::AFP1::TBP::OCT-1::POU3F2	NM_207373---C10orf99--- Homo sapiens chromosome 10 open reading frame 99 (C10orf99), mRNA
chr3	169291808	169291848	NM_014498	169296371	-1	colon	-1.07769	CDP::HNF-1::OCT-1::FOXJ2::TATA	NM_014498---GOLPH4--- Homo sapiens golgi phosphoprotein 4 (GOLPH4), mRNA
chr13	38254511	38254538	NM_207361	38255292	1	colon	-1.07508	HNF-1::CDP::OCT-1::C/EBP::STAT5A	NM_207361---FREM2--- Homo sapiens FRAS1 related extracellular matrix protein 2 (FREM2), mRNA
chr19	47721695	47721715	NM_001712	47724438	-1	colon	-1.07498	HNF-1::CDP::AFP1::ALX-4::TBP	NM_001712---CEACAM1--- Homo sapiens carcinoembryonic antigen-related cell adhesion molecule 1 (biliary glycoprotein) (CEACAM1), transcript variant 1, mRNA
chr7	107035430	107035459	NM_000111	107037583	-1	colon	-1.07493	CDP::IRF1::HNF-6::ALX-4::NKX6-1	NM_000111---SLC26A3--- Homo sapiens solute carrier family 26, member 3 (SLC26A3), mRNA
chr3	132560515	132560532	NM_194289	132563453	1	colon	-1.07284	TATA::CDP::GCNF::RSRFC4::POU3F2	NM_194289---LOC152195--- Homo sapiens hypothetical protein LOC152195 (LOC152195), mRNA
chr6	44071769	44071769	NM_153246	44076331	1	colon	-1.07252	CDP::AFP1::MRF-2::OCT-1::ALX-4	NM_153246---MGC45491--- Homo sapiens hypothetical protein MGC45491 (MGC45491), mRNA
chr6	46868666	46868715	NM_005588	46869085	1	colon	-1.0722	CDP::OCT-1::AP-2REP	NM_005588---MEP1A--- Homo sapiens meprin A, alpha (PABA peptide hydrolase) (MEP1A), mRNA
chr19	45129002	45129041	NM_003890	45132373	-1	colon	-1.06999	CDP::MRF-2::OCT-X::ALX-4::HNF-6	NM_003890---FCGBP--- Homo sapiens Fc fragment of IgG binding protein (FCGBP), mRNA
chr7	107035267	107035283	NM_000111	107037583	-1	colon	-1.06996	MRF-2::HNF-6::TATA::IRF1::FOXJ2	NM_000111---SLC26A3--- Homo sapiens solute carrier family 26, member 3 (SLC26A3), mRNA
chr7	20032977	20032990	NM_182762	20030253	-1	colon	-1.06656	AFP1::CDP::MRF-2::HNF-6::FOXJ2	NM_182762---7A5--- Homo sapiens putative binding protein 7a5 (7A5), mRNA
chr6	132062500	132062601	NM_030908	132064234	-1	colon	-1.06652	HNF-1::AFP1::BACH2::HNF-4alpha	NM_030908---OR2A4--- Homo sapiens olfactory receptor, family 2, subfamily A, member 4 (OR2A4), mRNA
chr1	37772440	37772461	NM_173640	37769430	-1	colon	-1.0636	AFP1::HNF-1::OCT-1::FOXJ2::HNF-3alpha	NM_173640---RSPO1--- Homo sapiens R-spondin homolog (Xenopus laevis) (RSPO1), transcript variant 2, mRNA
chr1	86641775	86641798	NM_001285	86646071	1	colon	-1.06358	ALX-4::NKX6-1::MRF-2::TATA::IRF1	NM_001285---CLCA1--- Homo sapiens chloride channel, calcium activated, family member 1 (CLCA1), mRNA
chr6	46867727	46867727	NM_005588	46869085	1	colon	-1.06198	AFP1::MRF-2::OCT-1	NM_005588---MEP1A--- Homo sapiens meprin A, alpha (PABA peptide hydrolase) (MEP1A), mRNA
chr12	7705863	7705868	NM_001644:NM_005889	7709769	-1	colon	-1.06124	AFP1::ALX-4::IRF1::CRX::FOXJ2	NM_005889---APOBEC1--- Homo sapiens apolipoprotein B mRNA editing enzyme, catalytic polypeptide 1 (APOBEC1), transcript variant 2, mRNA::NM_001644---APOBEC1--- Homo sapiens apolipoprotein B mRNA editing enzyme, catalytic polypeptide 1 (APOBEC1), transcript variant 1, mRNA
chr20	6050045	6050111	NM_017671	6052191	-1	colon	-1.06016	CDP::HNF-1::AFP1::FOXO4::ALX-4	NM_017671---C20orf42--- Homo sapiens chromosome 20 open reading frame 42 (C20orf42), mRNA
chr7	20031683	20031714	NM_182762	20030253	-1	colon	-1.05833	CDP::AFP1::FOXJ2::HNF-3alpha::MEF-2	NM_182762---7A5--- Homo sapiens putative binding protein 7a5 (7A5), mRNA
chr12	14739116	14739121	NM_004963	14740696	-1	colon	-1.05604	HNF-1::CDP::OCT-1::CDP_CR3+HD::FREAC-3	NM_004963---GUCY2C--- Homo sapiens guanylate cyclase 2C (heat stable enterotoxin receptor) (GUCY2C), mRNA
chr1	94995122	94995137	NM_152369	94998197	1	colon	-1.05559	AFP1::ALX-4::IRF1::AP-2REP::OCT-1	NM_152369---SLC44A3--- Homo sapiens solute carrier family 44, member 3 (SLC44A3), mRNA
chrX	108102916	108102962	NM_173479	108103493	1	colon	-1.05495	HNF-1::AFP1::MRF-2::OCT-1::NCX	NM_173479---LOC126248--- Homo sapiens hypothetical protein LOC126248 (LOC126248), mRNA
chr2	68912338	68912346	NM_014882	68913583	1	colon	-1.05431	HNF-1::CDP::MRF-2::TBP::HNF-6	NM_014882---ARHGAP25--- Homo sapiens Rho GTPase activating protein 25 (ARHGAP25), transcript variant 2, mRNA
chr10	85920059	85920060	NM_207373	85923546	1	colon	-1.05431	TATA::HNF-1::GCNF::ALX-4::FOXJ2	NM_207373---C10orf99--- Homo sapiens chromosome 10 open reading frame 99 (C10orf99), mRNA
chr2	68912266	68912308	NM_014882	68913583	1	colon	-1.05304	HNF-1::CDP::MRF-2::TBP::PU.1	NM_014882---ARHGAP25--- Homo sapiens Rho GTPase activating protein 25 (ARHGAP25), transcript variant 2, mRNA
chr6	46868550	46868559	NM_005588	46869085	1	colon	-1.05208	CDP::OCT-1::ALX-4::AP-2REP	NM_005588---MEP1A--- Homo sapiens meprin A, alpha (PABA peptide hydrolase) (MEP1A), mRNA
chr3	169293533	169293552	NM_014498	169296371	-1	colon	-1.05054	AFP1::OCT-1::MRF-2::HNF-1::TATA	NM_014498---GOLPH4--- Homo sapiens golgi phosphoprotein 4 (GOLPH4), mRNA
chr19	45128697	45128711	NM_003890	45132373	-1	colon	-1.05018	AFP1::CDP::MRF-2::FOXO4::HNF-6	NM_003890---FCGBP--- Homo sapiens Fc fragment of IgG binding protein (FCGBP), mRNA
chr17	36291028	36291038	NM_019010	36295005	-1	colon	-1.04976	ALX-4::AFP1::TATA::NKX6-1::CRX	NM_019010---KRT20--- Homo sapiens keratin 20 (KRT20), mRNA
chr21	42685653	42685693	NM_024022	42689269	-1	colon	-1.04917	CDP::OCT-1::ALX-4::FOXJ2::NKX6-1	NM_024022---TMPRSS3--- Homo sapiens transmembrane protease, serine 3 (TMPRSS3), transcript variant A, mRNA
chr21	42685653	42685693	NM_032405	42689269	-1	colon	-1.04917	CDP::OCT-1::ALX-4::FOXJ2::NKX6-1	NM_032405---TMPRSS3--- Homo sapiens transmembrane protease, serine 3 (TMPRSS3), transcript variant D, mRNA
chr3	132560544	132560552	NM_194289	132563453	1	colon	-1.04728	TATA::CDP::GCNF::HNF-6::RSRFC4	NM_194289---LOC152195--- Homo sapiens hypothetical protein LOC152195 (LOC152195), mRNA
chr3	198079319	198079325	NM_152699	198083086	1	colon	-1.04633	AFP1::GCNF::NKX6-1::CRX::SRY	NM_152699---SENP5--- Homo sapiens SUMO1/sentrin specific peptidase 5 (SENP5), mRNA
chr3	132559594	132559656	NM_194289	132563453	1	colon	-1.04569	MRF-2::OCT-1::CDP::GATA-4	NM_194289---LOC152195--- Homo sapiens hypothetical protein LOC152195 (LOC152195), mRNA
chr6	25862875	25862876	NM_005495	25862944	1	colon	-1.04569	HNF-1::CDP::PU.1::TBP::TEF	NM_005495---SLC17A4--- Homo sapiens solute carrier family 17 (sodium phosphate), member 4 (SLC17A4), mRNA
chr20	17982469	17982490	NM_021220	17986521	-1	colon	-1.04524	AFP1::HNF-1::OCT-1::TATA::PBX1B	NM_021220---OVOL2--- Homo sapiens ovo-like 2 (Drosophila) (OVOL2), mRNA
chr3	198079273	198079301	NM_152699	198083086	1	colon	-1.04249	GCNF::AFP1::CDP::NKX6-1::CRX	NM_152699---SENP5--- Homo sapiens SUMO1/sentrin specific peptidase 5 (SENP5), mRNA
chrX	84438384	84438403	NM_024921	84440893	-1	colon	-1.04244	HNF-1::CDP::IRF1::AP-2REP::HNF-6	NM_024921---POF1B--- Homo sapiens premature ovarian failure, 1B (POF1B), mRNA
chr3	126133611	126133620	NM_033049	126136270	-1	colon	-1.04202	AFP1::OCT-1::MRF-2::GCNF::TATA	NM_033049---MUC13--- Homo sapiens mucin 13, epithelial transmembrane (MUC13), mRNA
chr12	32938966	32938971	NM_001005242:NM_004572	32940993	-1	colon	-1.0419	CDP::AFP1::OCT-1::ALX-4::PBX-1	NM_004572---PKP2--- Homo sapiens plakophilin 2 (PKP2), transcript variant 2b, mRNA::NM_001005242---PKP2--- Homo sapiens plakophilin 2 (PKP2), transcript variant 2a, mRNA
chr8	71741853	71741853	NM_001011720	71744153	1	colon	-1.04153	HNF-1::GCNF::NKX6-1::NCX::AP-1	NM_001011720---XKR9--- Homo sapiens X Kell blood group precursor-related family, member 9 (XKR9), mRNA
chr19	45127653	45127659	NM_003890	45132373	-1	colon	-1.04124	OCT-1::MRF-2::ALX-4::FOXJ2	NM_003890---FCGBP--- Homo sapiens Fc fragment of IgG binding protein (FCGBP), mRNA
chr17	36293134	36293164	NM_019010	36295005	-1	colon	-1.04054	CDP::TATA::AFP1::TBP::FOXO4	NM_019010---KRT20--- Homo sapiens keratin 20 (KRT20), mRNA
chr7	107035491	107035499	NM_000111	107037583	-1	colon	-1.03954	CDP::HNF-1::ALX-4::NKX6-1::IRF1	NM_000111---SLC26A3--- Homo sapiens solute carrier family 26, member 3 (SLC26A3), mRNA
chr14	72676402	72676429	NM_000021	72672931	1	colon	-1.03674	CDP::AFP1::OCT-1::MRF-2::ALX-4	NM_000021---PSEN1--- Homo sapiens presenilin 1 (Alzheimer disease 3) (PSEN1), transcript variant I-467, mRNA
chr14	72676402	72676429	NM_007318	72673277	1	colon	-1.03674	CDP::AFP1::OCT-1::MRF-2::ALX-4	NM_007318---PSEN1--- Homo sapiens presenilin 1 (Alzheimer disease 3) (PSEN1), transcript variant I-463, mRNA
chrX	14653302	14653312	NM_152633	14650848	-1	colon	-1.03567	CDP::AFP1::TATA::NKX6-1::TEF	NM_152633---FANCB--- Homo sapiens Fanconi anemia, complementation group B (FANCB), transcript variant 2, mRNA
chr7	126474660	126474668	NM_000845	126477261	-1	colon	-1.03549	AFP1::HNF-1::OCT-1::IRF1::TITF1	NM_000845---GRM8--- Homo sapiens glutamate receptor, metabotropic 8 (GRM8), mRNA
chr1	120067552	120067574	NM_032044	120066245	-1	colon	-1.03401	HNF-1::OCT-1::FOXJ2::SRY	NM_032044---REG4--- Homo sapiens regenerating islet-derived family, member 4 (REG4), mRNA
chr11	17521420	17521479	NM_153676	17522519	-1	colon	-1.03374	HNF-1::AFP1::GCNF::OCT-1	NM_153676---USH1C--- Homo sapiens Usher syndrome 1C (autosomal recessive, severe) (USH1C), transcript variant b3, mRNA
chr11	17521432	17521491	NM_005709	17522525	-1	colon	-1.03374	HNF-1::AFP1::GCNF::OCT-1	NM_005709---USH1C--- Homo sapiens Usher syndrome 1C (autosomal recessive, severe) (USH1C), transcript variant 1, mRNA
chr20	17982555	17982587	NM_021220	17986521	-1	colon	-1.0337	HNF-1::AFP1::OCT-1::TATA::OCT-X	NM_021220---OVOL2--- Homo sapiens ovo-like 2 (Drosophila) (OVOL2), mRNA
chr1	86641939	86641942	NM_001285	86646071	1	colon	-1.03355	AFP1::FOXO4::MRF-2::TATA::OCT-1	NM_001285---CLCA1--- Homo sapiens chloride channel, calcium activated, family member 1 (CLCA1), mRNA
chr6	30235483	30235484	NM_033229	30238971	1	colon	-1.03323	CDP::HNF-1::OCT-1::TBP::TST-1	NM_033229---TRIM15--- Homo sapiens tripartite motif-containing 15 (TRIM15), transcript variant 1, mRNA
chr6	30235483	30235484	NM_052812	30239440	1	colon	-1.03259	CDP::HNF-1::OCT-1::TBP::TST-1	NM_052812---TRIM15--- Homo sapiens tripartite motif-containing 15 (TRIM15), transcript variant 2, mRNA
chr6	46868620	46868630	NM_005588	46869085	1	colon	-1.03163	CDP::OCT-1::AP-2REP	NM_005588---MEP1A--- Homo sapiens meprin A, alpha (PABA peptide hydrolase) (MEP1A), mRNA
chr13	38251094	38251098	NM_207361	38255292	1	colon	-1.03067	HNF-1::AFP1::ALX-4::RORalpha1::FOXJ2	NM_207361---FREM2--- Homo sapiens FRAS1 related extracellular matrix protein 2 (FREM2), mRNA
chr5	180257868	180257868	NM_024850	180258764	1	colon	-1.03035	HNF-1::AFP1::OCT-1::ALX-4::IRF1	NM_024850---BTNL8--- Homo sapiens butyrophilin-like 8 (BTNL8), mRNA
chr4	47678409	47678443	NM_006587	47680987	-1	colon	-1.0289	AFP1::ALX-4::MRF-2::GCNF::OCT-1	NM_006587---CORIN--- Homo sapiens corin, serine peptidase (CORIN), mRNA
chr5	156416971	156416971	NM_012206	156418548	-1	colon	-1.02843	AFP1::CDP::ALX-4::OCT-1	NM_012206---HAVCR1--- Homo sapiens hepatitis A virus cellular receptor 1 (HAVCR1), mRNA
chr7	89490147	89490154	NM_152999	89485650	1	colon	-1.02652	HNF-1::AFP1::CDP::OCT-1::CRX	NM_152999---STEAP2--- Homo sapiens six transmembrane epithelial antigen of the prostate 2 (STEAP2), mRNA
chr6	132060116	132060197	NM_030908	132064234	-1	colon	-1.02589	AFP1::CDP::TEF::FOXO1::NCX	NM_030908---OR2A4--- Homo sapiens olfactory receptor, family 2, subfamily A, member 4 (OR2A4), mRNA
chr13	38251123	38251148	NM_207361	38255292	1	colon	-1.02428	HNF-1::AFP1::ALX-4::FOXJ2::AP-3	NM_207361---FREM2--- Homo sapiens FRAS1 related extracellular matrix protein 2 (FREM2), mRNA
chr1	86721816	86721824	NM_012128	86724781	1	colon	-1.02396	HNF-1::CDP::AFP1::OCT-1::TBP	NM_012128---CLCA4--- Homo sapiens chloride channel, calcium activated, family member 4 (CLCA4), mRNA
chr1	19355916	19355926	NM_012067	19360586	-1	colon	-1.02335	CDP::ALX-4::AFP1::NKX6-1::FREAC-3	NM_012067---AKR7A3--- Homo sapiens aldo-keto reductase family 7, member A3 (aflatoxin aldehyde reductase) (AKR7A3), mRNA
chr14	72683256	72683268	NM_007319	72684480	1	colon	-1.02236	CDP::HNF-1::ALX-4::OCT-1::IRF1	NM_007319---PSEN1--- Homo sapiens presenilin 1 (Alzheimer disease 3) (PSEN1), transcript variant I-374., mRNA
chr19	45128792	45128802	NM_003890	45132373	-1	colon	-1.02188	AFP1::MRF-2::FOXO4::HNF-6::ALX-4	NM_003890---FCGBP--- Homo sapiens Fc fragment of IgG binding protein (FCGBP), mRNA
chr17	44046387	44046393	NM_024016	44047300	-1	colon	-1.02083	CDP::TATA::AFP1::HNF-1	NM_024016---HOXB8--- Homo sapiens homeo box B8 (HOXB8), mRNA
chr6	25862843	25862859	NM_005495	25862944	1	colon	-1.02077	HNF-1::CDP::TBP::PU.1::HEB	NM_005495---SLC17A4--- Homo sapiens solute carrier family 17 (sodium phosphate), member 4 (SLC17A4), mRNA
chr6	30187115	30187135	NM_007028:NM_052816	30188846	-1	colon	-1.02058	CDP::AFP1::MRF-2::FOXO4::TEF	NM_052816---TRIM31--- Homo sapiens tripartite motif-containing 31 (TRIM31), transcript variant 2, mRNA::NM_007028---TRIM31--- Homo sapiens tripartite motif-containing 31 (TRIM31), transcript variant 1, mRNA
chr1	37772398	37772407	NM_173640	37769430	-1	colon	-1.01949	HNF-1::CDP::AFP1::IRF1::FOXJ2	NM_173640---RSPO1--- Homo sapiens R-spondin homolog (Xenopus laevis) (RSPO1), transcript variant 2, mRNA
chr2	68912323	68912324	NM_014882	68913583	1	colon	-1.01757	HNF-1::CDP::MRF-2::TBP::ALX-4	NM_014882---ARHGAP25--- Homo sapiens Rho GTPase activating protein 25 (ARHGAP25), transcript variant 2, mRNA
chr1	37772330	37772335	NM_173640	37769430	-1	colon	-1.0162	CDP::AFP1::MRF-2::OCT-1::IRF1	NM_173640---RSPO1--- Homo sapiens R-spondin homolog (Xenopus laevis) (RSPO1), transcript variant 2, mRNA
chr7	20025752	20025765	NM_182762	20030253	-1	colon	-1.01567	OCT-1::CDP::AFP1::FOXJ2::IRF1	NM_182762---7A5--- Homo sapiens putative binding protein 7a5 (7A5), mRNA
chr1	86646040	86646055	NM_001285	86646071	1	colon	-1.01534	CDP::MRF-2::OCT-X::FREAC-3::FOXO1	NM_001285---CLCA1--- Homo sapiens chloride channel, calcium activated, family member 1 (CLCA1), mRNA
chr11	36350262	36350284	NM_024841	36354130	1	colon	-1.01374	CDP::ALX-4::AFP1::GCNF::NKX6-1	NM_024841---FLJ14213--- Homo sapiens hypothetical protein FLJ14213 (FLJ14213), mRNA
chr1	19355878	19355883	NM_012067	19360586	-1	colon	-1.01239	CDP::ALX-4::AFP1::NKX6-1::FREAC-3	NM_012067---AKR7A3--- Homo sapiens aldo-keto reductase family 7, member A3 (aflatoxin aldehyde reductase) (AKR7A3), mRNA
chr6	132063285	132063306	NM_030908	132064234	-1	colon	-1.01222	HNF-1::AFP1::ALX-4::AP-2REP::MEF-2	NM_030908---OR2A4--- Homo sapiens olfactory receptor, family 2, subfamily A, member 4 (OR2A4), mRNA
chr7	107042400	107042408	NM_000111	107037583	-1	colon	-1.00934	GCNF::ALX-4::OCT-X::NCX::STAT5A	NM_000111---SLC26A3--- Homo sapiens solute carrier family 26, member 3 (SLC26A3), mRNA
chr8	71741814	71741824	NM_001011720	71744153	1	colon	-1.00831	HNF-1::GCNF::NKX6-1::AP-1::TITF1	NM_001011720---XKR9--- Homo sapiens X Kell blood group precursor-related family, member 9 (XKR9), mRNA
chr4	47678511	47678513	NM_006587	47680987	-1	colon	-1.00745	HNF-1::AFP1::ALX-4::MRF-2::OCT-1	NM_006587---CORIN--- Homo sapiens corin, serine peptidase (CORIN), mRNA
chr8	95289786	95289803	NM_004063	95289986	-1	colon	-1.00735	HNF-1::CDP::AFP1::OCT-1::C/EBPbeta	NM_004063---CDH17--- Homo sapiens cadherin 17, LI cadherin (liver-intestine) (CDH17), mRNA
chrX	84438352	84438374	NM_024921	84440893	-1	colon	-1.00645	HNF-1::CDP::IRF1::AP-2REP::HNF-6	NM_024921---POF1B--- Homo sapiens premature ovarian failure, 1B (POF1B), mRNA
chrX	108100208	108100235	NM_173479	108103493	1	colon	-1.00447	MRF-2::CDP::OCT-1::OCT-X::FREAC-3	NM_173479---LOC126248--- Homo sapiens hypothetical protein LOC126248 (LOC126248), mRNA
chrX	108102787	108102787	NM_173479	108103493	1	colon	-1.00447	MRF-2::AFP1::IRF1::NKX6-1::NCX	NM_173479---LOC126248--- Homo sapiens hypothetical protein LOC126248 (LOC126248), mRNA
chrX	14648018	14648049	NM_152633	14650848	-1	colon	-1.00416	AFP1::CDP::ALX-4::NKX6-1::AP-1	NM_152633---FANCB--- Homo sapiens Fanconi anemia, complementation group B (FANCB), transcript variant 2, mRNA
chr20	42460515	42460554	NM_000457:NM_178849:NM_178850	42463337	1	colon	-1.00288	CDP::AFP1::MRF-2::TATA	NM_178849---HNF4A--- Homo sapiens hepatocyte nuclear factor 4, alpha (HNF4A), transcript variant 1, mRNA::NM_178850---HNF4A--- Homo sapiens hepatocyte nuclear factor 4, alpha (HNF4A), transcript variant 3, mRNA::NM_000457---HNF4A--- Homo sapiens hepatocyte nuclear factor 4, alpha (HNF4A), transcript variant 2, mRNA
chr19	45128888	45128897	NM_003890	45132373	-1	colon	-1.00222	CDP::MRF-2::FOXO4::OCT-X::ALX-4	NM_003890---FCGBP--- Homo sapiens Fc fragment of IgG binding protein (FCGBP), mRNA
chr12	7706207	7706208	NM_001644:NM_005889	7709769	-1	colon	-1.00178	OCT-1::CDP::FOXO4::OCT-X	NM_005889---APOBEC1--- Homo sapiens apolipoprotein B mRNA editing enzyme, catalytic polypeptide 1 (APOBEC1), transcript variant 2, mRNA::NM_001644---APOBEC1--- Homo sapiens apolipoprotein B mRNA editing enzyme, catalytic polypeptide 1 (APOBEC1), transcript variant 1, mRNA
chr1	120063534	120063541	NM_032044	120066245	-1	colon	-1.00162	AFP1::HNF-1::GCNF::CDP::IRF-7	NM_032044---REG4--- Homo sapiens regenerating islet-derived family, member 4 (REG4), mRNA
chr2	68912395	68912396	NM_014882	68913583	1	colon	-1.00128	HNF-1::CDP::MRF-2::HNF-6::PU.1	NM_014882---ARHGAP25--- Homo sapiens Rho GTPase activating protein 25 (ARHGAP25), transcript variant 2, mRNA
chr6	132060441	132060447	NM_030908	132064234	-1	colon	-1.00101	CDP::AFP1::ALX-4::NKX6-1::OCT-1	NM_030908---OR2A4--- Homo sapiens olfactory receptor, family 2, subfamily A, member 4 (OR2A4), mRNA
chr6	132060381	132060401	NM_030908	132064234	-1	colon	-1.00021	CDP::AFP1::ALX-4::NKX6-1::OCT-1	NM_030908---OR2A4--- Homo sapiens olfactory receptor, family 2, subfamily A, member 4 (OR2A4), mRNA
chr4	163443110	163443798	NM_020116	163442791	-1	eye	-4.18233	FOXJ2::POU3F2::OCT-1::CRE-BP1/C-JUN::C-MYB	NM_020116---FSTL5--- Homo sapiens follistatin-like 5 (FSTL5), mRNA
chr3	110150310	110150563	NM_005459	110155310	-1	eye	-2.64433	POU3F2::FOXJ2::OCT-1::CRX::STAT5A	NM_005459---GUCA1C--- Homo sapiens guanylate cyclase activator 1C (GUCA1C), mRNA
chr4	163446010	163446423	NM_020116	163442791	-1	eye	-2.42743	FOXJ2::POU3F2::PBX1B::OCT-1	NM_020116---FSTL5--- Homo sapiens follistatin-like 5 (FSTL5), mRNA
chr11	31106822	31107038	NM_198462	31105788	-1	eye	-2.26216	FOXJ2::POU3F2::PAX-8::MEF-2	NM_198462---FLJ46154--- Homo sapiens FLJ46154 protein (FLJ46154), mRNA
chr3	102517832	102518104	NM_016247	102522109	-1	eye	-2.19279	FOXJ2::POU3F2::PAX-6::TEF	NM_016247---IMPG2--- Homo sapiens interphotoreceptor matrix proteoglycan 2 (IMPG2), mRNA
chr3	187743559	187743836	NM_017541	187744869	-1	eye	-2.1863	FOXJ2::POU3F2::AP-3::NKX6-2::NKX3A	NM_017541---CRYGS--- Homo sapiens crystallin, gamma S (CRYGS), mRNA
chr3	110150591	110150835	NM_005459	110155310	-1	eye	-2.10897	FOXJ2::POU3F2::OCT-1::STAT5A::STAT4	NM_005459---GUCA1C--- Homo sapiens guanylate cyclase activator 1C (GUCA1C), mRNA
chr7	19581307	19581538	NM_152774	19586256	-1	eye	-2.07601	FOXJ2::POU3F2::HNF-1::AFP1::alpha-CP1	NM_152774---MGC42090--- Homo sapiens hypothetical protein MGC42090 (MGC42090), mRNA
chr12	55131394	55131665	NM_012064	55134709	-1	eye	-2.07464	FOXJ2::POU3F2::PBX1B::FOXO1::NF-Y	NM_012064---MIP--- Homo sapiens major intrinsic protein of lens fiber (MIP), mRNA
chr11	31101052	31101289	NM_198462	31105788	-1	eye	-1.99992	POU3F2::FOXJ2::MEIS1B/HOXA9	NM_198462---FLJ46154--- Homo sapiens FLJ46154 protein (FLJ46154), mRNA
chr4	47823023	47823246	NM_000087	47824359	-1	eye	-1.99067	FOXJ2::OCT-1::CHX10::PBX1B	NM_000087---CNGA1--- Homo sapiens cyclic nucleotide gated channel alpha 1 (CNGA1), mRNA
chr10	99517254	99517470	NM_003015	99521760	-1	eye	-1.97013	FOXJ2::POU3F2::OCT-1::PAX-6	NM_003015---SFRP5--- Homo sapiens secreted frizzled-related protein 5 (SFRP5), mRNA
chr7	19590461	19590723	NM_152774	19586256	-1	eye	-1.93318	FOXJ2::POU3F2::CHX10::CRX::NR2E3	NM_152774---MGC42090--- Homo sapiens hypothetical protein MGC42090 (MGC42090), mRNA
chr4	6317061	6317346	NM_144720	6320354	-1	eye	-1.91774	FOXJ2::POU3F2::OCT-1::GATA-6::TEF	NM_144720---MARLIN1--- Homo sapiens multiple coiled-coil GABABR1-binding protein (MARLIN1), mRNA
chr18	27148752	27148966	NM_001942	27152049	1	eye	-1.84946	FOXJ2::POU3F2::NR2E3::NKX6-2::STAT1	NM_001942---DSG1--- Homo sapiens desmoglein 1 (DSG1), mRNA
chr4	140557568	140557768	NM_032623	140558984	-1	eye	-1.84534	FOXJ2::POU3F2::PAX-2::NF-Y::HNF-6	NM_032623---OSAP--- Homo sapiens ovary-specific acidic protein (OSAP), mRNA
chr4	163437868	163438107	NM_020116	163442791	-1	eye	-1.79944	POU3F2::FOXJ2::OCT-1::PAX-8::HNF-6	NM_020116---FSTL5--- Homo sapiens follistatin-like 5 (FSTL5), mRNA
chr2	202331002	202331202	NM_152388	202333173	-1	eye	-1.79445	POU3F2::FOXJ2::HNF-1	NM_152388---ALS2CR4--- Homo sapiens amyotrophic lateral sclerosis 2 (juvenile) chromosome region, candidate 4 (ALS2CR4), mRNA
chr6	28332511	28332751	NM_001007531	28335076	1	eye	-1.78179	FOXJ2::POU3F2::CRE-BP1/C-JUN::PBX-1::PAX-2	NM_001007531---C6orf194--- Homo sapiens chromosome 6 open reading frame 194 (C6orf194), mRNA
chr14	60041414	60041649	NM_007374	60045774	1	eye	-1.76141	FOXJ2::POU3F2::CHX10::OCT-1	NM_007374---SIX6--- Homo sapiens sine oculis homeobox homolog 6 (Drosophila) (SIX6), mRNA
chr12	89955618	89955769	NM_007035	89954599	-1	eye	-1.75738	FOXJ2::POU3F2::OCT-1::IRF-7::FOXO4	NM_007035---KERA--- Homo sapiens keratocan (KERA), mRNA
chr14	56351045	56351245	NM_021728	56346937	-1	eye	-1.74967	CHX10::GATA-6::AP-3::FXR::CRE-BP1/C-JUN	NM_021728---OTX2--- Homo sapiens orthodenticle homolog 2 (Drosophila) (OTX2), transcript variant 1, mRNA
chr14	56341367	56341567	NM_172337	56342098	-1	eye	-1.74967	CHX10::GATA-6::AP-3::FXR::CRE-BP1/C-JUN	NM_172337---OTX2--- Homo sapiens orthodenticle homolog 2 (Drosophila) (OTX2), transcript variant 2, mRNA
chr8	55693602	55693802	NM_006269	55691179	1	eye	-1.72636	FOXJ2::POU3F2::CRX::TCF11/MAFG	NM_006269---RP1--- Homo sapiens retinitis pigmentosa 1 (autosomal dominant) (RP1), mRNA
chr17	36112821	36113159	NM_019016	36113528	-1	eye	-1.6855	FOXJ2::POU3F2::OCT-1::FOXO4	NM_019016---KRT24--- Homo sapiens keratin 24 (KRT24), mRNA
chr9	74340224	74340330	NM_006914	74341805	1	eye	-1.63179	FOXJ2::POU3F2::HNF-1::CRX::AFP1	NM_006914---RORB--- Homo sapiens RAR-related orphan receptor B (RORB), mRNA
chr4	111917488	111917688	NM_153426:NM_153427	111916112	-1	eye	-1.60791	FOXJ2::POU3F2::FOXO4::PBX1B::PBX-1	NM_153426---PITX2--- Homo sapiens paired-like homeodomain transcription factor 2 (PITX2), transcript variant 2, mRNA::NM_153427---PITX2--- Homo sapiens paired-like homeodomain transcription factor 2 (PITX2), transcript variant 1, mRNA
chr14	56351306	56351506	NM_021728	56346937	-1	eye	-1.60729	CHX10::OCT-1::STAT5A::NF-Y::GATA-1	NM_021728---OTX2--- Homo sapiens orthodenticle homolog 2 (Drosophila) (OTX2), transcript variant 1, mRNA
chr14	56341628	56341828	NM_172337	56342098	-1	eye	-1.60729	CHX10::OCT-1::STAT5A::NF-Y::GATA-1	NM_172337---OTX2--- Homo sapiens orthodenticle homolog 2 (Drosophila) (OTX2), transcript variant 2, mRNA
chr4	71445106	71445306	NM_021225	71444452	1	eye	-1.59049	FOXJ2::POU3F2::HNF-1::DBP	NM_021225---PROL1--- Homo sapiens proline rich, lacrimal 1 (PROL1), mRNA
chr2	208819013	208819213	NM_020989	208820133	-1	eye	-1.57876	CRX::STAT5A::FOXO1::C/EBPalpha::TEF	NM_020989---CRYGC--- Homo sapiens crystallin, gamma C (CRYGC), mRNA
chr5	45728222	45728422	NM_021072	45731977	-1	eye	-1.57185	FOXJ2::POU3F2::CHX10::STAT5A::TEF	NM_021072---HCN1--- Homo sapiens hyperpolarization activated cyclic nucleotide-gated potassium channel 1 (HCN1), mRNA
chr2	227850799	227850999	NM_000091:NM_031362:NM_031363:NM_031364:NM_031365:NM_031366	227854785	1	eye	-1.56168	CHX10::GATA-6::CRX::SF-1::FOXO4	NM_031363---COL4A3--- Homo sapiens collagen, type IV, alpha 3 (Goodpasture antigen) (COL4A3), transcript variant 3, mRNA::NM_031364---COL4A3--- Homo sapiens collagen, type IV, alpha 3 (Goodpasture antigen) (COL4A3), transcript variant 4, mRNA::NM_000091---COL4A3--- Homo sapiens collagen, type IV, alpha 3 (Goodpasture antigen) (COL4A3), transcript variant 1, mRNA::NM_031365---COL4A3--- Homo sapien…
chr18	589495	589674	NM_014410	586997	1	eye	-1.55707	FOXJ2::POU3F2::CRX::OCT-1::HNF-6	NM_014410---CLUL1--- Homo sapiens clusterin-like 1 (retinal) (CLUL1), transcript variant 1, mRNA
chr4	163445388	163445602	NM_020116	163442791	-1	eye	-1.54583	POU3F2::FOXJ2::CRX::STAT5A::PITX2	NM_020116---FSTL5--- Homo sapiens follistatin-like 5 (FSTL5), mRNA
chr9	70711569	70711749	NM_020952:NM_024971:NM_206944:NM_206945:NM_206946:NM_206947:NM_001007470:NM_206948	70713528	-1	eye	-1.5258	FOXJ2::POU3F2::PAX-2::CHX10::NKX3A	NM_206944---TRPM3--- Homo sapiens transient receptor potential cation channel, subfamily M, member 3 (TRPM3), transcript variant 3, mRNA::NM_206948---TRPM3--- Homo sapiens transient receptor potential cation channel, subfamily M, member 3 (TRPM3), transcript variant 7, mRNA::NM_206947---TRPM3--- Homo sapiens transient receptor potential cation channel, subfamily M, member 3 (TRPM3), transcript va…
chr2	202330418	202330594	NM_152388	202333173	-1	eye	-1.51967	FOXJ2::POU3F2::NKX3A::TATA	NM_152388---ALS2CR4--- Homo sapiens amyotrophic lateral sclerosis 2 (juvenile) chromosome region, candidate 4 (ALS2CR4), mRNA
chr6	28332762	28332909	NM_001007531	28335076	1	eye	-1.51821	FOXJ2::OCT-1::NR2E3::CHX10::PBX-1	NM_001007531---C6orf194--- Homo sapiens chromosome 6 open reading frame 194 (C6orf194), mRNA
chr9	12680713	12680893	NM_000550	12683448	1	eye	-1.50245	FOXJ2::POU3F2::HNF-1::OCT-1::TATA	NM_000550---TYRP1--- Homo sapiens tyrosinase-related protein 1 (TYRP1), mRNA
chr8	87824858	87825001	NM_019098	87825017	-1	eye	-1.49422	CRX::CHX10::STAT5A::PITX2::OCT-1	NM_019098---CNGB3--- Homo sapiens cyclic nucleotide gated channel beta 3 (CNGB3), mRNA
chr9	74340379	74340471	NM_006914	74341805	1	eye	-1.47174	FOXJ2::CHX10::POU3F2::CRX::HNF-1	NM_006914---RORB--- Homo sapiens RAR-related orphan receptor B (RORB), mRNA
chr4	47823752	47823952	NM_000087	47824359	-1	eye	-1.47049	FOXJ2::POU3F2::OCT-1::NR2E3::FOXO4	NM_000087---CNGA1--- Homo sapiens cyclic nucleotide gated channel alpha 1 (CNGA1), mRNA
chr8	87821691	87821876	NM_019098	87825017	-1	eye	-1.46897	POU3F2::FOXJ2::MEF-2::TEF::RSRFC4	NM_019098---CNGB3--- Homo sapiens cyclic nucleotide gated channel beta 3 (CNGB3), mRNA
chr9	74339285	74339462	NM_006914	74341805	1	eye	-1.44375	FOXJ2::POU3F2::LHX3::TEF::LMO2_COMPLEX	NM_006914---RORB--- Homo sapiens RAR-related orphan receptor B (RORB), mRNA
chr5	45729711	45729878	NM_021072	45731977	-1	eye	-1.44312	FOXJ2::POU3F2::PAX-2::STAT5A::PAX-8	NM_021072---HCN1--- Homo sapiens hyperpolarization activated cyclic nucleotide-gated potassium channel 1 (HCN1), mRNA
chr4	163445175	163445220	NM_020116	163442791	-1	eye	-1.43203	FOXJ2::POU3F2::ATF::OCT-1::NKX3A	NM_020116---FSTL5--- Homo sapiens follistatin-like 5 (FSTL5), mRNA
chr1	212985647	212985800	NM_206933:NM_007123	212985133	-1	eye	-1.42603	FOXJ2::CHX10::AFP1::PBX1B::CREB	NM_206933---USH2A--- Homo sapiens Usher syndrome 2A (autosomal recessive, mild) (USH2A), transcript variant 2, mRNA::NM_007123---USH2A--- Homo sapiens Usher syndrome 2A (autosomal recessive, mild) (USH2A), transcript variant 1, mRNA
chr3	51969907	51970055	NM_020418	51970692	-1	eye	-1.42465	CRX::FXR::STAT5A::MZF1	NM_020418---PCBP4--- Homo sapiens poly(rC) binding protein 4 (PCBP4), transcript variant 1, mRNA
chr3	51969907	51970055	NM_033009	51970692	-1	eye	-1.42465	CRX::FXR::STAT5A::MZF1	NM_033009---PCBP4--- Homo sapiens poly(rC) binding protein 4 (PCBP4), transcript variant 2, mRNA
chr3	51972419	51972567	NM_033010	51971948	-1	eye	-1.42461	CRX::FXR::STAT5A::MZF1	NM_033010---PCBP4--- Homo sapiens poly(rC) binding protein 4 (PCBP4), transcript variant 4, mRNA
chr17	36111862	36111993	NM_019016	36113528	-1	eye	-1.42378	FOXJ2::POU3F2::CHX10::GATA-6::MEF-2	NM_019016---KRT24--- Homo sapiens keratin 24 (KRT24), mRNA
chr6	64084782	64084982	NM_016571	64087841	-1	eye	-1.41713	FOXJ2::POU3F2::IRF-7::alpha-CP1::NF-Y	NM_016571---GLULD1--- Homo sapiens glutamate-ammonia ligase (glutamine synthetase) domain containing 1 (GLULD1), mRNA
chr6	42266945	42267076	NM_002098	42270672	-1	eye	-1.41092	FOXJ2::POU3F2::PAX-2::OCT-1::HNF-3alpha	NM_002098---GUCA1B--- Homo sapiens guanylate cyclase activator 1B (retina) (GUCA1B), mRNA
chr12	53703424	53703588	NM_021191	53699888	1	eye	-1.41033	FOXJ2::POU3F2::GATA-6::OCT-1::FOXO1	NM_021191---NEUROD4--- Homo sapiens neurogenic differentiation 4 (NEUROD4), mRNA
chr12	15012422	15012524	NM_006205	15017244	1	eye	-1.3875	FOXJ2::POU3F2::OCT-1::C/EBP	NM_006205---PDE6H--- Homo sapiens phosphodiesterase 6H, cGMP-specific, cone, gamma (PDE6H), mRNA
chr4	163447288	163447415	NM_020116	163442791	-1	eye	-1.38408	FOXJ2::POU3F2::HNF-6::HNF-1::PAX-8	NM_020116---FSTL5--- Homo sapiens follistatin-like 5 (FSTL5), mRNA
chr3	187744011	187744159	NM_017541	187744869	-1	eye	-1.37616	FOXJ2::POU3F2::CHX10::CRX::STAT5A	NM_017541---CRYGS--- Homo sapiens crystallin, gamma S (CRYGS), mRNA
chr12	131290083	131290344	NM_175066	131295083	-1	eye	-1.37284	CRX	NM_175066---DDX51--- Homo sapiens DEAD (Asp-Glu-Ala-Asp) box polypeptide 51 (DDX51), mRNA
chr4	77179696	77179820	NM_006239:NM_152933:NM_152934	77180860	-1	eye	-1.3715	POU3F2::FOXJ2::CHX10::OCT-1	NM_152934---PPEF2--- Homo sapiens protein phosphatase, EF-hand calcium binding domain 2 (PPEF2), transcript variant 3, mRNA::NM_006239---PPEF2--- Homo sapiens protein phosphatase, EF-hand calcium binding domain 2 (PPEF2), transcript variant 1, mRNA::NM_152933---PPEF2--- Homo sapiens protein phosphatase, EF-hand calcium binding domain 2 (PPEF2), transcript variant 2, mRNA
chr4	163445230	163445375	NM_020116	163442791	-1	eye	-1.37095	POU3F2::FOXJ2::HNF-1::PITX2::ATF	NM_020116---FSTL5--- Homo sapiens follistatin-like 5 (FSTL5), mRNA
chr4	77179955	77180073	NM_006239:NM_152933:NM_152934	77180860	-1	eye	-1.37048	CHX10::CRX::STAT5A::FXR::GATA-6	NM_152934---PPEF2--- Homo sapiens protein phosphatase, EF-hand calcium binding domain 2 (PPEF2), transcript variant 3, mRNA::NM_006239---PPEF2--- Homo sapiens protein phosphatase, EF-hand calcium binding domain 2 (PPEF2), transcript variant 1, mRNA::NM_152933---PPEF2--- Homo sapiens protein phosphatase, EF-hand calcium binding domain 2 (PPEF2), transcript variant 2, mRNA
chr9	74339904	74340022	NM_006914	74341805	1	eye	-1.37038	POU3F2::FOXJ2::OCT-1::STAT5A::GCNF	NM_006914---RORB--- Homo sapiens RAR-related orphan receptor B (RORB), mRNA
chr19	57542419	57542551	NM_173530	57540493	1	eye	-1.35217	FOXJ2::POU3F2::CRE-BP1/C-JUN::AFP1::TST-1	NM_173530---ZNF610--- Homo sapiens zinc finger protein 610 (ZNF610), mRNA
chr9	2703139	2703154	NM_133497	2707525	1	eye	-1.34565	FOXJ2::POU3F2::OCT-1::HNF-3alpha::PAX-6	NM_133497---KCNV2--- Homo sapiens potassium channel, subfamily V, member 2 (KCNV2), mRNA
chr2	36833396	36833433	NM_053276	36835564	1	eye	-1.33424	FOXJ2::POU3F2::CRX::PITX2	NM_053276---VIT--- Homo sapiens vitrin (VIT), mRNA
chr8	87824678	87824821	NM_019098	87825017	-1	eye	-1.32487	CRX::CHX10::GATA-6::OCT-1::AP-3	NM_019098---CNGB3--- Homo sapiens cyclic nucleotide gated channel beta 3 (CNGB3), mRNA
chr18	1348417	1348519	NM_031416	1349440	-1	eye	-1.32373	POU3F2::FOXJ2::NKX6-1::OCT-1::NKX2-2	NM_031416---C18orf2--- Homo sapiens chromosome 18 open reading frame 2 (C18orf2), mRNA
chr6	64084186	64084278	NM_016571	64087841	-1	eye	-1.31385	POU3F2::FOXJ2::CHX10::SF-1::TITF1	NM_016571---GLULD1--- Homo sapiens glutamate-ammonia ligase (glutamine synthetase) domain containing 1 (GLULD1), mRNA
chr12	63799155	63799250	NM_007191	63801356	-1	eye	-1.30577	FOXJ2::POU3F2::OCT-1::GATA-6	NM_007191---WIF1--- Homo sapiens WNT inhibitory factor 1 (WIF1), mRNA
chr19	40319786	40319928	NM_021902	40321571	1	eye	-1.30571	CRX::GCNF::FXR::OCT-X	NM_021902---FXYD1--- Homo sapiens FXYD domain containing ion transport regulator 1 (phospholemman) (FXYD1), transcript variant b, mRNA
chr19	40319786	40319928	NM_005031	40322231	1	eye	-1.30571	CRX::GCNF::FXR::OCT-X	NM_005031---FXYD1--- Homo sapiens FXYD domain containing ion transport regulator 1 (phospholemman) (FXYD1), transcript variant a, mRNA
chr4	111912544	111912593	NM_153426:NM_153427	111916112	-1	eye	-1.30216	FOXJ2::POU3F2::C-MYB::BRN-2::AP-3	NM_153426---PITX2--- Homo sapiens paired-like homeodomain transcription factor 2 (PITX2), transcript variant 2, mRNA::NM_153427---PITX2--- Homo sapiens paired-like homeodomain transcription factor 2 (PITX2), transcript variant 1, mRNA
chr6	28332397	28332434	NM_001007531	28335076	1	eye	-1.30027	POU3F2::FOXJ2::PAX-2::PBX1B::NKX6-1	NM_001007531---C6orf194--- Homo sapiens chromosome 6 open reading frame 194 (C6orf194), mRNA
chr11	31351632	31351681	NM_181807	31347897	-1	eye	-1.29232	FOXJ2::OCT-1::NKX3A::HNF-3alpha::TST-1	NM_181807---DCDC1--- Homo sapiens doublecortin domain containing 1 (DCDC1), mRNA
chr9	70712594	70712713	NM_020952:NM_024971:NM_206944:NM_206945:NM_206946:NM_206947:NM_001007470:NM_206948	70713528	-1	eye	-1.28371	FOXJ2::POU3F2::OCT-1::NR2E3::FOXO4	NM_206944---TRPM3--- Homo sapiens transient receptor potential cation channel, subfamily M, member 3 (TRPM3), transcript variant 3, mRNA::NM_206948---TRPM3--- Homo sapiens transient receptor potential cation channel, subfamily M, member 3 (TRPM3), transcript variant 7, mRNA::NM_206947---TRPM3--- Homo sapiens transient receptor potential cation channel, subfamily M, member 3 (TRPM3), transcript va…
chr2	202384329	202384417	NM_033066	202388923	-1	eye	-1.27833	CHX10::OCT-1::LHX3::NKX2-2::PITX2	NM_033066---MPP4--- Homo sapiens membrane protein, palmitoylated 4 (MAGUK p55 subfamily member 4) (MPP4), mRNA
chr7	19584291	19584437	NM_152774	19586256	-1	eye	-1.27667	FOXJ2::POU3F2::NF-Y::PBX1B::HNF-6	NM_152774---MGC42090--- Homo sapiens hypothetical protein MGC42090 (MGC42090), mRNA
chr2	36833831	36833878	NM_053276	36835564	1	eye	-1.26848	CRX::CHX10::GCNF	NM_053276---VIT--- Homo sapiens vitrin (VIT), mRNA
chr4	81464134	81464206	NM_020226	81462617	1	eye	-1.26658	CHX10::CRX::STAT6::ATF-1::GATA-1	NM_020226---PRDM8--- Homo sapiens PR domain containing 8 (PRDM8), mRNA
chr8	55690109	55690161	NM_006269	55691179	1	eye	-1.26603	CHX10::GATA-6::HNF-6::CDP::OCT-1	NM_006269---RP1--- Homo sapiens retinitis pigmentosa 1 (autosomal dominant) (RP1), mRNA
chr6	76836987	76837058	NM_001563	76839055	-1	eye	-1.26208	FOXJ2::POU3F2::PBX1B::CHX10::NR2E3	NM_001563---IMPG1--- Homo sapiens interphotoreceptor matrix proteoglycan 1 (IMPG1), mRNA
chr2	15678854	15678943	NM_004939	15682367	1	eye	-1.26168	CRX::CHX10::FOXJ2::GCNF	NM_004939---DDX1--- Homo sapiens DEAD (Asp-Glu-Ala-Asp) box polypeptide 1 (DDX1), mRNA
chr11	31351706	31351771	NM_181807	31347897	-1	eye	-1.25631	FOXJ2::OCT-1::NKX3A::C/EBP::C-REL	NM_181807---DCDC1--- Homo sapiens doublecortin domain containing 1 (DCDC1), mRNA
chr4	111917709	111917788	NM_153426:NM_153427	111916112	-1	eye	-1.25507	POU3F2::CHX10::OCT-1::SMAD-3::NKX2-2	NM_153426---PITX2--- Homo sapiens paired-like homeodomain transcription factor 2 (PITX2), transcript variant 2, mRNA::NM_153427---PITX2--- Homo sapiens paired-like homeodomain transcription factor 2 (PITX2), transcript variant 1, mRNA
chr4	77179636	77179668	NM_006239:NM_152933:NM_152934	77180860	-1	eye	-1.23928	POU3F2::FOXJ2::HNF-1::FXR::GATA-6	NM_152934---PPEF2--- Homo sapiens protein phosphatase, EF-hand calcium binding domain 2 (PPEF2), transcript variant 3, mRNA::NM_006239---PPEF2--- Homo sapiens protein phosphatase, EF-hand calcium binding domain 2 (PPEF2), transcript variant 1, mRNA::NM_152933---PPEF2--- Homo sapiens protein phosphatase, EF-hand calcium binding domain 2 (PPEF2), transcript variant 2, mRNA
chr18	589227	589322	NM_014410	586997	1	eye	-1.23777	CHX10::CRX::GATA-6::FOXO4::NKX2-2	NM_014410---CLUL1--- Homo sapiens clusterin-like 1 (retinal) (CLUL1), transcript variant 1, mRNA
chr9	2702954	2703052	NM_133497	2707525	1	eye	-1.22337	FOXJ2::POU3F2::OCT-1::HNF-1::FOXO3	NM_133497---KCNV2--- Homo sapiens potassium channel, subfamily V, member 2 (KCNV2), mRNA
chr1	168352546	168352581	NM_000261	168353430	-1	eye	-1.22283	OCT-1::FOXJ2::POU3F2::NR2E3::FOXO4	NM_000261---MYOC--- Homo sapiens myocilin, trabecular meshwork inducible glucocorticoid response (MYOC), mRNA
chr4	163437823	163437865	NM_020116	163442791	-1	eye	-1.22201	POU3F2::FOXJ2::PAX-8::HNF-6::BACH1	NM_020116---FSTL5--- Homo sapiens follistatin-like 5 (FSTL5), mRNA
chr9	74340130	74340179	NM_006914	74341805	1	eye	-1.22065	POU3F2::FOXJ2::OCT-1::CRX::GATA-6	NM_006914---RORB--- Homo sapiens RAR-related orphan receptor B (RORB), mRNA
chr18	605197	605218	NM_199167	606699	1	eye	-1.21957	CHX10::FOXJ2::POU3F2::CRE-BP1/C-JUN::C/EBP	NM_199167---CLUL1--- Homo sapiens clusterin-like 1 (retinal) (CLUL1), transcript variant 2, mRNA
chr11	31343161	31343252	NM_181807	31347897	-1	eye	-1.21908	POU3F2::FOXJ2::FOXO4::NF-E2	NM_181807---DCDC1--- Homo sapiens doublecortin domain containing 1 (DCDC1), mRNA
chr6	10936056	10936116	NM_005906	10939096	-1	eye	-1.21565	FOXJ2::POU3F2::OCT-1::STAT5A::GATA-6	NM_005906---MAK--- Homo sapiens male germ cell-associated kinase (MAK), mRNA
chr4	47825910	47825967	NM_000087	47824359	-1	eye	-1.20805	FOXJ2::POU3F2::NR2E3::HNF-1::FOXO4	NM_000087---CNGA1--- Homo sapiens cyclic nucleotide gated channel alpha 1 (CNGA1), mRNA
chr3	102518173	102518185	NM_016247	102522109	-1	eye	-1.20512	POU3F2::FOXJ2::OCT-1::TATA	NM_016247---IMPG2--- Homo sapiens interphotoreceptor matrix proteoglycan 2 (IMPG2), mRNA
chr12	68025824	68025897	NM_000239	68028430	1	eye	-1.20326	CHX10::CRX::STAT5A::GATA-6::GCNF	NM_000239---LYZ--- Homo sapiens lysozyme (renal amyloidosis) (LYZ), mRNA
chr9	74340071	74340104	NM_006914	74341805	1	eye	-1.20299	POU3F2::FOXJ2::OCT-1::STAT5A::GATA-6	NM_006914---RORB--- Homo sapiens RAR-related orphan receptor B (RORB), mRNA
chr11	31343268	31343313	NM_181807	31347897	-1	eye	-1.19936	POU3F2::FOXJ2::OCT-1::PBX1B::FOXO4	NM_181807---DCDC1--- Homo sapiens doublecortin domain containing 1 (DCDC1), mRNA
chr2	36833233	36833248	NM_053276	36835564	1	eye	-1.19701	FOXJ2::POU3F2::NR2E3::FOXO4::TAL-1beta/E47	NM_053276---VIT--- Homo sapiens vitrin (VIT), mRNA
chr12	131290364	131290388	NM_175066	131295083	-1	eye	-1.19567	CRX	NM_175066---DDX51--- Homo sapiens DEAD (Asp-Glu-Ala-Asp) box polypeptide 51 (DDX51), mRNA
chr7	19590406	19590430	NM_152774	19586256	-1	eye	-1.19107	FOXJ2::CRX::CHX10::HNF-1::PBX1B	NM_152774---MGC42090--- Homo sapiens hypothetical protein MGC42090 (MGC42090), mRNA
chr2	202386910	202387019	NM_033066	202388923	-1	eye	-1.18939	POU3F2::FOXJ2::CHX10::OCT-1::DBP	NM_033066---MPP4--- Homo sapiens membrane protein, palmitoylated 4 (MAGUK p55 subfamily member 4) (MPP4), mRNA
chr4	163445665	163445730	NM_020116	163442791	-1	eye	-1.18869	FOXJ2::POU3F2::OCT-1::CRX::HNF-1	NM_020116---FSTL5--- Homo sapiens follistatin-like 5 (FSTL5), mRNA
chr5	17266056	17266163	NM_173669	17270156	-1	eye	-1.18575	FOXJ2::CHX10::OCT-1::CDP::NKX3A	NM_173669---FLJ34047--- Homo sapiens hypothetical protein FLJ34047 (FLJ34047), mRNA
chr17	34630591	34630745	NM_198993	34635500	-1	eye	-1.1833	FOXJ2::POU3F2::NR2E3::PAX-8::GATA-6	NM_198993---STAC2--- Homo sapiens SH3 and cysteine rich domain 2 (STAC2), mRNA
chr18	55136558	55136607	NM_181654	55136861	-1	eye	-1.1832	CRX::alpha-CP1::DBP::PBX1B::OCT-1	NM_181654---CPLX4--- Homo sapiens complexin 4 (CPLX4), mRNA
chr2	36833460	36833556	NM_053276	36835564	1	eye	-1.18152	CRX::PITX2::FOXJ2::OCT-1	NM_053276---VIT--- Homo sapiens vitrin (VIT), mRNA
chr4	71442592	71442601	NM_021225	71444452	1	eye	-1.18016	FOXJ2::POU3F2::PAX-2::NKX3A::PAX-8	NM_021225---PROL1--- Homo sapiens proline rich, lacrimal 1 (PROL1), mRNA
chr4	163440646	163440738	NM_020116	163442791	-1	eye	-1.17971	FOXJ2::POU3F2::OCT-1::MEF-2::C/EBP	NM_020116---FSTL5--- Homo sapiens follistatin-like 5 (FSTL5), mRNA
chr4	163439475	163439551	NM_020116	163442791	-1	eye	-1.17695	FOXJ2::POU3F2::CRX::STAT5A::PITX2	NM_020116---FSTL5--- Homo sapiens follistatin-like 5 (FSTL5), mRNA
chr12	15012338	15012388	NM_006205	15017244	1	eye	-1.17391	POU3F2::FOXJ2::OCT-1::PBX1B::GATA-6	NM_006205---PDE6H--- Homo sapiens phosphodiesterase 6H, cGMP-specific, cone, gamma (PDE6H), mRNA
chr4	163439603	163439650	NM_020116	163442791	-1	eye	-1.17316	FOXJ2::POU3F2::OCT-1::CHX10::PITX2	NM_020116---FSTL5--- Homo sapiens follistatin-like 5 (FSTL5), mRNA
chr12	53703388	53703420	NM_021191	53699888	1	eye	-1.17174	FOXJ2::OCT-1::NF-Y::FOXO1::GATA-6	NM_021191---NEUROD4--- Homo sapiens neurogenic differentiation 4 (NEUROD4), mRNA
chr17	36111793	36111839	NM_019016	36113528	-1	eye	-1.16787	FOXJ2::POU3F2::CHX10::CRX::OCT-1	NM_019016---KRT24--- Homo sapiens keratin 24 (KRT24), mRNA
chr17	34631149	34631153	NM_198993	34635500	-1	eye	-1.16449	CRX::CHX10::TAL-1beta/ITF-2::ZIC2::CRE-BP1/C-JUN	NM_198993---STAC2--- Homo sapiens SH3 and cysteine rich domain 2 (STAC2), mRNA
chr11	31109481	31109593	NM_198462	31105788	-1	eye	-1.164	POU3F2::FOXJ2::CHX10::FOXO4::FXR	NM_198462---FLJ46154--- Homo sapiens FLJ46154 protein (FLJ46154), mRNA
chr4	163445020	163445132	NM_020116	163442791	-1	eye	-1.16295	POU3F2::FOXJ2::HNF-1::CHX10::C/EBP	NM_020116---FSTL5--- Homo sapiens follistatin-like 5 (FSTL5), mRNA
chr11	61727832	61727920	NM_002407	61732715	1	eye	-1.16087	FOXJ2::POU3F2::HNF-1::CRX::OCT-1	NM_002407---SCGB2A1--- Homo sapiens secretoglobin, family 2A, member 1 (SCGB2A1), mRNA
chr9	74339262	74339268	NM_006914	74341805	1	eye	-1.16005	POU3F2::FOXJ2::MEIS1A/HOXA9::LMO2_COMPLEX	NM_006914---RORB--- Homo sapiens RAR-related orphan receptor B (RORB), mRNA
chr1	168352381	168352413	NM_000261	168353430	-1	eye	-1.15567	OCT-1::FOXJ2::POU3F2::PBX1B::FOXO1	NM_000261---MYOC--- Homo sapiens myocilin, trabecular meshwork inducible glucocorticoid response (MYOC), mRNA
chr4	163438143	163438156	NM_020116	163442791	-1	eye	-1.15134	POU3F2::CHX10::HNF-1::OCT-1::NKX3A	NM_020116---FSTL5--- Homo sapiens follistatin-like 5 (FSTL5), mRNA
chr2	208818967	208818974	NM_020989	208820133	-1	eye	-1.14962	CHX10::CRX::STAT5A::OCT-1::GCNF	NM_020989---CRYGC--- Homo sapiens crystallin, gamma C (CRYGC), mRNA
chr6	10937106	10937190	NM_005906	10939096	-1	eye	-1.14922	POU3F2::FOXJ2::CRX::CRE-BP1/C-JUN::MYOD	NM_005906---MAK--- Homo sapiens male germ cell-associated kinase (MAK), mRNA
chr6	42797136	42797210	NM_000322	42798287	-1	eye	-1.14792	CHX10::CRX::OCT-1::OCT-X::CRE-BP1/C-JUN	NM_000322---RDS--- Homo sapiens retinal degeneration, slow (RDS), mRNA
chr8	87821676	87821678	NM_019098	87825017	-1	eye	-1.14505	POU3F2::FOXJ2::MEF-2::TEF::RSRFC4	NM_019098---CNGB3--- Homo sapiens cyclic nucleotide gated channel beta 3 (CNGB3), mRNA
chr2	208818696	208818720	NM_020989	208820133	-1	eye	-1.1376	CRX::FXR::FOXJ2::PAX-2::ATF-1	NM_020989---CRYGC--- Homo sapiens crystallin, gamma C (CRYGC), mRNA
chr4	163439828	163439858	NM_020116	163442791	-1	eye	-1.13488	FOXJ2::POU3F2::CHX10::OCT-1::CRE-BP1/C-JUN	NM_020116---FSTL5--- Homo sapiens follistatin-like 5 (FSTL5), mRNA
chr4	163439658	163439675	NM_020116	163442791	-1	eye	-1.13445	FOXJ2::POU3F2::OCT-1::CHX10::PITX2	NM_020116---FSTL5--- Homo sapiens follistatin-like 5 (FSTL5), mRNA
chr2	202385028	202385109	NM_033066	202388923	-1	eye	-1.13115	FOXJ2::CHX10::POU3F2::CRX::PITX2	NM_033066---MPP4--- Homo sapiens membrane protein, palmitoylated 4 (MAGUK p55 subfamily member 4) (MPP4), mRNA
chr14	50405310	50405404	NM_181533	50408627	1	eye	-1.12908	FOXJ2::POU3F2::PAX-6::IRF-7::PPARalpha/RXR-alpha	NM_181533---C14orf29--- Homo sapiens chromosome 14 open reading frame 29 (C14orf29), transcript variant 2, mRNA
chr14	50405310	50405404	NM_181814	50408627	1	eye	-1.12908	FOXJ2::POU3F2::PAX-6::IRF-7::PPARalpha/RXR-alpha	NM_181814---C14orf29--- Homo sapiens chromosome 14 open reading frame 29 (C14orf29), transcript variant 3, mRNA
chr20	17455576	17455598	NM_001195	17459974	-1	eye	-1.12613	FOXJ2::POU3F2::HNF-3alpha::NKX3A::E47	NM_001195---BFSP1--- Homo sapiens beaded filament structural protein 1, filensin (BFSP1), mRNA
chr12	10892342	10892445	NM_007244	10893319	-1	eye	-1.12466	CHX10::CRX::STAT5A::FOXJ2::CDP	NM_007244---PRR4--- Homo sapiens proline rich 4 (lacrimal) (PRR4), mRNA
chr18	55132840	55132874	NM_181654	55136861	-1	eye	-1.12297	CRX::CHX10::STAT5A::FXR::C/EBPbeta	NM_181654---CPLX4--- Homo sapiens complexin 4 (CPLX4), mRNA
chr17	77230304	77230319	NM_002602	77233971	-1	eye	-1.12094	CRX::CHX10::STAT5A::MYOD	NM_002602---PDE6G--- Homo sapiens phosphodiesterase 6G, cGMP-specific, rod, gamma (PDE6G), mRNA
chr6	76835678	76835724	NM_001563	76839055	-1	eye	-1.11794	FOXJ2::STAT5A::POU3F2::CRX::OCT-1	NM_001563---IMPG1--- Homo sapiens interphotoreceptor matrix proteoglycan 1 (IMPG1), mRNA
chr4	71442646	71442653	NM_021225	71444452	1	eye	-1.11522	FOXJ2::OCT-1::PAX-2::NKX3A::PAX-8	NM_021225---PROL1--- Homo sapiens proline rich, lacrimal 1 (PROL1), mRNA
chr17	36110539	36110611	NM_019016	36113528	-1	eye	-1.11093	FOXJ2::AFP1::PBX1B::TAX/CREB::GATA-6	NM_019016---KRT24--- Homo sapiens keratin 24 (KRT24), mRNA
chr4	163447215	163447261	NM_020116	163442791	-1	eye	-1.10997	FOXJ2::POU3F2::CHX10::OCT-1::HNF-6	NM_020116---FSTL5--- Homo sapiens follistatin-like 5 (FSTL5), mRNA
chr1	68623595	68623680	NM_000329	68627663	-1	eye	-1.10877	FOXJ2::POU3F2::STAT5A::SMAD-3::TATA	NM_000329---RPE65--- Homo sapiens retinal pigment epithelium-specific protein 65kDa (RPE65), mRNA
chr9	2702553	2702558	NM_133497	2707525	1	eye	-1.10435	FOXJ2::POU3F2::OCT-1::NKX3A	NM_133497---KCNV2--- Homo sapiens potassium channel, subfamily V, member 2 (KCNV2), mRNA
chr3	187742177	187742248	NM_017541	187744869	-1	eye	-1.10337	FOXJ2::POU3F2::NR2E3::PAX-8::DBP	NM_017541---CRYGS--- Homo sapiens crystallin, gamma S (CRYGS), mRNA
chr4	47824732	47824764	NM_000087	47824359	-1	eye	-1.10256	FOXJ2::POU3F2::OCT-1::PAX-8	NM_000087---CNGA1--- Homo sapiens cyclic nucleotide gated channel alpha 1 (CNGA1), mRNA
chr13	34944902	34944957	NM_005584	34948788	-1	eye	-1.09901	FOXJ2::OCT-1::CHX10::PBX1B	NM_005584---MAB21L1--- Homo sapiens mab-21-like 1 (C. elegans) (MAB21L1), mRNA
chr9	74340548	74340579	NM_006914	74341805	1	eye	-1.09783	CHX10::CRX::AP-3::NR2E3::HNF-6	NM_006914---RORB--- Homo sapiens RAR-related orphan receptor B (RORB), mRNA
chrX	129029460	129029469	NM_004794	129031307	1	eye	-1.0962	CRX::CHX10::OCT-1::FXR::CDP	NM_004794---RAB33A--- Homo sapiens RAB33A, member RAS oncogene family (RAB33A), mRNA
chr18	55133168	55133192	NM_181654	55136861	-1	eye	-1.09398	CRX::PITX2::STAT5A::DBP::STAT1	NM_181654---CPLX4--- Homo sapiens complexin 4 (CPLX4), mRNA
chr18	55087168	55087181	NM_013435	55091605	-1	eye	-1.08583	FOXJ2::POU3F2::PAX-2::NR2E3::PAX-6	NM_013435---RAX--- Homo sapiens retina and anterior neural fold homeobox (RAX), mRNA
chr5	140480034	140480039	NM_018938	140481764	1	eye	-1.08397	FOXJ2::POU3F2::HNF-1::PBX-1::NKX3A	NM_018938---PCDHB4--- Homo sapiens protocadherin beta 4 (PCDHB4), mRNA
chr3	187741758	187741765	NM_017541	187744869	-1	eye	-1.08363	CHX10::CRX::CDP::TITF1	NM_017541---CRYGS--- Homo sapiens crystallin, gamma S (CRYGS), mRNA
chr17	34631224	34631289	NM_198993	34635500	-1	eye	-1.08202	CRX::TAL-1beta/ITF-2::CRE-BP1/C-JUN::ATF6	NM_198993---STAC2--- Homo sapiens SH3 and cysteine rich domain 2 (STAC2), mRNA
chr4	163447112	163447142	NM_020116	163442791	-1	eye	-1.0788	FOXJ2::CHX10::OCT-1::CDP	NM_020116---FSTL5--- Homo sapiens follistatin-like 5 (FSTL5), mRNA
chr13	34944964	34944983	NM_005584	34948788	-1	eye	-1.07536	FOXJ2::OCT-1::CHX10::PBX1B	NM_005584---MAB21L1--- Homo sapiens mab-21-like 1 (C. elegans) (MAB21L1), mRNA
chr12	89955569	89955610	NM_007035	89954599	-1	eye	-1.07218	FOXJ2::POU3F2::OCT-1::NF-Y::PBX1B	NM_007035---KERA--- Homo sapiens keratocan (KERA), mRNA
chr2	202384701	202384725	NM_033066	202388923	-1	eye	-1.06914	CRX::CHX10::STAT5A::MYOD::NKX2-2	NM_033066---MPP4--- Homo sapiens membrane protein, palmitoylated 4 (MAGUK p55 subfamily member 4) (MPP4), mRNA
chr1	212981023	212981031	NM_206933:NM_007123	212985133	-1	eye	-1.06906	POU3F2::FOXJ2::CHX10::OCT-X::AP-2REP	NM_206933---USH2A--- Homo sapiens Usher syndrome 2A (autosomal recessive, mild) (USH2A), transcript variant 2, mRNA::NM_007123---USH2A--- Homo sapiens Usher syndrome 2A (autosomal recessive, mild) (USH2A), transcript variant 1, mRNA
chr2	36833356	36833393	NM_053276	36835564	1	eye	-1.06821	FOXJ2::POU3F2::CRX::NR2E3::NF-Y	NM_053276---VIT--- Homo sapiens vitrin (VIT), mRNA
chr12	53704878	53704888	NM_021191	53699888	1	eye	-1.06712	CHX10::CDP::FXR::C/EBPDELTA::NF-Y	NM_021191---NEUROD4--- Homo sapiens neurogenic differentiation 4 (NEUROD4), mRNA
chr2	202385439	202385464	NM_033066	202388923	-1	eye	-1.06708	CHX10::CRX::NF-Y::SMAD-3::STAT1	NM_033066---MPP4--- Homo sapiens membrane protein, palmitoylated 4 (MAGUK p55 subfamily member 4) (MPP4), mRNA
chr18	55136663	55136676	NM_181654	55136861	-1	eye	-1.0653	CHX10::CRX::alpha-CP1::STAT5A::BACH1	NM_181654---CPLX4--- Homo sapiens complexin 4 (CPLX4), mRNA
chr19	11410608	11410628	NM_145045	11406940	-1	eye	-1.06164	CRX::CHX10::FXR::GCNF::CRE-BP1/C-JUN	NM_145045---MGC20983--- Homo sapiens hypothetical protein MGC20983 (MGC20983), mRNA
chr6	42266918	42266929	NM_002098	42270672	-1	eye	-1.05985	POU3F2::FOXJ2::CRX::PAX-2	NM_002098---GUCA1B--- Homo sapiens guanylate cyclase activator 1B (retina) (GUCA1B), mRNA
chr9	2703074	2703090	NM_133497	2707525	1	eye	-1.05924	POU3F2::FOXJ2::OCT-1	NM_133497---KCNV2--- Homo sapiens potassium channel, subfamily V, member 2 (KCNV2), mRNA
chr5	140480334	140480354	NM_018938	140481764	1	eye	-1.05815	POU3F2::FOXJ2::CRX::HNF-1	NM_018938---PCDHB4--- Homo sapiens protocadherin beta 4 (PCDHB4), mRNA
chr18	589474	589484	NM_014410	586997	1	eye	-1.05761	CRX::FOXJ2::POU3F2::HNF-6::TEF	NM_014410---CLUL1--- Homo sapiens clusterin-like 1 (retinal) (CLUL1), transcript variant 1, mRNA
chr1	193968058	193968120	NM_012076:NM_201253	193969064	1	eye	-1.0538	FOXJ2::NKX6-2::OCT-1::MEIS1A/HOXA9::C/EBP	NM_201253---CRB1--- Homo sapiens crumbs homolog 1 (Drosophila) (CRB1), transcript variant 2, mRNA::NM_012076---CRB1--- Homo sapiens crumbs homolog 1 (Drosophila) (CRB1), transcript variant 1, mRNA
chr18	589201	589205	NM_014410	586997	1	eye	-1.05326	CHX10::FOXO4::FOXJ2::LHX3::NKX2-2	NM_014410---CLUL1--- Homo sapiens clusterin-like 1 (retinal) (CLUL1), transcript variant 1, mRNA
chr18	55132992	55132992	NM_181654	55136861	-1	eye	-1.05284	CRX::CHX10::STAT5A::SF-1::BACH2	NM_181654---CPLX4--- Homo sapiens complexin 4 (CPLX4), mRNA
chr4	6317042	6317058	NM_144720	6320354	-1	eye	-1.05218	OCT-1::FOXJ2::POU3F2::FOXO4::HSF1	NM_144720---MARLIN1--- Homo sapiens multiple coiled-coil GABABR1-binding protein (MARLIN1), mRNA
chr5	140480003	140480017	NM_018938	140481764	1	eye	-1.0519	FOXJ2::POU3F2::FOXO4::PBX-1::NKX3A	NM_018938---PCDHB4--- Homo sapiens protocadherin beta 4 (PCDHB4), mRNA
chr4	163438203	163438223	NM_020116	163442791	-1	eye	-1.0507	POU3F2::CHX10::HNF-1::OCT-1::AFP1	NM_020116---FSTL5--- Homo sapiens follistatin-like 5 (FSTL5), mRNA
chr18	605141	605172	NM_199167	606699	1	eye	-1.04918	CHX10::FOXJ2::POU3F2::CRE-BP1/C-JUN::C/EBP	NM_199167---CLUL1--- Homo sapiens clusterin-like 1 (retinal) (CLUL1), transcript variant 2, mRNA
chr4	111917979	111918009	NM_153426:NM_153427	111916112	-1	eye	-1.04858	FOXJ2::POU3F2::CHX10::CRX::HNF-1	NM_153426---PITX2--- Homo sapiens paired-like homeodomain transcription factor 2 (PITX2), transcript variant 2, mRNA::NM_153427---PITX2--- Homo sapiens paired-like homeodomain transcription factor 2 (PITX2), transcript variant 1, mRNA
chr18	589361	589377	NM_014410	586997	1	eye	-1.04755	CHX10::FOXJ2::CRX::GATA-6::FOXO4	NM_014410---CLUL1--- Homo sapiens clusterin-like 1 (retinal) (CLUL1), transcript variant 1, mRNA
chr6	76836662	76836668	NM_001563	76839055	-1	eye	-1.04557	POU3F2::FOXJ2::STAT5A::OCT-1::FOXO4	NM_001563---IMPG1--- Homo sapiens interphotoreceptor matrix proteoglycan 1 (IMPG1), mRNA
chr17	44642410	44642481	NM_031498	44641742	-1	eye	-1.0435	FOXJ2::OCT-1::POU3F2::AFP1::FXR	NM_031498---GNGT2--- Homo sapiens guanine nucleotide binding protein (G protein), gamma transducing activity polypeptide 2 (GNGT2), mRNA
chr4	47825811	47825859	NM_000087	47824359	-1	eye	-1.04324	FOXJ2::POU3F2::AFP1::FOXO4::NKX6-1	NM_000087---CNGA1--- Homo sapiens cyclic nucleotide gated channel alpha 1 (CNGA1), mRNA
chr11	31351585	31351625	NM_181807	31347897	-1	eye	-1.04241	FOXJ2::OCT-1::NKX3A::AFP1::HNF-3alpha	NM_181807---DCDC1--- Homo sapiens doublecortin domain containing 1 (DCDC1), mRNA
chr1	212981181	212981195	NM_206933:NM_007123	212985133	-1	eye	-1.04225	POU3F2::FOXJ2::NR2E3::OCT-X::HNF-6	NM_206933---USH2A--- Homo sapiens Usher syndrome 2A (autosomal recessive, mild) (USH2A), transcript variant 2, mRNA::NM_007123---USH2A--- Homo sapiens Usher syndrome 2A (autosomal recessive, mild) (USH2A), transcript variant 1, mRNA
chr18	55136099	55136099	NM_181654	55136861	-1	eye	-1.04225	CHX10::CRX::alpha-CP1::GATA-1	NM_181654---CPLX4--- Homo sapiens complexin 4 (CPLX4), mRNA
chr4	163445995	163446001	NM_020116	163442791	-1	eye	-1.04075	FOXJ2::POU3F2::OCT-1::FOXO1::AFP1	NM_020116---FSTL5--- Homo sapiens follistatin-like 5 (FSTL5), mRNA
chr18	27150768	27150780	NM_001942	27152049	1	eye	-1.03995	FOXJ2::POU3F2::CHX10::PBX1B::CDP	NM_001942---DSG1--- Homo sapiens desmoglein 1 (DSG1), mRNA
chr6	64084738	64084744	NM_016571	64087841	-1	eye	-1.03972	FOXJ2::POU3F2::CHX10::OCT-1::CRE-BP1/C-JUN	NM_016571---GLULD1--- Homo sapiens glutamate-ammonia ligase (glutamine synthetase) domain containing 1 (GLULD1), mRNA
chr17	36111028	36111028	NM_019016	36113528	-1	eye	-1.03898	FOXJ2::POU3F2::CRX::OCT-1	NM_019016---KRT24--- Homo sapiens keratin 24 (KRT24), mRNA
chr3	102522067	102522078	NM_016247	102522109	-1	eye	-1.03877	CHX10::FOXJ2::STAT5A::POU3F2::SMAD-3	NM_016247---IMPG2--- Homo sapiens interphotoreceptor matrix proteoglycan 2 (IMPG2), mRNA
chr12	13142479	13142593	NM_031289	13139952	-1	eye	-1.03874	POU3F2::FOXJ2::HNF-1::NF-E2::TATA	NM_031289---GSG1--- Homo sapiens germ cell associated 1 (GSG1), transcript variant 1, mRNA
chr2	208818864	208818896	NM_020989	208820133	-1	eye	-1.03507	CHX10::CRX::FXR::OCT-1::MYOD	NM_020989---CRYGC--- Homo sapiens crystallin, gamma C (CRYGC), mRNA
chr18	1349569	1349603	NM_031416	1349440	-1	eye	-1.03455	POU3F2::FOXJ2::HNF-3alpha::NKX6-1::PBX-1	NM_031416---C18orf2--- Homo sapiens chromosome 18 open reading frame 2 (C18orf2), mRNA
chr12	63799273	63799285	NM_007191	63801356	-1	eye	-1.03405	FOXJ2::POU3F2::OCT-1::GATA-6	NM_007191---WIF1--- Homo sapiens WNT inhibitory factor 1 (WIF1), mRNA
chr9	70712729	70712732	NM_020952:NM_024971:NM_206944:NM_206945:NM_206946:NM_206947:NM_001007470:NM_206948	70713528	-1	eye	-1.0338	FOXJ2::POU3F2::NR2E3::OCT-1::FOXO4	NM_206944---TRPM3--- Homo sapiens transient receptor potential cation channel, subfamily M, member 3 (TRPM3), transcript variant 3, mRNA::NM_206948---TRPM3--- Homo sapiens transient receptor potential cation channel, subfamily M, member 3 (TRPM3), transcript variant 7, mRNA::NM_206947---TRPM3--- Homo sapiens transient receptor potential cation channel, subfamily M, member 3 (TRPM3), transcript va…
chr4	163438188	163438196	NM_020116	163442791	-1	eye	-1.03296	POU3F2::CHX10::HNF-1::OCT-1::AFP1	NM_020116---FSTL5--- Homo sapiens follistatin-like 5 (FSTL5), mRNA
chr4	163439806	163439812	NM_020116	163442791	-1	eye	-1.03292	FOXJ2::POU3F2::CHX10::OCT-1::CRE-BP1/C-JUN	NM_020116---FSTL5--- Homo sapiens follistatin-like 5 (FSTL5), mRNA
chr4	163438513	163438521	NM_020116	163442791	-1	eye	-1.03262	FOXJ2::PBX1B::NKX3A::AFP1::FOXO4	NM_020116---FSTL5--- Homo sapiens follistatin-like 5 (FSTL5), mRNA
chr11	61727936	61727963	NM_002407	61732715	1	eye	-1.03261	POU3F2::FOXJ2::HNF-1::CRX::OCT-1	NM_002407---SCGB2A1--- Homo sapiens secretoglobin, family 2A, member 1 (SCGB2A1), mRNA
chr19	3720359	3720376	NM_032753	3723219	-1	eye	-1.03121	CRX::CHX10::TAL-1beta/ITF-2::AP-1::NRL	NM_032753---MGC15631--- Homo sapiens hypothetical protein MGC15631 (MGC15631), mRNA
chr9	2703261	2703274	NM_133497	2707525	1	eye	-1.03071	FOXJ2::POU3F2::OCT-1::HNF-3alpha::PAX-6	NM_133497---KCNV2--- Homo sapiens potassium channel, subfamily V, member 2 (KCNV2), mRNA
chr1	212982143	212982149	NM_206933:NM_007123	212985133	-1	eye	-1.02945	FOXJ2::POU3F2::OCT-1::PBX-1	NM_206933---USH2A--- Homo sapiens Usher syndrome 2A (autosomal recessive, mild) (USH2A), transcript variant 2, mRNA::NM_007123---USH2A--- Homo sapiens Usher syndrome 2A (autosomal recessive, mild) (USH2A), transcript variant 1, mRNA
chr19	11410580	11410581	NM_145045	11406940	-1	eye	-1.02913	CRX::CHX10::FXR::GCNF	NM_145045---MGC20983--- Homo sapiens hypothetical protein MGC20983 (MGC20983), mRNA
chr1	212983888	212983907	NM_206933:NM_007123	212985133	-1	eye	-1.0285	FOXJ2::POU3F2::CHX10::GCNF::ATF6	NM_206933---USH2A--- Homo sapiens Usher syndrome 2A (autosomal recessive, mild) (USH2A), transcript variant 2, mRNA::NM_007123---USH2A--- Homo sapiens Usher syndrome 2A (autosomal recessive, mild) (USH2A), transcript variant 1, mRNA
chr4	111917897	111917909	NM_153426:NM_153427	111916112	-1	eye	-1.02838	POU3F2::CHX10::HNF-1::SMAD-3::TAL-1beta/E47	NM_153426---PITX2--- Homo sapiens paired-like homeodomain transcription factor 2 (PITX2), transcript variant 2, mRNA::NM_153427---PITX2--- Homo sapiens paired-like homeodomain transcription factor 2 (PITX2), transcript variant 1, mRNA
chr1	193968129	193968154	NM_012076:NM_201253	193969064	1	eye	-1.02799	FOXJ2::MEIS1A/HOXA9::NKX6-2::NKX3A::GATA-X	NM_201253---CRB1--- Homo sapiens crumbs homolog 1 (Drosophila) (CRB1), transcript variant 2, mRNA::NM_012076---CRB1--- Homo sapiens crumbs homolog 1 (Drosophila) (CRB1), transcript variant 1, mRNA
chr4	111917927	111917949	NM_153426:NM_153427	111916112	-1	eye	-1.02786	POU3F2::FOXJ2::CHX10::HNF-1::TAL-1beta/E47	NM_153426---PITX2--- Homo sapiens paired-like homeodomain transcription factor 2 (PITX2), transcript variant 2, mRNA::NM_153427---PITX2--- Homo sapiens paired-like homeodomain transcription factor 2 (PITX2), transcript variant 1, mRNA
chr9	74340034	74340051	NM_006914	74341805	1	eye	-1.02772	FOXJ2::POU3F2::OCT-1::STAT5A::GCNF	NM_006914---RORB--- Homo sapiens RAR-related orphan receptor B (RORB), mRNA
chr18	55136707	55136710	NM_181654	55136861	-1	eye	-1.02686	CHX10::CRX::STAT5A::alpha-CP1::BACH1	NM_181654---CPLX4--- Homo sapiens complexin 4 (CPLX4), mRNA
chr18	27150729	27150766	NM_001942	27152049	1	eye	-1.02582	FOXJ2::POU3F2::CHX10::PBX1B::SMAD-3	NM_001942---DSG1--- Homo sapiens desmoglein 1 (DSG1), mRNA
chr2	208819458	208819492	NM_020989	208820133	-1	eye	-1.024	CHX10::CRX::CDP::PAX-2::GATA-1	NM_020989---CRYGC--- Homo sapiens crystallin, gamma C (CRYGC), mRNA
chrX	69268046	69268059	NM_004312	69271222	1	eye	-1.02337	CHX10::FOXJ2::POU3F2::OCT-1::FXR	NM_004312---ARR3--- Homo sapiens arrestin 3, retinal (X-arrestin) (ARR3), mRNA
chr4	47820003	47820004	NM_000087	47824359	-1	eye	-1.02261	CHX10::CRX::AP-3::PBX1B::SRF	NM_000087---CNGA1--- Homo sapiens cyclic nucleotide gated channel alpha 1 (CNGA1), mRNA
chr12	68025800	68025808	NM_000239	68028430	1	eye	-1.02201	CHX10::CRX::STAT5A::OCT-1::NKX6-2	NM_000239---LYZ--- Homo sapiens lysozyme (renal amyloidosis) (LYZ), mRNA
chr4	111917886	111917893	NM_153426:NM_153427	111916112	-1	eye	-1.02133	POU3F2::CHX10::HNF-1::SMAD-3::TAL-1beta/E47	NM_153426---PITX2--- Homo sapiens paired-like homeodomain transcription factor 2 (PITX2), transcript variant 2, mRNA::NM_153427---PITX2--- Homo sapiens paired-like homeodomain transcription factor 2 (PITX2), transcript variant 1, mRNA
chr6	64084110	64084156	NM_016571	64087841	-1	eye	-1.02122	FOXJ2::POU3F2::CHX10::STAT5A::OCT-1	NM_016571---GLULD1--- Homo sapiens glutamate-ammonia ligase (glutamine synthetase) domain containing 1 (GLULD1), mRNA
chr12	50567101	50567108	NM_182608	50568010	1	eye	-1.0212	FOXJ2::PBX1B::OCT-1::NF-Y::PAX-2	NM_182608---ANKRD33--- Homo sapiens ankyrin repeat domain 33 (ANKRD33), mRNA
chr6	10936016	10936037	NM_005906	10939096	-1	eye	-1.02059	FOXJ2::OCT-1::FOXO4::STAT5A::GATA-6	NM_005906---MAK--- Homo sapiens male germ cell-associated kinase (MAK), mRNA
chr6	76836584	76836584	NM_001563	76839055	-1	eye	-1.02034	POU3F2::FOXJ2::OCT-1	NM_001563---IMPG1--- Homo sapiens interphotoreceptor matrix proteoglycan 1 (IMPG1), mRNA
chr8	55690076	55690082	NM_006269	55691179	1	eye	-1.01929	CHX10::CDP::GATA-6::HNF-6::OCT-1	NM_006269---RP1--- Homo sapiens retinitis pigmentosa 1 (autosomal dominant) (RP1), mRNA
chr2	208819358	208819376	NM_020989	208820133	-1	eye	-1.01767	CHX10::CRX::FOXO1::NKX2-2::ATF6	NM_020989---CRYGC--- Homo sapiens crystallin, gamma C (CRYGC), mRNA
chr4	77179620	77179623	NM_006239:NM_152933:NM_152934	77180860	-1	eye	-1.0171	POU3F2::HNF-1::FXR::GATA-6::AP-1	NM_152934---PPEF2--- Homo sapiens protein phosphatase, EF-hand calcium binding domain 2 (PPEF2), transcript variant 3, mRNA::NM_006239---PPEF2--- Homo sapiens protein phosphatase, EF-hand calcium binding domain 2 (PPEF2), transcript variant 1, mRNA::NM_152933---PPEF2--- Homo sapiens protein phosphatase, EF-hand calcium binding domain 2 (PPEF2), transcript variant 2, mRNA
chr13	34944867	34944881	NM_005584	34948788	-1	eye	-1.01665	FOXJ2::OCT-1::CHX10::STAT5A	NM_005584---MAB21L1--- Homo sapiens mab-21-like 1 (C. elegans) (MAB21L1), mRNA
chr2	208818774	208818817	NM_020989	208820133	-1	eye	-1.01637	CHX10::CRX::FXR::FOXJ2::MYOD	NM_020989---CRYGC--- Homo sapiens crystallin, gamma C (CRYGC), mRNA
chr2	36833278	36833307	NM_053276	36835564	1	eye	-1.01603	FOXJ2::POU3F2::NR2E3::STAT5A::SOX-9	NM_053276---VIT--- Homo sapiens vitrin (VIT), mRNA
chr9	70708539	70708543	NM_020952:NM_024971:NM_206944:NM_206945:NM_206946:NM_206947:NM_001007470:NM_206948	70713528	-1	eye	-1.0151	POU3F2::FOXJ2::OCT-1::C/EBP::HSF2	NM_206944---TRPM3--- Homo sapiens transient receptor potential cation channel, subfamily M, member 3 (TRPM3), transcript variant 3, mRNA::NM_206948---TRPM3--- Homo sapiens transient receptor potential cation channel, subfamily M, member 3 (TRPM3), transcript variant 7, mRNA::NM_206947---TRPM3--- Homo sapiens transient receptor potential cation channel, subfamily M, member 3 (TRPM3), transcript va…
chr19	40319775	40319781	NM_021902	40321571	1	eye	-1.01386	CRX::FXR::PITX2::GCNF::ATF6	NM_021902---FXYD1--- Homo sapiens FXYD domain containing ion transport regulator 1 (phospholemman) (FXYD1), transcript variant b, mRNA
chr19	40319775	40319781	NM_005031	40322231	1	eye	-1.01386	CRX::FXR::PITX2::GCNF::ATF6	NM_005031---FXYD1--- Homo sapiens FXYD domain containing ion transport regulator 1 (phospholemman) (FXYD1), transcript variant a, mRNA
chr12	89955816	89955818	NM_007035	89954599	-1	eye	-1.01345	FOXJ2::POU3F2::IRF-7::TATA::FOXO4	NM_007035---KERA--- Homo sapiens keratocan (KERA), mRNA
chr4	71442609	71442632	NM_021225	71444452	1	eye	-1.0125	FOXJ2::PAX-2::NKX3A::PAX-8::AP-3	NM_021225---PROL1--- Homo sapiens proline rich, lacrimal 1 (PROL1), mRNA
chr6	76836493	76836496	NM_001563	76839055	-1	eye	-1.0122	POU3F2::CHX10::GATA-6::OCT-1::HNF-3alpha	NM_001563---IMPG1--- Homo sapiens interphotoreceptor matrix proteoglycan 1 (IMPG1), mRNA
chr5	17266166	17266178	NM_173669	17270156	-1	eye	-1.01179	FOXJ2::OCT-1::CDP::NKX3A	NM_173669---FLJ34047--- Homo sapiens hypothetical protein FLJ34047 (FLJ34047), mRNA
chr4	47822588	47822596	NM_000087	47824359	-1	eye	-1.01168	FOXJ2::CRX::POU3F2::OCT-1	NM_000087---CNGA1--- Homo sapiens cyclic nucleotide gated channel alpha 1 (CNGA1), mRNA
chr18	1349541	1349554	NM_031416	1349440	-1	eye	-1.0105	POU3F2::FOXJ2::HNF-3alpha::NKX6-1::PBX-1	NM_031416---C18orf2--- Homo sapiens chromosome 18 open reading frame 2 (C18orf2), mRNA
chr1	168352357	168352368	NM_000261	168353430	-1	eye	-1.01014	FOXJ2::OCT-1::POU3F2::PBX1B::FOXO1	NM_000261---MYOC--- Homo sapiens myocilin, trabecular meshwork inducible glucocorticoid response (MYOC), mRNA
chr4	47819971	47819971	NM_000087	47824359	-1	eye	-1.00957	CHX10::CRX::OCT-1::SRF	NM_000087---CNGA1--- Homo sapiens cyclic nucleotide gated channel alpha 1 (CNGA1), mRNA
chr4	47822601	47822622	NM_000087	47824359	-1	eye	-1.00855	CRX::FOXJ2::POU3F2::OCT-1	NM_000087---CNGA1--- Homo sapiens cyclic nucleotide gated channel alpha 1 (CNGA1), mRNA
chr1	212982213	212982277	NM_206933:NM_007123	212985133	-1	eye	-1.00666	FOXJ2::POU3F2::OCT-1::NKX3A::AFP1	NM_206933---USH2A--- Homo sapiens Usher syndrome 2A (autosomal recessive, mild) (USH2A), transcript variant 2, mRNA::NM_007123---USH2A--- Homo sapiens Usher syndrome 2A (autosomal recessive, mild) (USH2A), transcript variant 1, mRNA
chr8	87821641	87821644	NM_019098	87825017	-1	eye	-1.0057	POU3F2::FOXJ2::OCT-1::MEF-2::TEF	NM_019098---CNGB3--- Homo sapiens cyclic nucleotide gated channel beta 3 (CNGB3), mRNA
chr8	55691184	55691184	NM_006269	55691179	1	eye	-1.00408	CHX10::STAT5A::DBP	NM_006269---RP1--- Homo sapiens retinitis pigmentosa 1 (autosomal dominant) (RP1), mRNA
chr8	87821598	87821607	NM_019098	87825017	-1	eye	-1.0038	POU3F2::FOXJ2::OCT-1::TEF::BACH1	NM_019098---CNGB3--- Homo sapiens cyclic nucleotide gated channel beta 3 (CNGB3), mRNA
chr8	55689071	55689085	NM_006269	55691179	1	eye	-1.00326	FOXJ2::CREB::OCT-1::NF-Y::AFP1	NM_006269---RP1--- Homo sapiens retinitis pigmentosa 1 (autosomal dominant) (RP1), mRNA
chr18	55136550	55136552	NM_181654	55136861	-1	eye	-1.00303	alpha-CP1::CRX::DBP::PBX1B::OCT-1	NM_181654---CPLX4--- Homo sapiens complexin 4 (CPLX4), mRNA
chr1	212982303	212982306	NM_206933:NM_007123	212985133	-1	eye	-1.0028	FOXJ2::POU3F2::OCT-1::NKX3A::AP-3	NM_206933---USH2A--- Homo sapiens Usher syndrome 2A (autosomal recessive, mild) (USH2A), transcript variant 2, mRNA::NM_007123---USH2A--- Homo sapiens Usher syndrome 2A (autosomal recessive, mild) (USH2A), transcript variant 1, mRNA
chr8	55690094	55690098	NM_006269	55691179	1	eye	-1.00245	CHX10::GATA-6::HNF-6::CDP::OCT-1	NM_006269---RP1--- Homo sapiens retinitis pigmentosa 1 (autosomal dominant) (RP1), mRNA
chr1	193968043	193968048	NM_012076:NM_201253	193969064	1	eye	-1.00136	FOXJ2::POU3F2::NKX6-2::OCT-1::MEIS1A/HOXA9	NM_201253---CRB1--- Homo sapiens crumbs homolog 1 (Drosophila) (CRB1), transcript variant 2, mRNA::NM_012076---CRB1--- Homo sapiens crumbs homolog 1 (Drosophila) (CRB1), transcript variant 1, mRNA
chr4	47823719	47823728	NM_000087	47824359	-1	eye	-1.00104	FOXJ2::POU3F2::OCT-1::NR2E3::PAX-6	NM_000087---CNGA1--- Homo sapiens cyclic nucleotide gated channel alpha 1 (CNGA1), mRNA
chr11	60623269	60625904	NM_014207	60626542	1	heart	-2.65991	YY1::XBP-1	NM_014207---CD5--- Homo sapiens CD5 antigen (p56-62) (CD5), mRNA
chr15	32874962	32875229	NM_005159	32875153	-1	heart	-2.6023	SRF::MAZ::BSAP	NM_005159---ACTC--- Homo sapiens actin, alpha, cardiac muscle (ACTC), mRNA
chr11	104383209	104383624	NM_004347	104384909	-1	heart	-2.07375	GATA-6::TEF::CDP::POU3F2	NM_004347---CASP5--- Homo sapiens caspase 5, apoptosis-related cysteine peptidase (CASP5), mRNA
chr13	22652325	22652651	NM_000231	22653090	1	heart	-1.72814	POU3F2::FREAC-3::TEF::FOXJ2::TATA	NM_000231---SGCG--- Homo sapiens sarcoglycan, gamma (35kDa dystrophin-associated glycoprotein) (SGCG), mRNA
chrX	21536752	21537093	NM_014332	21535887	-1	heart	-1.65228	MEF-2::RSRFC4::SRF::AP-1::GATA-1	NM_014332---SMPX--- Homo sapiens small muscle protein, X-linked (SMPX), mRNA
chr4	70904816	70905060	NM_005420	70906630	-1	heart	-1.5956	GATA-6::AP-1::MEF-2::IRF1::POU3F2	NM_005420---SULT1E1--- Homo sapiens sulfotransferase family 1E, estrogen-preferring, member 1 (SULT1E1), mRNA
chr1	42947740	42947940	NM_199342	42952016	-1	heart	-1.54572	MEF-2::GATA-6::AP-1::LMO2_COMPLEX::RSRFC4	NM_199342---CCDC23--- Homo sapiens coiled-coil domain containing 23 (CCDC23), mRNA
chr8	93172794	93173058	NM_175635	93176619	-1	heart	-1.54409	GATA-6::MEF-2::IRF1::POU3F2::TEF	NM_175635---RUNX1T1--- Homo sapiens runt-related transcription factor 1; translocated to, 1 (cyclin D-related) (RUNX1T1), transcript variant 3, mRNA
chr2	179499509	179499693	NM_003319:NM_133378:NM_133432:NM_133437:NM_133379	179497655	-1	heart	-1.49804	AP-1::RSRFC4::MEF-2::GATA-6	NM_133379---TTN--- Homo sapiens titin (TTN), transcript variant novex-3, mRNA::NM_133378---TTN--- Homo sapiens titin (TTN), transcript variant N2-A, mRNA::NM_133432---TTN--- Homo sapiens titin (TTN), transcript variant novex-1, mRNA::NM_133437---TTN--- Homo sapiens titin (TTN), transcript variant novex-2, mRNA::NM_003319---TTN--- Homo sapiens titin (TTN), transcript variant N2-B, mRNA
chr10	21226135	21226390	NM_006393	21226537	-1	heart	-1.47191	AMEF-2::GATA-1::MEF-2::TCF-4::NKX6-2	NM_006393---NEBL--- Homo sapiens nebulette (NEBL), transcript variant 1, mRNA
chr13	75008164	75008286	NM_203497	75009987	-1	heart	-1.45914	MEF-2::AP-1::TST-1::STAT4::SRF	NM_203497---COMMD6--- Homo sapiens COMM domain containing 6 (COMMD6), transcript variant 1, mRNA
chr13	75008142	75008264	NM_203495	75009976	-1	heart	-1.45914	MEF-2::AP-1::TST-1::STAT4::SRF	NM_203495---COMMD6--- Homo sapiens COMM domain containing 6 (COMMD6), transcript variant 2, mRNA
chr8	93176595	93176732	NM_175635	93176619	-1	heart	-1.45113	GATA-6::AP-1::IRF1::LMO2_COMPLEX::STAT4	NM_175635---RUNX1T1--- Homo sapiens runt-related transcription factor 1; translocated to, 1 (cyclin D-related) (RUNX1T1), transcript variant 3, mRNA
chr10	21226398	21226496	NM_006393	21226537	-1	heart	-1.44979	MEF-2::GATA-1::AMEF-2::PBX-1::TEF-1	NM_006393---NEBL--- Homo sapiens nebulette (NEBL), transcript variant 1, mRNA
chr1	165428730	165428918	NM_001937	165430086	-1	heart	-1.39575	POU3F2::TEF::E4BP4::FOXJ2::MEF-2	NM_001937---DPT--- Homo sapiens dermatopontin (DPT), mRNA
chr5	111121937	111122107	NM_004772	111120854	-1	heart	-1.38757	MEF-2::RSRFC4::TST-1::LEF-1	NM_004772---C5orf13--- Homo sapiens chromosome 5 open reading frame 13 (C5orf13), mRNA
chr8	93099178	93099320	NM_175636	93099084	-1	heart	-1.37652	GATA-6::MEF-2::IRF1::MYOD	NM_175636---RUNX1T1--- Homo sapiens runt-related transcription factor 1; translocated to, 1 (cyclin D-related) (RUNX1T1), transcript variant 4, mRNA
chr18	3210105	3210284	NM_003803	3210106	-1	heart	-1.36501	SRF::MEF-2::RSRFC4::AMEF-2	NM_003803---MYOM1--- Homo sapiens myomesin 1 (skelemin) 185kDa (MYOM1), mRNA
chr4	101793430	101793611	NM_016242	101796357	-1	heart	-1.36355	POU3F2::OCT-1::IRF1::GATA-6	NM_016242---EMCN--- Homo sapiens endomucin (EMCN), mRNA
chr4	65102893	65103019	NM_001010874	65103944	-1	heart	-1.34913	IRF1::POU3F2::GATA-6::TATA::FREAC-3	NM_001010874---SRD5A2L2--- Homo sapiens steroid 5 alpha-reductase 2-like 2 (SRD5A2L2), mRNA
chr5	147418996	147419146	NM_006846	147423758	1	heart	-1.33348	RSRFC4::MEF-2::GATA-6::TST-1::AMEF-2	NM_006846---SPINK5--- Homo sapiens serine peptidase inhibitor, Kazal type 5 (SPINK5), mRNA
chr4	65103453	65103565	NM_001010874	65103944	-1	heart	-1.29821	FOXJ2::POU3F2::TEF::IRF1::E4BP4	NM_001010874---SRD5A2L2--- Homo sapiens steroid 5 alpha-reductase 2-like 2 (SRD5A2L2), mRNA
chr7	79908712	79908850	NM_000072:NM_001001548	79912607	1	heart	-1.27249	AP-1::MEF-2::AMEF-2::TST-1::C/EBPbeta	NM_001001548---CD36--- Homo sapiens CD36 antigen (collagen type I receptor, thrombospondin receptor) (CD36), transcript variant 1, mRNA::NM_000072---CD36--- Homo sapiens CD36 antigen (collagen type I receptor, thrombospondin receptor) (CD36), transcript variant 3, mRNA
chr8	93176734	93176764	NM_175635	93176619	-1	heart	-1.27011	GATA-6::LMO2_COMPLEX::STAT4::PITX2::SRY	NM_175635---RUNX1T1--- Homo sapiens runt-related transcription factor 1; translocated to, 1 (cyclin D-related) (RUNX1T1), transcript variant 3, mRNA
chr7	7384346	7384469	NM_019005	7379863	1	heart	-1.26738	AP-1::MEF-2::GATA-1::BACH1	NM_019005---FLJ20323--- Homo sapiens hypothetical protein FLJ20323 (FLJ20323), mRNA
chr2	170190739	170190907	NM_006063	170191718	1	heart	-1.26183	GATA-6::RSRFC4::GATA-1::PITX2::SRF	NM_006063---KBTBD10--- Homo sapiens kelch repeat and BTB (POZ) domain containing 10 (KBTBD10), mRNA
chr18	3211520	3211603	NM_003803	3210106	-1	heart	-1.26164	POU3F2::FOXJ2::MEF-2::OCT-1::TEF	NM_003803---MYOM1--- Homo sapiens myomesin 1 (skelemin) 185kDa (MYOM1), mRNA
chr2	170189922	170189972	NM_006063	170191718	1	heart	-1.25864	MEF-2::AP-1::MYOD::CDC5::TEF	NM_006063---KBTBD10--- Homo sapiens kelch repeat and BTB (POZ) domain containing 10 (KBTBD10), mRNA
chr9	112219607	112219686	NM_032303	112221905	1	heart	-1.25053	GATA-1::GATA-6::AP-1::MEF-2::IRF1	NM_032303---HSDL2--- Homo sapiens hydroxysteroid dehydrogenase like 2 (HSDL2), mRNA
chr13	75008331	75008364	NM_203497	75009987	-1	heart	-1.24253	MEF-2::SRF::PAX-2::E47::XBP-1	NM_203497---COMMD6--- Homo sapiens COMM domain containing 6 (COMMD6), transcript variant 1, mRNA
chr13	75008309	75008342	NM_203495	75009976	-1	heart	-1.24253	MEF-2::SRF::PAX-2::E47::XBP-1	NM_203495---COMMD6--- Homo sapiens COMM domain containing 6 (COMMD6), transcript variant 2, mRNA
chr7	79910646	79910776	NM_000072:NM_001001548	79912607	1	heart	-1.23753	TEF::POU3F2::AP-1::MEF-2::IRF1	NM_001001548---CD36--- Homo sapiens CD36 antigen (collagen type I receptor, thrombospondin receptor) (CD36), transcript variant 1, mRNA::NM_000072---CD36--- Homo sapiens CD36 antigen (collagen type I receptor, thrombospondin receptor) (CD36), transcript variant 3, mRNA
chrX	21537112	21537122	NM_014332	21535887	-1	heart	-1.23374	SRF::MEF-2::AP-1::C/EBPbeta	NM_014332---SMPX--- Homo sapiens small muscle protein, X-linked (SMPX), mRNA
chr4	91171137	91171191	NM_007351	91173229	1	heart	-1.23241	GATA-6::IRF1::MEF-2::POU3F2::FOXJ2	NM_007351---MMRN1--- Homo sapiens multimerin 1 (MMRN1), mRNA
chr4	187254618	187254682	NM_021069	187252671	-1	heart	-1.2296	RSRFC4::MEF-2::TST-1::TCF-4::PBX-1	NM_021069---SORBS2--- Homo sapiens sorbin and SH3 domain containing 2 (SORBS2), transcript variant 2, mRNA
chr6	118977459	118977495	NM_002667	118976164	1	heart	-1.22772	POU3F2::FOXJ2::TEF::MEF-2	NM_002667---PLN--- Homo sapiens phospholamban (PLN), mRNA
chr18	3209887	3210061	NM_003803	3210106	-1	heart	-1.22625	MEF-2::GATA-1::GATA-6::AMEF-2::TST-1	NM_003803---MYOM1--- Homo sapiens myomesin 1 (skelemin) 185kDa (MYOM1), mRNA
chr8	93178472	93178557	NM_175635	93176619	-1	heart	-1.22184	POU3F2::MEF-2::AP-1::OCT-1	NM_175635---RUNX1T1--- Homo sapiens runt-related transcription factor 1; translocated to, 1 (cyclin D-related) (RUNX1T1), transcript variant 3, mRNA
chr14	85063257	85063297	NM_013231	85066240	1	heart	-1.21898	GATA-1::MEF-2::AP-1::HEB::ALX-4	NM_013231---FLRT2--- Homo sapiens fibronectin leucine rich transmembrane protein 2 (FLRT2), mRNA
chr4	65102306	65102380	NM_001010874	65103944	-1	heart	-1.20868	RSRFC4::MEF-2::SRF::TGIF	NM_001010874---SRD5A2L2--- Homo sapiens steroid 5 alpha-reductase 2-like 2 (SRD5A2L2), mRNA
chr10	21226504	21226598	NM_006393	21226537	-1	heart	-1.18334	MEF-2::GATA-1::GATA-6::PBX-1::SRF	NM_006393---NEBL--- Homo sapiens nebulette (NEBL), transcript variant 1, mRNA
chr11	107089569	107089609	NM_003063	107087992	-1	heart	-1.18262	GATA-6::MEF-2::RSRFC4::FOXJ2::TST-1	NM_003063---SLN--- Homo sapiens sarcolipin (SLN), mRNA
chr3	123526053	123526091	NM_005213	123526700	1	heart	-1.17804	MEF-2::POU3F2::RREB-1::TATA::IRF1	NM_005213---CSTA--- Homo sapiens cystatin A (stefin A) (CSTA), mRNA
chr4	71243386	71243451	NM_017855	71245056	1	heart	-1.17633	POU3F2::TEF::FOXJ2::FOXD3	NM_017855---APIN--- Homo sapiens APin protein (APIN), mRNA
chr13	22652772	22652810	NM_000231	22653090	1	heart	-1.17484	POU3F2::FOXJ2::TEF::E4BP4::CDC5	NM_000231---SGCG--- Homo sapiens sarcoglycan, gamma (35kDa dystrophin-associated glycoprotein) (SGCG), mRNA
chr2	170189865	170189913	NM_006063	170191718	1	heart	-1.17058	AP-1::MEF-2::MYOD::CDC5::TEF	NM_006063---KBTBD10--- Homo sapiens kelch repeat and BTB (POZ) domain containing 10 (KBTBD10), mRNA
chr19	57460241	57460276	NM_001010851	57464635	1	heart	-1.16844	MEF-2::RSRFC4::SRF::AP-1::TBP	NM_001010851---LOC90321--- Homo sapiens hypothetical protein LOC90321 (LOC90321), mRNA
chr13	22652685	22652698	NM_000231	22653090	1	heart	-1.16738	POU3F2::IRF1::FOXJ2::MIF-1::AMEF-2	NM_000231---SGCG--- Homo sapiens sarcoglycan, gamma (35kDa dystrophin-associated glycoprotein) (SGCG), mRNA
[truncated: 4,267 more rows]
