# Supplementary material for: Identification of tissue-specific cis-regulatory modules based on interactions between transcription factors
Source: BMC Bioinformatics. 2007 Nov 9;8:437. doi: 10.1186/1471-2105-8-437 (PMC2194798; doi:10.1186/1471-2105-8-437)
Supplement: Additional file 4 — Enriched functional categories in cCRMs and ncCRMs whose target genes' conservation scores are greater than 0.5. [file 1471-2105-8-437-S4.xls]

## Sheet: enrch_go_crms
Table S4: Enriched functional categories in cCRMs and ncCRMs whose target genes' conservation scores are not less than 0.5.
	GO ID	GO Description	Obs.	Exp.	-Log10(P)
cCRMs	GO:0003700	transcription factor activity	52	22.8903	7.09756
	GO:0000791	euchromatin	3	0.0703596	4.88939
	GO:0016363	nuclear matrix	4	0.211079	4.45988
	GO:0006355	regulation of transcription, DNA-dependent	68	41.6294	4.05417
	GO:0016071	mRNA metabolism	4	0.281438	3.89021
ncCRMs	GO:0007268	synaptic transmission	30	9.79112	7.16371
	GO:0005521	lamin binding	6	0.31841	6.9836
	GO:0005344	oxygen transporter activity	8	0.676622	6.95556
	GO:0015671	oxygen transport	8	0.796026	6.28778
	GO:0045211	postsynaptic membrane	12	2.18907	5.85443
	GO:0020037	heme binding	8	0.995032	5.43168
	GO:0005577	fibrinogen complex	5	0.31841	5.29623
	GO:0042692	muscle cell differentiation	4	0.199006	4.91549
	GO:0004332	fructose-bisphosphate aldolase activity	4	0.199006	4.91549
	GO:0019825	oxygen binding	9	1.63185	4.56021
	GO:0006997	nuclear organization and biogenesis	4	0.238808	4.45241
	GO:0007172	signal complex formation	5	0.477616	4.20402
	GO:0006000	fructose metabolism	4	0.278609	4.09844
	GO:0008015	circulation	9	1.95026	3.91685
